# Supplementary material for: Longitudinal assessment of human antibody binding to hemagglutinin elicited by split-inactivated influenza vaccination over six consecutive seasons
Source: PLoS One. 2024 Jun 25;19(6):e0301157. doi: 10.1371/journal.pone.0301157 (PMC11198804; doi:10.1371/journal.pone.0301157)
Supplement: S1 File — Excel file containing all HAI data for UGA1 through UGA6 for all viruses included in this publication and more. Each season separated as a sheet or tab within the file. (XLSX) [file pone.0301157.s007.xlsx]

## Sheet: UGA1 (16-17)
UGA1 (2016-17) HAIs								IAV - H1N1																																	IAV - H3N2
Age Key:	18-34	35-49	50-64	65+ (SD)	65+ (HD)		Vaccine Strain	South Carolina/18		Weiss/43		Fort Monmouth/47		Denver/57		New Jersey/76		USSR/77		Brazil/78		Chile/83		Singapore/86		Texas/91		Beijing/95		New Caledonia/99		Solomon Islands/06		Brisbane/07		California/09		Michigan/15			Hong Kong/68		Port Chalmers/73		Texas/77		Mississippi/85		Sichuan/89
ID	Birth Month/Year	Vax Month/Year	Age	Gender	Race/Ethnicity	BMI	Vaccine	D0 - SC/18	D21 - SC/18	D0 - Weiss/43	D21 - Weiss/43	D0 - FM/47	D21 - FM/47	D0 - Den/57	D21 - Den/57	D0 - NJ/76	D21 - NJ/76	D0 - USSR/77	D21 - USSR/77	D0 - BZ/78	D21 - BZ/78	D0 - Chile/83	D21 - Chile/83	D0 - Sing/86	D21 - Sing/86	D0 - TX/91	D21 - TX/91	D0 - Bei/95	D21 - Bei/95	D0 - NC/99	D21 - NC/99	D0 - SI/06	D21 - SI/06	D0 - Bris/07	D21 - Bris/07	D0 - CA/09	D21 - CA/09	D0 - Mich/15	D21 - Mich/15	ID# (2)	D0 - HK/68	D21 - HK/68	D0 - PC/73	D21 - PC/73	D0 - TX/77	D21 - TX/77	D0 - Miss/85	D21 - Miss/85	D0 - Sich/89
1	12/1987	12/2016	29	F	White	34.9	Standard	20	40	80	80	10	20	5	5	5	40	5	20	5	5	5	10	160	160	5	5	40	40	20	40	20	40	10	40	160	320	160	160	1	10	10	10	20	20	20	80	160	160
2	08/1987	12/2016	29	F	White	29.3	Standard	5	5	20	20	5	5	40	40	5	5	5	5	5	5	5	5	80	80	80	80	80	40	40	40	80	40	40	40	20	20	10	20	2	20	20	10	10	20	10	160	160	80
3	12/1988	12/2016	28	F	White	24	Standard	80	80	40	80	5	5	40	40	20	20	5	10	5	5	10	10	320	320	5	40	80	40	20	40	80	80	10	10	160	320	320	320	3	10	5	10	10	20	20	10	20	320
4	12/1989	12/2016	27	M	White	26.7	Standard	5	40	5	80	5	5	5	10	5	20	5	5	5	5	5	5	20	80	160	160	10	40	5	20	5	20	10	40	10	160	10	160	4	5	5	5	5	5	5	5	5	5
5	11/1991	12/2016	25	F	White	23.6	Standard	10	10	10	10	5	5	5	5	5	5	5	5	5	5	5	5	80	40	10	40	10	5	5	5	5	10	5	5	40	80	40	80	5	5	5	5	5	5	5	5	5	10
6	01/1981	01/2017	35	F	White	21.5	Standard	160	160	40	40	160	160	5	10	80	80	40	40	80	80	80	80	40	40	320	320	10	10	10	20	20	40	20	20	320	320	40	40	6	10	40	10	10	5	5	160	160	160
7	10/1994	01/2017	22	M	White	29.4	Standard	5	40	80	80	5	5	5	5	5	20	5	5	5	5	5	5	40	80	80	80	80	80	40	80	80	80	40	80	10	320	20	320	7	5	5	5	5	5	10	5	10	5
8	07/1970	12/2016	46	F	Black	38	Standard	20	80	10	20	20	40	5	5	10	80	20	40	20	40	20	40	20	40	320	320	20	20	10	20	10	20	20	20	40	320	20	320	8	40	40	160	160	20	20	40	40	5
9	10/1955	01/2017	61	M	White	27	Standard	5	5	5	5	5	5	80	80	5	5	5	10	5	5	5	5	20	10	20	10	80	160	80	80	5	10	10	20	10	40	10	20	9	160	160	5	40	5	5	10	20	80
10	09/1991	01/2017	25	M	White	33.9	Standard	20	40	20	40	5	5	5	5	10	20	5	10	5	5	5	5	80	80	5	5	10	20	5	10	160	160	5	10	160	160	160	160	10	5	10	5	10	5	5	5	20	640
11	03/1991	12/2016	25	F	White	43	Standard	5	80	5	5	5	5	5	20	5	40	5	20	5	5	5	10	5	20	5	5	10	20	10	20	10	40	10	40	640	1280	320	1280	11	5	10	10	10	20	40	10	80	10
12	11/1992	01/2017	24	M	Black	24.2	Standard	40	40	5	5	5	5	20	20	80	80	5	10	10	10	10	10	20	10	80	80	80	80	80	80	160	160	80	80	160	160	160	160	12	5	5	10	5	20	5	5	10	5
13	12/1980	01/2017	36	M	Hispanic or Latino	32.7	Standard	5	40	80	80	20	40	20	20	5	20	20	20	20	20	20	40	80	40	5	20	40	40	20	5	20	5	10	10	160	320	80	160	13	5	5	5	5	10	40	80	160	80
14	01/1955	01/2017	62	F	White	26.3	Standard	5	5	5	5	5	5	10	10	5	5	5	5	5	5	5	5	5	5	20	80	10	10	5	5	5	5	10	10	10	40	5	40	14	20	20	10	10	5	5	5	5	5
15	06/1993	01/2017	23	F	White	23.7	Standard	5	10	10	80	5	5	5	40	5	10	5	5	5	5	5	5	80	320	80	80	20	40	5	5	5	80	10	5	5	320	5	320	15	5	5	5	5	5	5	5	5	5
16	09/1978	12/2016	38	F	Hispanic or Latino	27.7	Standard	20	40	80	80	40	40	5	5	10	10	20	80	10	40	20	40	40	80	40	80	20	40	10	40	20	20	20	40	80	160	40	40	16	5	5	5	5	20	40	80	160	20
17	04/1965	12/2016	51	M	White	31.3	Standard	5	5	5	5	20	20	5	5	5	5	20	20	10	10	10	10	40	40	320	160	40	20	40	20	80	40	20	20	20	20	5	20	17	80	40	10	5	5	5	20	20	5
18	12/1985	01/2017	31	F	White	37.1	Standard	5	10	10	10	5	5	5	5	5	5	5	5	5	5	10	5	80	80	10	80	10	10	10	10	20	20	20	20	80	40	40	80	18	10	10	10	10	10	10	40	40	40
19	03/1984	12/2016	32	F	White	28	Standard	80	80	320	320	10	20	20	20	40	40	10	20	5	10	20	20	320	320	160	160	80	80	80	80	80	80	40	40	640	320	320	320	19	20	20	10	5	20	20	20	40	80
20	10/1983	12/2016	33	M	White	24.6	Standard	5	10	40	40	5	5	20	20	5	10	5	10	5	5	5	10	80	80	160	320	40	40	5	5	40	40	10	20	80	160	80	160	20	5	5	5	5	5	20	80	80	20
21	11/1978	12/2016	38	F	White	22.2	Standard	5	40	5	40	5	5	5	10	5	10	5	10	5	10	5	20	80	160	40	80	20	10	5	10	20	80	10	20	10	320	10	320	21	5	5	10	5	20	20	80	80	10
22	01/1977	12/2016	39	M	White	39.8	Standard	5	5	5	10	20	40	5	5	5	5	20	40	5	20	10	40	20	40	40	80	20	20	5	5	5	5	10	20	20	160	20	320	22	40	80	160	160	40	40	320	320	80
23	06/1989	01/2017	27	M	White	26.8	Standard	20	40	20	40	5	5	80	80	5	5	5	5	5	5	10	10	320	160	160	160	160	160	80	80	160	80	40	40	320	320	320	320	23	5	5	5	5	5	5	10	10	160
24	11/1990	12/2016	26	M	White	27.4	Standard	5	10	10	20	5	5	5	5	10	40	5	10	5	5	5	10	80	80	320	160	20	40	10	40	10	40	5	20	80	80	40	80	24	5	5	5	5	5	10	5	20	10
25	08/1994	01/2017	22	M	White	26.7	Standard	5	5	5	20	5	5	5	5	5	10	5	5	5	5	5	5	40	80	40	80	10	5	5	5	5	5	5	5	40	80	80	80	25	5	5	5	5	5	5	5	5	5
26	05/1996	01/2017	20	F	White	22.6	Standard	5	5	5	5	5	5	5	5	5	5	5	5	5	5	5	5	5	5	10	40	10	5	10	10	40	40	40	40	40	160	20	80	26	10	10	10	10	10	10	10	10	10
28	03/1991	01/2017	25	F	Mixed (Asian, White)	24	Standard	5	5	5	5	5	5	5	5	5	5	5	5	5	5	5	5	80	40	5	5	40	40	40	40	160	160	80	160	10	40	10	20	28	5	5	5	5	5	5	5	5	20
29	12/1992	01/2017	24	F	White	25.4	Standard	5	10	5	5	5	5	20	20	5	20	5	20	5	5	5	5	40	40	160	160	20	20	20	40	40	40	20	40	160	160	80	160	29	10	5	10	10	20	20	20	40	160
30	01/1987	01/2017	30	M	Hispanic or Latino	26.6	Standard	20	20	20	20	5	5	40	40	5	5	5	5	5	5	5	5	160	80	20	10	40	40	40	40	20	20	10	10	640	640	320	320	30	5	5	10	5	10	5	10	10	160
31	10/1993	01/2017	23	F	White	25	Standard	10	20	5	5	5	5	5	5	5	20	5	5	5	5	5	5	5	5	5	5	10	20	40	40	80	80	40	80	40	160	40	80	31	10	5	10	10	20	10	10	10	80
32	10/1989	01/2017	27	F	White	23.9	Standard	5	5	40	40	5	5	20	20	5	5	5	5	5	5	5	5	80	80	160	80	40	40	20	20	20	20	20	40	160	160	80	80	32	10	10	10	5	10	10	40	40	320
33	07/1994	01/2017	22	M	White	28.6	Standard	80	80	40	40	5	5	10	10	20	40	5	5	5	5	5	5	160	160	5	5	40	40	20	20	20	40	20	20	320	320	160	320	33	5	5	5	5	5	5	5	10	80
34	06/1990	01/2017	26	F	White	26	Standard	40	40	80	160	5	20	20	20	20	80	5	40	5	10	5	10	160	320	5	5	40	40	10	40	40	160	10	40	80	320	160	320	34	20	40	10	40	20	20	20	40	320
35	07/1988	01/2017	28	F	White	22.2	Standard	5	5	10	20	5	5	5	5	5	20	5	20	5	5	5	5	80	80	20	20	20	40	5	20	40	80	10	10	40	80	40	40	35	10	5	10	10	20	10	10	40	80
36	08/1990	01/2017	26	F	White	30.9	Standard	5	20	5	5	5	5	20	20	5	40	5	20	5	5	5	5	5	10	10	20	40	80	80	80	80	80	40	80	20	160	20	160	36	5	5	5	5	10	10	5	40	80
37	07/1959	01/2017	57	F	White	28.1	Standard	5	160	5	640	5	20	10	5	5	5	5	20	5	10	5	40	20	640	80	80	20	20	10	20	5	20	10	10	10	1280	5	1280	37	10	10	5	5	10	10	5	20	5
38	10/1973	01/2017	43	M	White	37.1	Standard	10	640	40	40	20	640	5	5	10	640	20	320	20	320	20	320	40	80	80	80	20	40	20	80	40	5	40	160	20	1280	5	10	38	5	10	40	40	40	80	160	160	10
39	10/1994	01/2017	22	F	White	23.5	Standard	80	80	5	10	5	5	5	5	20	20	5	5	5	5	5	5	160	80	20	20	20	20	10	20	40	40	20	40	160	160	160	160	39	10	5	10	5	20	5	10	10	20
40	09/1988	01/2017	28	F	Asian	21.7	Standard	10	10	20	20	5	5	20	20	10	10	5	5	5	5	5	5	80	80	5	5	40	40	40	40	40	40	20	20	40	80	40	80	40	5	5	10	5	20	10	40	40	80
41	05/1990	01/2017	26	F	White	21.6	Standard	10	80	40	80	5	5	5	5	5	40	5	5	5	5	5	5	80	160	5	40	20	20	10	10	20	40	10	10	40	640	40	640	41	5	5	5	5	10	10	5	10	20
42	06/1993	01/2017	23	F	White	35.3	Standard	5	5	10	10	5	5	10	10	5	5	5	5	5	5	5	5	160	160	5	5	40	40	20	20	160	80	20	20	320	320	320	320	42	5	5	10	5	20	10	10	10	80
44	12/1992	01/2017	24	M	Black	26.9	Standard	10	20	5	5	5	5	10	10	10	20	5	5	5	5	5	5	5	10	20	20	20	20	20	40	40	40	20	20	80	320	80	160	44	5	5	5	5	20	5	10	20	160
45	12/1990	01/2017	26	F	Black	35.1	Standard	5	20	80	80	5	10	40	40	5	40	5	20	5	10	5	20	160	160	40	80	160	160	160	160	80	160	80	160	10	320	10	160	45	5	10	5	10	10	20	20	80	160
46	05/1987	01/2017	29	M	Hispanic or Latino	24.7	Standard	80	80	80	80	10	20	20	20	20	40	5	20	5	10	10	10	160	320	5	5	80	80	160	160	80	80	40	80	160	320	160	320	46	5	5	5	5	5	20	160	160	80
47	06/1954	01/2017	62	F	White	29.9	Standard	5	5	5	5	5	5	5	5	5	5	5	5	5	5	5	5	5	5	5	80	5	5	5	5	5	5	5	5	10	10	10	10	47	10	10	5	5	10	5	5	5	5
48	09/1995	01/2017	21	F	White	20.2	Standard	5	40	20	20	5	5	40	40	5	20	5	5	5	5	5	5	80	320	40	40	80	160	40	80	40	80	20	40	10	320	10	320	48	10	10	10	10	20	10	20	20	80
49	06/1996	01/2017	20	F	Asian	18.8	Standard	40	40	5	5	5	5	20	20	20	20	5	5	5	5	5	5	10	20	5	5	80	80	160	160	320	320	160	160	160	160	160	320	49	10	10	10	5	20	10	10	10	80
50	03/1995	01/2017	21	M	White	20.2	Standard	5	5	5	5	5	5	5	5	5	10	5	5	5	5	5	10	5	320	5	5	20	20	40	40	160	160	80	80	20	1280	20	1280	50	5	5	10	5	10	10	10	20	80
51	06/1971	01/2017	45	M	White	28.8	Standard	5	160	10	10	10	320	20	20	5	160	5	160	5	80	5	160	20	40	40	160	10	10	5	5	5	5	5	5	5	640	5	80	51	5	10	20	20	5	5	10	20	5
52	12/1993	01/2017	23	F	White	20.8	Standard	5	20	5	5	5	5	5	5	5	40	5	5	5	5	5	5	5	10	40	80	20	20	20	20	40	80	10	40	20	640	20	320	52	10	20	5	10	10	10	10	20	160
53	08/1993	01/2017	23	F	White	23.5	Standard	40	80	20	20	5	5	5	10	20	40	5	5	5	5	5	5	40	40	320	640	80	80	40	80	20	40	10	80	160	320	160	320	53	5	5	5	5	10	5	5	10	160
54	02/1998	01/2017	18	F	White	20.9	Standard	5	5	5	40	5	20	5	40	10	40	5	20	5	20	5	20	20	40	80	80	10	20	10	10	20	10	10	20	10	80	10	80	54	10	10	10	10	20	10	10	80	10
55	10/1966	01/2017	50	M	White	29.2	Standard	5	10	5	5	80	80	5	5	5	20	80	40	20	20	20	20	5	5	80	160	5	5	5	5	5	5	5	10	80	160	80	80	55	5	5	5	5	5	20	20	40	5
56	07/1967	01/2017	49	F	White	30.5	Standard	5	10	20	20	40	40	5	5	5	10	20	20	10	10	20	20	10	10	40	40	10	10	10	10	5	10	10	10	20	160	20	80	56	40	40	40	40	20	20	40	40	5
57	04/1992	01/2017	24	F	White	18.8	Standard	5	5	5	5	5	5	5	5	5	5	5	5	5	5	5	5	5	5	320	640	10	10	10	10	10	10	5	5	5	80	5	40	57	5	5	5	5	5	5	5	10	40
58	08/1960	01/2017	56	F	White	34.1	Standard	5	20	5	5	5	40	5	5	5	40	5	10	5	40	5	20	5	5	320	160	5	5	5	5	5	5	10	5	5	40	5	5	58	20	40	40	80	20	20	40	40	10
59	04/1979	01/2017	37	F	Hispanic or Latino	24.7	Standard	40	40	40	40	20	5	20	5	20	40	5	10	5	5	5	5	5	5	5	10	5	10	5	10	5	20	10	10	160	160	160	160	59	5	10	10	40	20	160	80	320	40
60	11/1980	01/2017	36	F	Black	37.7	Standard	5	20	5	10	5	10	10	5	10	20	10	10	10	10	10	10	80	80	160	160	5	5	5	5	5	10	10	5	320	320	320	320	60	5	5	5	5	10	10	80	80	20
61	12/1975	01/2017	41	M	White	40.1	Standard	10	80	10	40	5	40	5	5	40	40	40	20	40	20	40	40	40	40	80	80	20	20	10	5	20	5	10	20	160	160	80	80	61	5	5	10	10	5	5	40	40	40
62	11/1968	01/2017	48	F	White	25.1	Standard	5	5	5	5	20	20	5	5	5	10	20	20	20	20	10	20	5	5	5	5	10	5	5	5	5	10	10	5	40	80	20	40	62	20	20	10	5	10	10	10	10	5
63	04/1994	01/2017	22	M	Asian	21.3	Standard	40	5	20	5	5	5	5	5	5	10	5	5	5	5	5	5	80	40	80	80	20	20	5	20	5	20	5	5	160	320	160	160	63	5	5	5	5	5	10	5	5	40
64	08/1961	01/2017	55	F	White	37.2	Standard	20	80	40	40	5	40	5	10	5	40	20	40	20	20	20	20	10	40	80	160	5	10	5	5	5	20	10	10	40	640	20	640	64	20	80	40	40	10	10	20	80	10
65	01/1993	01/2017	23	F	Hispanic or Latino	22	Standard	40	160	40	40	10	5	5	20	5	160	5	10	5	10	20	20	320	320	40	160	80	80	80	80	160	160	10	80	80	640	80	320	65	10	5	10	5	20	10	10	10	160
66	07/1974	01/2017	42	M	Asian	29.4	Standard	20	5	320	320	5	40	40	10	5	10	20	10	20	20	10	20	10	20	80	160	20	20	10	10	10	10	10	10	5	20	5	10	66	5	5	5	5	10	20	40	80	20
67	03/1983	01/2017	33	F	White	34.6	Standard	40	40	40	40	20	20	20	20	5	5	20	20	20	20	20	20	80	80	320	320	20	20	10	10	20	20	10	40	40	80	80	80	67	10	10	10	10	20	20	160	160	80
68	08/1994	01/2017	22	F	White	23	Standard	5	40	5	5	5	5	10	10	5	40	5	5	5	5	5	5	5	20	5	5	20	20	20	20	20	40	10	20	40	640	20	640	68	10	5	10	10	20	10	10	10	10
69	05/1991	01/2017	25	M	Mixed (Hispanic or Latino, White)	29.3	Standard	10	40	10	20	5	5	5	5	10	40	5	5	5	5	5	5	40	40	160	80	10	10	10	10	40	40	10	20	80	160	80	160	69	5	5	5	5	5	10	5	20	160
70	09/1963	02/2017	53	M	White	29.7	Standard	5	5	5	5	20	320	5	40	5	20	20	320	10	160	10	160	10	40	20	80	5	5	5	5	5	5	10	10	5	80	5	10	70	5	10	5	5	5	10	20	40	5
71	05/1996	01/2017	20	F	Black	25.3	Standard	40	80	20	40	5	10	5	5	40	40	5	10	5	5	5	10	160	160	160	160	10	20	5	20	20	40	10	10	160	320	160	320	71	10	5	10	10	20	10	20	20	80
72	07/1992	01/2017	24	F	Mixed (Hispanic or Latino, White)	23.3	Standard	20	20	40	40	5	5	5	5	5	10	5	5	5	5	10	10	80	160	5	5	80	80	40	40	80	80	10	20	80	80	80	80	72	10	5	10	5	20	10	20	10	160
73	01/1988	01/2017	28	F	White	21.1	Standard	40	40	40	20	10	10	5	5	20	40	5	20	5	10	20	10	80	160	5	80	20	20	10	10	40	40	10	20	320	320	320	320	73	10	5	10	10	40	10	20	20	80
74	10/1989	01/2017	27	M	White	23.9	Standard	20	20	320	320	5	10	40	40	10	80	5	10	5	5	5	5	320	640	320	320	640	640	40	80	320	320	10	40	80	160	40	80	74	5	5	5	5	10	10	5	20	160
75	01/1994	01/2017	23	F	White	23.9	Standard	5	40	5	20	5	5	5	5	5	20	5	10	5	5	5	10	40	80	160	320	10	10	5	40	10	80	10	40	10	160	20	160	75	5	5	10	10	10	10	10	20	80
76	12/1997	01/2017	19	F	White	26.4	Standard	80	80	40	80	10	20	5	10	40	80	20	40	20	20	20	20	160	160	40	160	80	40	40	40	80	80	20	20	320	320	320	320	76	5	5	5	5	10	5	5	5	20
77	08/1952	01/2017	64	F	White	29.1	Standard	20	20	40	40	5	5	5	5	40	40	5	10	10	5	10	10	10	10	40	40	10	5	5	5	5	5	5	5	80	80	20	20	77	20	20	10	10	10	10	20	20	20
78	04/1995	01/2017	21	F	White	21.6	Standard	5	20	20	40	5	5	5	10	5	5	5	5	5	5	5	5	80	80	80	160	10	10	10	10	20	40	10	10	40	160	20	160	78	10	10	10	5	20	10	10	10	10
79	04/1956	01/2017	60	M	White	26.9	Standard	5	5	5	5	5	5	10	10	5	5	5	5	5	5	5	5	5	5	20	40	10	10	5	5	5	5	5	5	80	80	40	80	79	40	80	10	10	10	10	5	10	5
80	01/1995	01/2017	22	F	White	20.1	Standard	5	5	20	40	5	5	20	20	5	5	5	5	5	5	5	5	20	20	40	80	20	20	5	10	40	80	20	40	160	320	160	160	80	10	5	10	5	10	20	20	40	160
81	01/1970	02/2017	47	F	White	20	Standard	40	40	10	20	20	40	160	5	10	40	20	40	10	20	20	20	20	40	40	80	10	10	5	10	10	20	10	20	160	160	160	160	81	20	40	10	10	10	20	10	20	5
82	04/1996	01/2017	20	F	Asian	21.9	Standard	5	20	5	5	5	5	10	10	5	20	5	5	5	5	5	5	5	5	5	80	10	10	10	10	20	20	20	20	40	320	40	160	82	5	5	5	5	10	10	10	10	5
83	10/1950	01/2017	66	F	White	28.9	Standard	5	5	5	5	5	5	5	5	5	5	5	10	5	10	10	20	5	5	5	5	5	5	5	5	5	5	5	10	10	20	5	10	83	10	20	5	5	5	5	5	10	10
84	07/1998	01/2017	18	F	Asian	19.8	Standard	5	5	5	20	5	5	10	10	5	40	5	5	5	5	5	5	5	5	10	80	40	40	40	40	40	40	20	40	320	640	320	320	84	10	5	10	5	10	10	5	20	5
85	05/1998	01/2017	18	F	White	20.7	Standard	5	40	5	5	5	5	10	5	5	40	5	5	5	5	5	5	5	10	5	40	10	20	20	20	40	40	20	20	20	640	20	640	85	5	5	5	5	10	5	10	5	5
86	01/1959	01/2017	58	M	White	37.9	Standard	320	320	320	160	10	10	10	10	80	80	5	10	5	5	10	20	320	320	5	20	10	20	5	10	20	40	5	20	1280	1280	1280	640	86	40	40	10	10	5	10	10	20	5
87	06/1996	02/2017	20	M	White	23.9	Standard	40	40	80	80	5	5	5	10	10	20	5	10	5	5	5	10	80	80	5	5	40	40	40	40	40	40	40	40	320	320	160	320	87	5	5	5	5	10	5	10	20	5
88	05/1992	01/2017	24	F	White	20.4	Standard	5	5	5	10	5	5	5	20	5	5	5	5	5	5	5	5	20	20	5	5	80	40	160	160	160	160	160	160	160	160	160	160	88	5	5	5	5	10	10	10	10	160
89	10/1960	01/2017	56	M	White	29.5	Standard	10	80	80	80	80	80	5	80	5	80	20	80	20	40	20	40	80	160	160	160	160	160	10	40	5	10	5	10	640	2560	320	2560	89	40	40	20	20	10	20	20	40	5
90	09/1991	02/2017	25	F	White	20	Standard	10	10	20	20	5	5	5	10	5	5	5	5	5	5	5	5	80	160	40	40	40	40	5	5	40	20	10	10	160	80	80	80	90	5	5	5	5	5	5	40	40	320
91	03/1944	01/2017	72	M	White	31.2	Standard	20	20	10	10	80	80	5	5	10	20	80	80	40	40	40	40	5	5	5	5	5	5	5	5	5	5	5	5	40	80	20	20	91	10	10	5	5	5	5	5	5	5
92	12/1991	01/2017	25	M	White	25	Standard	5	5	5	5	5	5	5	5	5	5	5	5	5	5	5	5	80	80	5	40	10	10	5	5	40	80	5	5	320	320	160	320	92	5	5	5	5	10	5	10	10	80
93	12/1991	01/2017	25	M	Asian	24.4	Standard	20	20	80	80	5	5	20	20	10	20	10	10	5	5	10	10	320	160	10	10	80	80	40	40	320	160	40	40	80	80	80	80	93	5	5	5	5	5	5	5	10	40
94	08/1995	01/2017	21	F	Black	22	Standard	40	80	5	10	10	10	5	5	40	40	10	10	10	10	20	20	160	80	20	20	80	80	40	40	80	80	10	20	320	320	320	320	94	5	5	5	5	5	5	5	5	40
95	06/1988	02/2017	28	M	White	21.4	Standard	10	80	20	80	5	10	5	20	10	20	5	5	5	5	5	20	160	160	10	20	20	20	5	5	40	40	20	20	80	640	80	640	95	10	5	10	5	10	5	10	10	80
96	10/1949	02/2017	67	M	White	34.3	Standard	5	40	5	5	80	80	20	20	5	40	40	40	20	20	20	40	5	10	160	80	10	10	5	10	5	20	10	10	20	160	10	80	96	40	40	10	20	10	20	40	40	10
97	01/1998	01/2017	19	F	White	22.6	Standard	5	80	5	20	5	20	5	5	5	80	5	5	5	10	5	40	5	20	5	10	5	40	5	40	5	80	40	160	10	320	10	320	97	5	5	5	5	5	5	5	5	5
98	03/1961	02/2017	55	M	White	41.6	Standard	160	160	160	160	80	80	5	5	20	20	160	5	80	80	40	40	320	320	5	5	10	10	5	5	5	5	20	20	80	80	80	80	98	160	160	80	80	5	10	20	20	20
99	12/1995	02/2017	21	F	White	20	Standard	5	10	10	10	5	10	5	5	5	5	5	5	5	5	5	10	40	160	80	80	20	40	20	10	80	80	10	10	10	160	10	160	99	5	5	10	5	20	10	10	10	20
100	01/1970	01/2017	47	F	White	32.2	Standard	20	20	5	10	40	40	5	5	20	20	20	20	10	20	20	20	20	20	10	10	20	5	20	10	40	40	5	5	20	40	5	20	100	5	5	5	5	10	10	80	80	5
101	08/1986	01/2017	30	M	Black	25.4	Standard	5	80	10	80	5	5	5	5	5	40	5	5	5	5	5	5	40	80	160	160	20	20	20	10	40	40	5	5	20	640	20	640	101	5	5	5	5	10	10	10	20	40
102	04/1969	02/2017	47	M	White	25	Standard	20	20	40	40	80	80	20	20	20	20	40	40	40	40	40	40	40	80	5	5	40	40	20	40	80	80	10	40	80	160	80	80	102	40	40	80	5	40	40	160	160	20
103	01/1997	01/2017	20	F	White	22.1	Standard	10	40	5	5	5	5	5	5	5	40	5	10	5	5	5	10	40	80	320	320	40	40	40	80	80	160	80	80	40	640	40	640	103	5	5	5	5	10	5	10	10	5
104	08/1995	01/2017	21	F	White	27.1	Standard	5	5	5	5	5	5	40	40	5	5	5	10	5	5	5	5	10	20	40	160	160	160	160	320	160	160	80	80	320	320	320	320	104	5	5	5	5	5	5	5	10	320
105	09/1995	02/2017	21	F	White	20.3	Standard	5	40	5	5	5	5	5	5	5	20	5	5	5	5	5	5	5	5	80	80	20	20	20	40	40	80	20	20	10	320	10	320	105	5	5	5	5	5	5	5	10	5
106	02/1997	02/2017	20	F	White	22.9	Standard	40	40	5	5	5	5	20	40	10	40	5	20	5	5	5	5	5	10	5	5	40	80	160	160	160	160	80	160	160	160	160	160	106	5	5	5	10	5	20	5	40	80
107	05/1997	02/2017	19	F	White	21	Standard	5	10	5	20	5	5	5	5	5	20	5	10	5	5	5	5	40	40	10	20	20	40	20	40	40	40	20	40	40	160	40	160	107	5	5	5	5	5	10	5	20	5
108	01/1963	02/2017	54	M	White	23.3	Standard	10	160	5	5	40	320	5	10	20	160	20	160	20	160	20	160	20	160	20	640	10	20	10	40	20	40	5	80	10	640	5	320	108	160	160	160	160	5	10	20	40	20
109	08/1983	02/2017	33	F	Black	27.5	Standard	20	80	5	5	20	80	5	5	20	80	10	20	5	20	10	20	5	10	20	160	20	5	20	10	40	40	10	10	40	160	10	80	109	10	5	10	5	10	10	40	80	20
110	04/1991	02/2017	25	F	White	27.9	Standard	10	20	5	10	5	10	5	10	5	20	5	5	5	5	5	5	20	40	80	80	20	40	10	20	40	80	10	40	80	320	40	160	110	5	10	5	10	5	20	10	20	40
111	03/1998	01/2017	18	F	White	23.7	Standard	5	5	5	5	5	5	5	5	5	5	5	5	5	5	5	5	5	10	40	160	40	40	80	80	160	160	80	80	40	80	40	40	111	5	5	5	5	10	5	5	10	5
112	04/1998	01/2017	18	F	White	23.7	Standard	20	40	5	5	5	5	5	5	5	10	5	5	5	5	5	5	5	10	80	320	40	40	40	40	80	80	40	80	160	160	160	160	112	5	10	5	5	10	10	5	10	5
113	05/1966	02/2017	50	F	Mixed (White, American Indian)	26	Standard	5	40	20	40	40	160	10	20	5	20	20	160	20	80	20	160	40	160	80	80	20	20	20	40	40	80	10	80	10	320	10	160	113	40	80	80	80	10	10	10	10	5
114	08/1995	02/2017	21	M	Asian	28.3	Standard	20	40	5	5	5	5	5	5	5	20	5	5	5	5	5	5	5	10	320	320	10	10	5	10	80	80	5	5	160	320	160	320	114	5	5	5	5	5	10	10	20	20
115	02/1987	02/2017	29	M	Black	23.6	Standard	5	5	10	20	5	10	10	10	5	5	5	5	5	5	5	20	40	80	80	160	40	80	20	40	40	80	10	20	10	40	5	40	115	5	5	5	5	5	5	40	80	80
116	05/1982	02/2017	34	M	Black	22.9	Standard	5	40	10	80	5	20	5	5	5	20	5	10	5	5	5	10	80	160	160	160	160	320	80	80	80	80	10	20	10	640	5	640	116	5	5	5	5	5	10	40	80	20
117	10/1991	02/2017	25	F	White	40.4	Standard	20	20	20	20	10	10	5	5	20	80	5	5	5	5	10	10	640	320	80	160	80	80	80	40	640	320	20	20	1280	1280	1280	1280	117	5	5	5	5	10	10	10	10	160
118	09/1994	02/2017	22	F	White	22.4	Standard	20	80	20	40	5	10	5	5	20	80	5	5	5	5	5	10	80	80	5	5	20	20	10	10	40	80	10	10	40	160	40	160	118	5	5	5	5	20	5	5	10	5
119	02/1997	02/2017	19	M	White	25.3	Standard	40	40	5	10	5	5	10	20	20	20	5	10	5	5	5	10	5	10	5	10	80	80	80	80	40	80	80	80	160	160	160	160	119	20	20	5	5	20	20	5	40	20
120	07/1997	02/2017	19	M	White	20	Standard	5	40	5	5	5	5	40	80	5	20	5	5	5	5	5	10	80	40	160	160	160	160	160	160	160	160	80	80	40	320	40	320	120	5	5	5	5	10	10	10	20	5
122	07/1991	02/2017	25	F	White	33.6	Standard	5	80	5	20	5	20	5	5	5	80	5	10	5	10	5	10	20	20	320	320	20	20	20	10	80	80	5	20	20	640	20	640	122	5	5	5	5	10	20	5	10	80
123	12/1995	02/2017	21	F	Hispanic or Latino	22.5	Standard	5	5	5	5	5	5	5	5	5	20	5	5	5	5	5	5	5	10	40	40	40	40	80	80	320	320	80	80	160	320	80	160	123	5	5	5	5	10	10	10	20	20
124	10/1942	02/2017	74	M	White	26.1	Standard	10	20	20	40	80	80	10	10	5	5	40	40	20	10	20	20	10	10	20	40	20	10	10	10	40	40	5	5	10	10	5	5	124	10	10	5	5	10	10	40	80	5
125	02/1949	02/2017	68	F	White	38	High Dose	40	40	80	80	160	160	20	20	20	20	40	40	80	10	80	80	80	80	10	20	5	10	10	10	80	80	5	10	40	80	40	40	125	10	10	5	5	10	10	10	20	10
126	02/1952	03/2017	65	M	White	28.6	Standard	5	5	5	5	5	5	5	5	5	5	5	5	5	5	5	10	5	10	5	5	20	5	10	10	20	40	5	5	5	40	5	40	126	10	10	5	5	10	5	5	5	20
127	10/1991	02/2017	25	F	White	21.1	Standard	5	20	5	5	5	5	5	5	5	5	5	5	5	5	5	5	40	80	80	320	40	10	40	10	80	40	5	5	20	320	40	320	127	5	5	5	5	10	5	5	5	20
128	04/1981	02/2017	35	F	Black	39.2	Standard	80	320	20	80	40	160	40	80	40	160	10	40	10	10	20	80	80	160	10	20	40	160	40	80	80	80	40	80	160	1280	80	640	128	5	5	5	5	10	10	80	80	80
129	08/1995	02/2017	21	F	Hispanic or Latino	26.2	Standard	80	80	10	20	5	5	5	5	20	40	5	10	5	5	10	20	20	20	5	5	40	40	40	40	80	80	40	80	160	160	160	320	129	5	5	5	10	10	5	10	10	10
130	07/1954	02/2017	62	M	White	32.3	Standard	20	160	10	40	5	20	5	5	10	40	5	5	5	5	5	10	10	80	5	20	20	10	20	10	40	20	5	5	40	320	40	320	130	5	5	10	5	5	5	10	20	5
131	06/1954	02/2017	62	F	White	23.5	Standard	10	10	5	5	20	20	10	10	20	10	10	10	40	20	40	40	5	5	5	5	20	5	10	5	40	20	5	5	20	20	10	10	131	80	80	80	80	20	20	80	80	20
132	05/1998	02/2017	18	F	White	26.7	Standard	5	5	5	5	5	5	20	20	5	320	5	5	5	5	5	5	20	20	20	40	80	160	40	160	80	160	40	80	5	320	10	320	132	5	5	5	5	10	40	5	40	10
133	10/1980	02/2017	36	F	White	31.1	Standard	20	80	160	160	5	5	40	40	20	40	5	5	5	5	5	5	320	320	10	10	320	320	160	160	320	160	80	80	160	320	160	320	133	5	5	10	10	40	40	320	320	80
134	02/1947	02/2017	70	F	Black	25.7	Standard	10	20	40	40	40	40	10	10	20	20	20	20	20	20	10	10	40	20	5	5	40	10	40	10	160	80	10	10	20	20	10	20	134	5	5	5	5	10	5	10	10	10
135	07/1948	02/2017	68	M	White	28.6	Standard	20	40	10	20	320	320	10	20	20	80	320	160	80	40	40	40	5	5	160	160	20	20	10	20	20	40	20	40	40	80	40	40	135	40	20	40	40	20	20	40	40	10
136	09/1990	02/2017	26	F	Hispanic or Latino	23.1	Standard	5	5	5	5	5	5	5	5	5	10	5	5	5	5	5	5	160	160	5	20	40	40	20	20	80	80	10	10	160	160	160	160	136	5	5	5	5	10	10	10	10	40
137	07/1988	02/2017	28	M	White	29.1	Standard	40	40	40	40	5	5	20	20	20	80	5	5	5	5	10	10	320	320	5	80	80	80	80	80	80	80	20	20	320	320	320	320	137	5	5	5	5	20	20	80	80	80
138	10/1995	02/2017	21	F	White	28.2	Standard	5	80	10	80	5	10	5	5	5	80	5	5	5	5	5	10	40	80	5	5	20	10	20	10	80	40	10	10	80	320	40	320	138	5	5	5	5	10	10	10	10	20
139	07/1954	02/2017	62	F	White	28.4	Standard	40	80	5	5	40	40	5	5	20	80	20	20	20	20	20	20	40	40	40	160	10	5	10	10	40	20	5	5	160	320	80	160	139	20	20	5	10	5	5	10	20	5
140	07/1953	02/2017	63	M	Mixed (Hispanic or Latino, White)	28.9	Standard	5	40	5	5	40	40	20	20	5	80	20	40	40	20	20	40	20	20	40	40	40	10	40	20	160	40	5	20	80	640	40	640	140	5	20	5	5	5	10	5	20	20
141	04/1946	02/2017	70	F	White	29.4	High Dose	5	5	5	5	40	40	10	10	5	80	40	20	20	10	20	20	20	20	20	80	20	5	20	10	80	40	5	5	20	80	20	80	141	10	10	10	5	20	10	10	20	5
142	01/1990	02/2017	27	M	White	24.9	Standard	5	5	40	40	5	5	10	10	5	20	5	5	5	5	5	5	80	80	20	20	40	40	5	10	20	20	5	5	320	160	160	160	142	5	5	5	5	10	5	5	10	80
143	03/1990	02/2017	26	F	White	24.7	Standard	10	40	80	160	5	10	5	10	5	20	5	5	5	5	5	10	320	160	5	80	80	40	40	20	160	80	10	20	160	320	160	320	143	5	5	5	5	20	10	10	20	80
144	06/1990	02/2017	26	F	White	34.7	Standard	5	5	5	5	5	5	5	5	5	20	5	5	5	5	5	5	160	40	80	40	80	40	5	20	80	40	10	10	5	80	40	80	144	5	5	5	5	10	5	5	5	5
145	03/1950	02/2017	67	M	White	28	Standard	40	5	40	40	5	40	5	40	20	40	10	40	5	20	10	40	160	40	5	5	20	40	20	40	80	80	10	40	160	80	160	80	145	5	20	10	10	10	20	10	80	80
146	11/1948	02/2017	68	M	White	27.8	Standard	20	20	10	10	20	20	5	5	20	10	20	10	5	5	5	5	5	5	5	5	20	5	10	10	80	40	5	5	320	320	320	320	146	160	160	10	10	20	10	20	20	10
147	02/1950	02/2017	67	M	White	20.7	High Dose	10	40	20	40	20	20	80	80	5	5	5	10	5	10	10	10	20	40	5	5	40	40	20	20	20	20	5	5	20	80	10	40	147	5	5	5	5	5	5	5	5	5
148	04/1948	02/2017	68	M	White	33.2	Standard	5	5	5	5	20	20	10	10	5	320	10	20	20	20	10	20	160	5	5	10	10	5	20	10	80	80	5	5	10	40	5	40	148	5	5	5	5	5	10	5	10	5
149	05/1951	02/2017	65	M	White	21.4	Standard	5	5	5	5	5	5	5	5	5	320	5	5	5	5	5	5	80	5	160	160	10	5	10	5	20	10	5	5	40	40	40	40	149	20	40	10	5	10	20	40	40	10
150	06/1952	02/2017	64	M	Black	45.8	Standard	10	10	5	5	10	10	5	5	5	80	5	5	5	5	10	10	20	5	5	5	5	5	5	5	10	10	5	5	10	20	5	5	150	10	20	5	5	5	5	5	10	5
151	07/1950	03/2017	66	F	White	29.6	Standard	5	5	5	5	20	20	5	5	5	5	10	10	5	5	5	5	20	5	5	5	20	5	20	20	80	40	20	10	20	20	10	20	151	10	20	10	10	10	10	10	10	5
[truncated: 55 more columns]

## Sheet: UGA2 (17-18)
UGA2 (2017-18) HAIs								IAV - H1N1																																	IAV - H3N2
Age Key:	12-17	18-34	35-49	50-64	65+ (SD)	65+ (HD)	Vaccine Strain	South Carolina/18		Weiss/43		Fort Monmouth/47		Denver/57		New Jersey/76		USSR/77		Brazil/78		Chile/83		Singapore/86		Texas/91		Beijing/95		New Caledonia/99		Solomon Islands/06		Brisbane/07		California/09		Michigan/15			Hong Kong/68		Port Chalmers/73		Texas/77		Mississippi/85		Sichuan/89
ID	Birth Month/Year	Vax Month/Year	Age	Gender	Race/Ethnicity	BMI	Vaccine	D0 - SC/18	D21 - SC/18	D0 - Weiss/43	D21 - Weiss/43	D0 - FM/47	D21 - FM/47	D0 - Den/57	D21 - Den/57	D0 - NJ/76	D21 - NJ/76	D0 - USSR/77	D21 - USSR/77	D0 - BZ/78	D21 - BZ/78	D0 - Chile/83	D21 - Chile/83	D0 - Sing/86	D21 - Sing/86	D0 - TX/91	D21 - TX/91	D0 - Bei/95	D21 - Bei/95	D0 - NC/99	D21 - NC/99	D0 - SI/06	D21 - SI/06	D0 - Bris/07	D21 - Bris/07	D0 - CA/09	D21 - CA/09	D0 - Mich/15	D21 - Mich/15	ID# (2)3	D0 - HK/68	D21 - HK/68	D0 - PC/73	D21 - PC/73	D0 - TX/77	D21 - TX/77	D0 - Miss/85	D21 - Miss/85	D0 - Sich/89
5	11/1991	10/2017	25	F	White	25.3264	Standard	10	10	20	10	5	5	5	5	5	5	5	5	5	5	5	5	40	80	40	40	5	5	10	5	10	10	10	5	40	80	80	80	5	5	5	5	5	5	5	5	5	20
7	10/1994	11/2017	23	M	White	29.0767	Standard	40	40	80	80	5	10	5	5	20	40	5	5	5	5	5	5	40	80	40	80	5	5	40	40	80	80	40	40	160	160	80	160	7	5	5	5	5	5	5	5	10	10
8	07/1970	10/2017	47	F	Black	38.0928	Standard	40	40	10	10	40	20	5	5	20	20	20	20	20	20	10	20	20	20	10	10	20	20	10	10	10	10	10	10	80	160	80	80	8	40	40	160	80	20	10	40	20	10
10	09/1991	11/2017	26	M	White	33.7068	Standard	20	20	40	40	5	5	5	5	20	20	5	5	5	5	5	5	40	40	40	40	5	10	5	10	80	160	5	5	160	160	160	160	10	10	10	10	10	5	10	10	10	320
11	03/1991	11/2017	26	F	White	38.9339	Standard	10	10	5	5	5	5	10	10	10	10	5	5	5	5	5	10	10	10	5	5	5	5	10	10	10	10	10	10	640	640	320	320	11	5	5	5	5	10	10	10	10	10
13	12/1980	11/2017	36	M	Hispanic or Latino	31.7175	Standard	20	20	80	80	40	20	20	20	20	10	20	20	40	20	20	20	40	80	40	20	40	20	20	20	40	40	5	5	160	160	80	80	13	5	5	5	5	20	20	80	40	40
14	01/1955	10/2017	62	F	White	26.1628	Standard	5	5	5	5	5	5	10	10	5	5	5	5	5	5	5	5	10	5	5	5	5	5	5	5	5	5	5	5	20	20	40	40	14	20	20	10	10	5	5	5	5	5
15	06/1993	11/2017	24	F	White	24.114	Standard	5	10	20	20	5	5	20	20	5	10	5	5	5	5	5	5	80	80	80	40	5	5	5	5	40	40	5	5	80	320	80	160	15	10	10	5	5	5	5	5	5	5
16	09/1978	01/2018	39	F	Hispanic or Latino	29.5364	Standard	10	20	40	40	20	20	5	5	10	20	10	20	10	20	10	10	20	40	20	40	10	20	10	20	10	20	10	20	40	80	40	40	16	5	10	5	10	10	20	80	80	10
17	04/1965	11/2017	52	M	White	32.4331	Standard	5	5	5	5	20	20	10	10	5	10	10	20	10	20	10	10	40	40	40	40	10	20	20	40	40	40	10	20	20	80	40	40	17	80	80	5	10	5	10	20	20	10
18	12/1985	11/2017	31	F	White	37.4687	Standard	10	20	10	20	5	5	5	5	5	10	5	5	5	5	5	5	40	40	20	20	5	10	10	10	20	20	10	10	40	80	40	40	18	20	20	10	10	5	10	40	40	20
19	03/1984	10/2017	33	F	White	28.2511	Standard	80	80	160	160	10	10	40	20	40	40	10	5	10	10	10	10	160	160	160	160	20	20	40	40	80	80	20	20	320	320	160	160	19	20	20	5	5	10	10	20	20	40
20	10/1983	11/2017	34	M	White	23.9673	Standard	10	10	40	40	5	5	40	20	5	10	5	5	5	5	5	5	40	40	40	40	5	10	5	5	40	20	5	5	80	160	80	80	20	5	5	5	5	5	10	80	80	10
22	01/1977	10/2017	40	M	White	41.1292	Standard	5	5	5	5	40	40	5	5	5	5	20	40	40	40	20	20	20	20	5	5	20	20	10	10	10	10	10	10	80	160	80	80	22	80	80	80	80	10	40	160	160	40
29	12/1992	11/2017	24	F	White	26.8829	Standard	5	5	5	5	5	5	20	20	10	20	5	5	5	5	5	5	40	40	5	5	5	10	20	20	40	40	20	20	160	160	160	160	29	5	5	5	5	5	5	20	20	80
30	01/1987	11/2017	30	M	Hispanic or Latino	26.6878	Standard	20	20	20	20	5	5	80	40	5	5	5	5	5	5	5	5	80	80	80	80	5	5	40	40	20	20	10	10	640	640	320	320	30	5	5	5	5	5	5	5	5	160
31	10/1993	11/2017	24	F	White	27.5757	Standard	10	20	5	5	5	5	5	5	10	10	5	5	5	5	5	5	10	10	5	5	5	5	20	40	40	80	40	40	40	80	40	80	31	5	5	5	5	5	5	5	5	40
32	10/1989	10/2017	28	F	White	25.7073	Standard	5	5	40	40	5	5	10	10	5	5	5	5	5	5	5	5	40	40	40	40	5	10	10	20	40	40	20	20	80	160	80	80	32	5	10	5	5	10	10	20	20	80
33	07/1994	11/2017	23	M	White	27.3751	Standard	80	40	40	40	5	5	20	10	20	20	5	5	5	5	5	5	80	80	80	80	5	10	20	20	20	40	20	20	320	320	160	160	33	5	5	5	5	5	5	5	5	40
34	06/1990	10/2017	27	F	White	25.3939	Standard	80	40	160	80	10	10	40	20	40	40	5	5	10	10	5	10	160	160	160	80	10	20	10	20	80	80	5	10	160	160	160	160	34	40	40	20	10	5	5	20	10	160
36	08/1990	12/2017	27	F	White	31.0629	Standard	10	20	5	5	5	5	40	20	10	20	5	5	5	5	5	10	20	10	10	10	5	10	80	80	80	80	40	40	40	320	80	160	36	5	5	5	5	5	10	5	10	40
37	07/1959	10/2017	58	F	White	28.7598	Standard	40	40	160	80	10	10	10	5	5	10	5	5	320	320	5	10	160	160	80	80	10	10	10	10	10	10	10	5	160	320	160	160	37	20	20	5	5	5	5	5	5	10
38	10/1973	11/2017	44	M	White	35.8442	Standard	320	160	40	20	320	320	5	5	320	320	160	640	5	5	160	160	40	40	40	40	40	40	40	40	160	160	80	80	320	640	40	320	38	5	5	40	20	40	40	160	80	20
39	10/1994	01/2018	23	F	White	23.7118	Standard	80	40	5	5	5	5	5	5	20	20	5	5	5	5	5	5	80	80	80	40	5	5	20	20	40	40	20	20	160	160	80	80	39	5	5	5	5	5	5	5	5	20
42	06/1993	11/2017	24	F	White	35.2295	Standard	5	5	10	10	5	5	10	10	5	5	5	5	5	5	10	5	80	80	80	80	5	5	20	20	80	80	20	20	320	320	320	320	42	5	5	5	5	5	5	5	10	80
45	12/1990	01/2018	27	F	Mixed (Hispanic or Latino, Black)	35.6522	Standard	10	10	80	40	5	5	80	80	20	20	10	5	5	5	5	10	80	80	160	80	10	20	160	160	160	160	80	80	160	160	160	160	45	5	5	5	5	5	5	40	40	320
46	05/1987	11/2017	30	M	Hispanic or Latino	24.7372	Standard	80	80	160	80	10	10	20	20	20	20	10	5	5	5	10	10	160	160	160	80	10	10	160	80	80	80	40	40	160	160	160	160	46	5	5	5	5	5	10	160	80	40
47	06/1954	01/2018	63	F	White	30.4444	Standard	5	5	5	5	5	5	5	10	5	5	5	5	5	5	5	5	10	10	5	5	5	5	5	5	5	10	5	5	10	160	40	80	47	20	20	5	5	5	5	5	5	10
48	09/1995	01/2018	22	F	White	21.767	Standard	20	20	20	20	5	5	40	40	20	10	5	5	5	5	10	5	80	80	80	80	5	5	40	40	40	40	20	20	80	80	80	80	48	5	5	5	5	5	5	5	5	80
49	06/1996	10/2017	21	F	Asian	19.2995	Standard	20	40	5	10	5	10	20	20	20	40	5	5	5	10	10	20	20	20	10	10	5	20	80	160	320	320	160	160	160	320	160	320	49	10	10	5	10	5	20	10	20	80
50	03/1995	11/2017	22	M	White	19.5845	Standard	5	5	5	5	5	5	5	5	5	10	5	5	5	5	10	10	80	80	5	5	10	10	40	40	160	160	80	80	640	640	320	320	50	5	5	5	5	5	5	20	10	160
51	06/1971	10/2017	46	M	White	28.9368	Standard	80	40	10	10	160	160	20	20	80	40	40	40	80	80	40	40	20	20	20	20	10	10	5	5	5	5	5	5	320	160	5	20	51	10	10	20	20	5	5	10	10	10
52	12/1993	11/2017	23	F	White	20.3094	Standard	10	10	5	5	5	5	5	5	20	20	5	5	5	5	5	5	10	10	5	5	5	5	20	20	80	80	40	40	160	320	160	160	52	20	20	5	5	5	5	20	10	80
53	08/1993	11/2017	24	F	White	22.3111	Standard	40	40	20	20	5	5	10	10	20	20	5	5	5	5	5	5	40	40	40	40	5	5	40	40	40	40	40	40	320	320	160	160	53	5	5	5	5	5	5	5	5	80
54	02/1998	10/2017	19	F	White	19.435	Standard	40	80	40	40	5	10	5	5	10	20	5	5	5	5	5	10	40	80	80	80	5	10	10	20	40	40	10	10	80	320	80	320	54	5	5	5	5	5	20	5	5	40
55	10/1966	10/2017	51	M	White	29.2537	Standard	10	10	20	5	80	80	5	5	10	40	80	80	40	40	20	40	5	5	5	5	5	20	5	10	5	5	5	5	80	160	80	80	55	40	40	20	20	20	40	40	20	10
56	07/1967	10/2017	50	F	White	31.6365	Standard	10	10	5	20	40	20	5	5	10	10	20	20	20	20	10	10	10	10	5	5	10	10	10	10	5	5	10	10	20	80	40	40	56	40	40	20	20	20	20	40	20	10
57	04/1992	10/2017	25	F	White	18.4617	Standard	5	5	5	5	5	5	5	5	5	5	5	5	5	5	5	5	5	5	5	5	5	5	10	10	10	10	5	5	20	640	40	320	57	5	5	5	5	5	5	5	5	20
58	08/1960	10/2017	57	F	White	34.3734	Standard	10	5	10	5	10	5	5	5	10	5	10	5	10	10	5	5	5	5	5	5	5	5	5	5	20	10	5	5	40	320	20	160	58	80	40	40	20	20	10	40	20	10
60	11/1980	10/2017	37	F	Black	37.6776	Standard	20	20	5	10	10	10	5	5	20	10	10	5	10	10	10	10	40	40	10	10	5	5	5	5	5	5	5	5	160	320	160	160	60	5	5	5	5	10	10	80	40	10
62	11/1968	01/2018	49	F	White	24.4292	Standard	5	5	10	5	20	40	5	5	5	5	20	20	20	20	10	10	10	5	5	5	10	5	5	5	5	5	5	5	40	80	80	40	62	20	20	5	5	5	5	10	10	10
64	08/1961	10/2017	56	F	White	37.4562	Standard	20	20	40	10	40	20	20	10	20	20	20	20	40	20	10	10	5	10	20	5	40	10	5	5	10	10	5	5	40	160	40	80	64	80	160	40	80	10	10	20	20	20
65	01/1993	11/2017	24	F	Hispanic or Latino	22.206	Standard	320	160	5	40	10	5	40	20	320	160	10	10	20	20	20	20	320	320	320	160	20	20	80	80	160	160	80	40	640	640	160	160	65	5	5	5	10	5	10	10	10	160
66	07/1974	11/2017	43	M	Asian	29.8995	Standard	5	5	5	5	40	40	10	10	5	5	20	20	20	20	10	10	5	10	5	5	5	10	10	10	20	20	10	10	10	10	80	20	66	5	5	5	5	20	20	40	40	20
68	08/1994	11/2017	23	F	White	22.8825	Standard	40	80	20	5	5	5	20	20	20	40	5	5	5	5	10	5	20	10	5	10	5	5	40	20	40	40	20	20	160	640	160	320	68	5	5	5	5	5	5	5	5	10
69	05/1991	10/2017	26	M	Mixed (Hispanic or Latino, White)	29.1028	Standard	20	40	5	20	5	5	5	5	40	40	5	5	5	5	5	5	40	80	40	40	5	10	10	10	40	40	20	20	80	160	80	160	69	5	5	5	5	5	5	10	10	80
70	09/1963	11/2017	54	M	White	29.515	Standard	5	10	40	5	80	80	10	10	5	10	80	80	80	80	40	40	20	20	20	20	5	5	5	5	20	20	5	5	20	80	80	80	70	20	20	5	5	10	10	20	20	10
72	07/1992	11/2017	25	F	White	22.6893	Standard	20	20	5	40	5	5	5	5	10	10	5	5	5	5	10	10	80	80	80	80	5	5	40	40	80	80	10	10	80	80	160	80	72	5	5	5	5	5	5	5	5	80
74	10/1989	10/2017	28	M	White	21.7779	Standard	20	20	160	160	5	10	80	80	10	40	5	10	5	10	5	10	320	320	320	160	5	10	40	80	320	320	20	40	80	80	80	40	74	5	5	5	5	5	10	5	10	40
75	01/1994	11/2017	23	F	White	23.2358	Standard	5	20	5	10	5	5	5	5	5	20	5	5	5	5	5	5	20	40	20	40	5	5	10	10	40	20	10	10	80	640	80	320	75	5	5	5	5	5	5	5	5	40
76	12/1997	10/2017	19	F	White	26.3959	Standard	80	80	40	40	10	20	10	10	40	80	20	20	20	20	20	20	80	160	80	80	20	20	40	40	80	80	10	20	320	640	160	320	76	5	5	5	5	5	5	5	5	10
77	08/1952	10/2017	65	F	White	28.266	Standard	20	20	20	20	5	5	10	10	40	40	5	10	10	10	10	10	20	10	20	10	5	10	10	10	5	10	10	10	80	80	80	80	77	20	20	10	10	10	20	40	20	10
78	04/1995	11/2017	22	F	White	21.8369	Standard	10	10	20	20	5	5	10	10	5	5	5	5	5	5	10	5	80	80	80	40	5	5	20	10	40	40	20	10	80	80	80	80	78	5	5	5	5	5	5	5	5	10
81	01/1970	10/2017	47	F	White	19.7392	Standard	40	40	10	10	20	20	5	5	20	40	20	20	20	20	10	20	40	40	20	20	5	10	10	10	10	40	10	10	160	160	160	160	81	40	20	5	5	5	20	10	10	10
83	10/1950	09/2017	67	F	White	28.9927	Standard	10	10	5	5	5	5	10	10	5	5	5	5	10	10	5	10	5	5	5	5	5	5	5	5	5	10	5	5	20	40	40	40	83	20	20	5	5	5	5	5	5	10
84	07/1998	01/2018	19	F	Asian	19.802	Standard	10	20	5	10	5	5	5	10	10	40	5	5	5	5	5	10	20	5	5	5	5	10	20	40	40	40	20	20	320	640	320	320	84	5	5	5	5	5	5	5	5	10
85	05/1998	01/2018	19	F	White	21.8472	Standard	20	20	5	5	5	5	5	5	10	20	5	5	5	5	5	5	10	5	10	5	5	5	20	20	40	40	20	20	80	320	80	160	85	5	5	5	5	5	5	5	5	10
86	01/1959	10/2017	58	M	White	37.2837	Standard	320	320	160	160	10	10	5	10	80	80	5	10	5	10	5	10	320	320	320	160	5	20	5	10	20	40	5	10	1280	1280	640	640	86	40	40	5	10	5	20	10	20	10
87	06/1996	10/2017	21	M	White	24.0601	Standard	80	40	80	80	5	5	20	20	10	10	5	5	5	5	5	5	80	80	80	80	10	5	40	20	40	40	20	20	160	320	160	160	87	5	5	5	5	5	5	5	5	10
89	10/1960	10/2017	57	M	White	31.2018	Standard	40	40	80	80	40	80	160	160	20	40	40	40	40	40	20	40	80	80	80	80	5	40	20	20	10	20	5	10	640	1280	640	320	89	40	40	10	20	10	20	20	20	10
90	09/1991	11/2017	26	F	White	19.3341	Standard	10	10	20	20	5	5	20	20	5	5	5	5	5	5	5	5	40	40	40	40	40	5	20	10	40	40	5	10	80	80	80	80	90	5	5	5	5	5	5	20	20	80
91	03/1944	10/2017	73	M	White	30.8224	Standard	20	20	5	5	80	80	5	5	20	20	80	80	40	80	20	20	5	5	5	5	5	5	5	5	5	5	5	5	40	40	40	40	91	20	40	5	5	5	5	5	5	10
95	06/1988	11/2017	29	M	White	21.2939	Standard	80	80	40	40	10	10	20	20	40	40	10	10	10	10	10	10	160	160	160	80	5	20	10	20	40	40	10	20	640	640	320	320	95	5	5	5	5	5	10	10	20	40
97	01/1998	09/2017	19	F	White	20.7008	Standard	20	20	5	20	5	20	5	5	40	80	5	5	5	20	10	20	20	10	20	20	10	20	20	40	40	80	40	80	160	320	160	160	97	5	5	5	5	5	5	5	5	10
99	12/1995	11/2017	21	F	White	19.8804	Standard	5	40	40	80	5	5	5	5	5	20	5	5	5	5	10	10	80	160	160	80	10	5	40	10	80	40	20	10	160	640	160	320	99	5	5	5	5	5	5	5	5	40
100	01/1970	10/2017	47	F	White	32.6849	Standard	20	40	5	10	40	20	5	5	20	40	20	20	40	20	20	20	20	20	20	20	5	5	10	5	10	10	10	5	40	160	40	80	100	5	5	5	5	20	10	40	40	10
101	08/1986	10/2017	31	M	White	23.9297	Standard	40	20	40	20	5	5	5	5	20	20	5	5	5	5	5	5	40	40	40	20	5	5	10	5	10	10	10	5	160	320	80	160	101	5	5	5	5	10	10	10	10	40
104	08/1995	11/2017	22	F	White	26.5703	Standard	5	40	5	5	5	5	40	40	5	5	5	5	5	5	5	5	20	10	10	10	10	5	80	80	160	80	80	80	320	320	320	160	104	5	5	5	5	5	5	5	5	80
105	09/1995	10/2017	22	F	White	20.9787	Standard	20	40	5	5	5	5	5	5	10	20	5	5	5	5	10	5	20	5	5	5	5	10	20	20	40	40	20	20	80	320	80	160	105	5	5	5	5	5	5	5	5	20
106	02/1997	01/2018	20	F	White	23.7716	Standard	40	5	5	5	5	5	40	20	20	20	5	5	5	5	5	5	20	5	5	5	5	10	80	80	160	160	40	80	160	160	160	80	106	5	5	5	5	5	5	5	5	40
107	05/1997	10/2017	20	F	White	21.6772	Standard	10	10	10	10	5	5	5	5	10	5	5	5	5	5	5	5	40	40	40	20	5	5	10	10	20	20	10	10	80	80	80	80	107	5	5	5	5	5	5	5	5	5
110	04/1991	11/2017	26	F	White	28.0798	Standard	5	5	5	5	5	5	5	5	10	10	5	5	5	5	5	5	20	20	10	20	20	5	10	5	40	40	10	10	80	160	160	80	110	5	5	5	5	5	5	10	10	40
111	03/1998	09/2017	19	F	White	24.8107	Standard	5	5	5	5	5	5	5	5	5	5	5	5	5	5	5	5	5	10	5	5	10	5	80	80	160	160	80	80	40	80	40	80	111	5	5	5	5	5	5	5	5	10
112	04/1998	10/2017	19	F	White	22.1323	Standard	20	40	5	5	5	5	10	5	10	20	5	5	5	5	5	10	10	10	5	5	5	40	40	40	80	80	40	40	160	320	80	160	112	5	5	5	5	5	5	5	5	10
118	09/1994	10/2017	23	F	White	22.419	Standard	80	80	40	40	10	10	5	5	40	40	5	5	5	5	5	5	80	80	80	40	40	5	10	10	40	40	10	5	80	160	80	80	118	5	5	5	5	5	5	5	5	10
119	02/1997	10/2017	20	M	White	26.7158	Standard	40	20	5	5	5	5	20	10	20	20	5	5	5	5	5	5	5	5	5	5	5	5	40	40	40	40	40	40	160	160	80	80	119	20	10	5	5	5	5	5	5	20
120	07/1997	10/2017	20	M	White	20.048	Standard	40	20	5	5	5	5	80	40	20	20	5	5	5	5	5	5	40	40	40	20	5	10	80	80	160	160	80	80	160	160	80	160	120	5	5	5	5	5	5	5	5	10
123	12/1995	10/2017	21	F	Hispanic or Latino	24.4405	Standard	5	5	5	5	5	5	5	5	5	20	5	5	5	5	5	5	20	5	5	5	5	10	80	80	160	160	80	80	160	320	160	160	123	5	5	5	5	5	10	5	5	20
124	10/1942	09/2017	74	M	White	25.5674	Standard	20	20	40	40	80	80	10	10	10	10	40	40	40	40	20	20	20	20	10	10	10	10	10	10	80	10	10	5	40	20	40	20	124	20	20	5	5	20	10	40	40	10
125	02/1949	10/2017	68	F	White	36.3154	High Dose	40	40	80	80	160	160	20	20	40	40	80	80	80	80	40	40	80	80	80	80	20	10	5	10	80	80	5	5	40	160	80	80	125	10	10	5	5	5	5	10	10	10
126	02/1952	09/2017	65	M	White	29.3011	Standard	5	5	5	5	5	5	5	5	5	5	5	5	5	5	5	5	10	10	10	10	5	10	10	10	10	5	5	5	40	160	40	160	126	20	20	5	5	5	5	5	5	20
128	04/1981	01/2018	36	F	Black	36.4718	Standard	160	80	40	20	40	40	80	40	80	80	40	20	40	40	40	40	80	80	80	80	10	40	20	40	40	40	20	20	320	320	160	160	128	5	5	5	5	10	10	80	40	40
130	07/1954	10/2017	63	M	White	33.6454	Standard	40	40	20	20	5	5	5	5	20	40	5	5	5	5	5	5	10	40	20	20	5	5	5	5	5	5	5	5	80	160	40	80	130	20	10	20	10	5	5	10	10	10
132	05/1998	01/2018	19	F	White	26.6442	Standard	5	5	5	5	5	5	20	20	5	5	5	5	5	5	5	5	10	5	5	5	5	5	40	40	40	40	20	20	320	640	160	320	132	5	5	5	5	5	5	5	5	10
133	10/1980	10/2017	37	F	White	31.4808	Standard	40	40	160	160	5	5	80	40	20	20	5	5	5	5	5	5	160	160	160	80	5	5	80	80	160	160	40	40	160	320	80	160	133	5	5	5	5	80	40	320	160	40
134	02/1947	11/2017	70	F	Black	26.1417	Standard	20	20	40	40	40	40	5	5	20	20	40	20	40	40	10	10	10	20	10	10	5	10	5	10	10	10	5	5	20	40	40	40	134	5	5	5	5	5	5	5	5	40
135	07/1948	10/2017	69	M	White	28.0243	High Dose	40	40	20	20	320	320	20	20	80	40	160	160	80	80	40	40	5	5	5	5	5	20	10	20	5	20	10	10	40	80	40	40	135	40	20	20	20	20	20	40	20	5
136	09/1990	11/2017	27	F	Hispanic or Latino	25.5936	Standard	5	5	5	5	5	5	5	5	10	10	5	5	5	5	5	5	80	80	80	80	20	5	10	20	40	80	10	10	160	320	160	160	136	5	5	5	5	5	5	5	5	40
137	07/1988	11/2017	29	M	White	29.1216	Standard	40	40	40	40	10	5	40	20	80	80	5	5	10	20	10	10	160	160	160	160	5	10	40	40	40	40	20	20	320	320	160	320	137	5	5	5	5	5	5	80	80	40
138	10/1995	10/2017	22	F	White	29.8654	Standard	40	40	40	40	5	5	5	5	20	20	5	5	5	5	5	5	40	40	40	40	5	5	10	10	20	20	10	5	160	160	80	160	138	5	5	5	5	5	5	5	5	10
139	07/1954	12/2017	63	F	White	28.0304	Standard	40	40	5	5	40	40	5	5	40	40	20	20	40	40	10	10	20	20	40	20	5	5	5	5	5	5	5	5	160	160	80	160	139	20	20	5	5	5	5	10	5	10
140	07/1953	12/2017	64	M	Mixed (Hispanic or Latino, White)	28.9349	Standard	40	40	5	5	40	40	40	20	10	10	20	20	40	40	20	20	10	10	5	5	5	5	5	5	5	10	5	5	320	320	160	160	140	20	10	5	5	20	20	10	5	160
142	01/1990	01/2018	28	M	White	26.3804	Standard	5	5	40	20	5	5	20	10	10	10	5	5	5	5	5	5	40	40	80	40	5	5	5	5	5	10	5	5	160	160	160	160	142	5	5	5	5	5	5	5	10	40
143	03/1990	11/2017	27	F	White	25.0745	Standard	20	40	160	80	5	10	10	10	10	20	5	5	5	5	5	10	80	160	80	80	5	20	5	20	20	40	5	10	160	160	160	160	143	5	5	5	5	10	20	10	5	40
144	06/1990	09/2017	27	F	White	34.5355	Standard	20	40	5	5	5	5	5	5	20	20	5	10	5	5	5	5	40	80	40	40	5	5	5	20	20	40	5	10	80	160	80	160	144	5	5	5	5	5	5	5	5	5
145	03/1950	10/2017	68	M	White	28.1741	High Dose	10	10	80	40	40	40	80	40	40	40	20	20	40	20	20	20	40	40	40	20	5	5	10	20	10	20	10	20	80	80	80	80	145	20	10	10	5	20	20	80	40	10
146	11/1948	11/2017	69	M	White	28.5695	High Dose	20	40	5	5	10	10	5	5	10	20	10	10	5	10	5	10	10	10	5	5	5	5	5	10	20	10	5	10	320	640	160	640	146	10	160	10	10	5	10	10	20	10
147	02/1950	10/2017	67	M	White	20.8369	Standard	20	20	40	20	20	20	160	80	5	5	10	5	10	10	10	10	20	40	40	20	10	10	20	20	10	10	5	10	40	40	40	40	147	5	5	5	5	5	5	5	5	10
148	04/1948	10/2017	69	M	White	30.3469	Standard	5	5	5	5	20	20	20	20	5	5	20	20	40	40	10	10	5	5	5	5	5	5	5	5	5	5	5	5	10	20	20	40	148	5	5	5	5	5	5	5	5	10
149	05/1951	11/2017	66	M	White	22.3755	Standard	5	5	5	5	5	5	5	5	5	10	5	5	5	5	5	5	5	5	5	5	5	5	5	10	5	5	5	5	20	80	40	80	149	40	40	10	10	10	20	20	20	10
150	06/1952	09/2017	65	M	Black	38.8417	Standard	10	10	5	5	10	10	5	5	5	5	10	5	10	10	5	5	5	5	5	5	5	5	5	5	5	5	5	5	10	10	10	20	150	20	20	5	5	5	5	5	5	5
151	07/1950	11/2017	67	F	White	28.1279	Standard	5	5	5	5	20	20	5	5	5	5	10	10	10	10	10	10	20	20	5	5	5	5	10	10	10	10	10	10	40	40	20	40	151	20	20	10	5	5	5	5	5	10
152	08/1988	09/2017	29	F	Hispanic or Latino	26.5795	Standard	10	20	20	40	5	5	20	20	5	10	5	5	5	5	5	5	40	80	40	40	5	5	5	5	40	40	20	20	80	160	80	80	152	5	5	5	5	5	5	5	5	10
154	05/1984	09/2017	33	M	White	29.3924	Standard	20	20	40	20	5	5	10	10	5	5	5	5	5	5	5	5	80	80	80	40	5	5	40	40	40	40	10	10	80	160	80	80	154	5	5	10	5	80	80	160	160	20
155	04/1981	11/2017	36	M	White	50.485	Standard	5	40	20	40	5	10	5	20	5	40	5	80	5	80	5	80	40	160	40	80	5	80	10	40	20	80	5	80	20	160	20	320	155	5	5	5	5	40	40	160	160	10
156	03/1980	09/2017	37	M	White	30.9374	Standard	10	10	20	20	5	5	10	10	5	20	5	5	5	5	5	10	160	160	80	80	10	10	40	40	160	160	10	20	40	80	20	80	156	10	5	20	20	20	20	320	320	160
157	11/1956	10/2017	60	M	White	25.3283	Standard	5	5	40	40	5	5	20	20	5	5	5	5	5	5	5	5	40	40	20	20	5	5	80	80	160	160	40	40	10	10	20	20	157	160	160	5	5	5	5	10	10	10
158	08/1984	09/2017	33	M	White	25.3984	Standard	10	10	40	40	5	5	20	10	10	10	5	5	5	5	5	5	80	80	80	80	5	5	80	80	80	80	20	20	80	80	40	80	158	5	5	5	5	5	5	20	20	80
160	10/1948	09/2017	68	F	White	28.7112	Standard	5	5	10	5	5	5	80	80	5	5	5	5	5	5	5	5	10	10	5	5	5	5	20	20	10	5	10	5	20	320	10	160	160	10	10	5	5	5	5	5	5	20
161	07/1992	09/2017	25	M	White	28.7023	Standard	20	20	20	20	10	10	10	10	10	20	5	10	5	10	5	10	80	80	80	80	10	10	80	80	80	160	80	80	640	640	320	320	161	5	5	5	5	5	10	5	5	80
162	11/1943	09/2017	73	F	White	25.116	Standard	80	80	5	5	40	40	20	20	80	80	20	10	40	20	20	20	10	10	5	5	20	20	20	10	10	10	10	10	160	160	20	40	162	5	5	5	5	5	5	5	5	20
163	01/1966	10/2017	51	M	White	19.1566	Standard	10	40	5	10	20	20	5	5	5	10	20	20	20	20	10	20	10	20	5	5	5	10	10	5	10	10	5	5	40	320	20	320	163	40	80	10	10	10	20	20	20	20
165	07/1978	09/2017	39	F	White	32.94	Standard	20	20	5	5	20	10	5	5	20	20	10	5	10	10	10	10	10	10	5	5	5	5	5	5	5	5	5	5	40	160	20	160	165	5	5	10	5	10	10	40	40	10
166	08/1963	09/2017	54	M	White	30.9905	Standard	10	10	40	40	40	40	5	5	20	20	40	40	40	40	40	40	40	40	40	40	40	40	20	20	40	40	20	20	160	160	80	80	166	40	40	20	10	20	10	10	10	20
168	08/1934	09/2017	83	M	White	22.6564	Standard	5	5	40	40	20	20	10	5	5	5	10	10	10	10	10	10	10	10	10	10	10	10	10	10	10	10	10	10	40	20	20	40	168	5	5	5	5	5	20	80	80	10
169	07/1943	10/2017	74	M	White	25.2776	High Dose	5	5	5	5	40	40	5	5	10	10	20	20	40	40	10	10	10	10	5	5	5	5	10	5	10	10	10	10	40	20	20	40	169	40	40	10	10	20	20	80	80	10
170	01/1950	10/2017	67	F	White	31.979	High Dose	20	40	40	40	20	40	40	40	20	80	20	20	40	40	40	20	20	20	20	40	10	10	10	10	10	10	10	5	40	80	20	80	170	40	40	40	40	20	20	160	160	80
171	07/1938	10/2017	79	F	White	31.2494	High Dose	10	10	160	160	20	40	40	80	10	40	10	40	10	40	5	10	20	20	40	80	10	40	20	40	20	40	10	40	20	80	20	40	171	20	20	5	10	5	20	5	10	10
172	03/1951	10/2017	66	M	White	24.3555	High Dose	5	20	10	20	5	10	320	640	5	40	5	10	5	10	5	5	5	5	80	160	5	20	160	320	80	80	40	80	10	320	20	160	172	20	40	5	5	5	20	5	20	10
173	02/1953	10/2017	64	F	White	39.2853	Standard	10	10	5	10	10	10	5	5	10	20	5	10	5	10	10	10	20	10	5	5	5	10	20	20	20	40	20	10	80	160	40	160	173	10	10	10	10	5	20	5	5	20
174	01/1977	10/2017	40	F	White	31.4584	Standard	40	40	5	5	80	40	20	20	40	20	40	40	80	40	40	40	40	40	40	20	5	5	10	10	20	10	20	10	80	80	5	40	174	5	5	5	5	20	10	320	320	20
175	04/1964	09/2017	53	M	Black	30.1826	Standard	20	40	40	40	160	320	20	20	10	20	80	160	80	160	80	160	40	160	40	80	40	80	20	20	40	40	10	20	80	320	40	160	175	40	40	5	5	5	10	20	20	10
176	08/1946	10/2017	71	M	White	23.5421	High Dose	5	5	5	5	20	20	160	160	5	5	10	10	40	20	20	20	10	20	10	5	20	20	40	40	80	160	80	80	40	40	20	40	176	20	20	10	10	10	10	20	20	20
177	07/1948	10/2017	69	M	White	23.0776	High Dose	5	5	5	5	5	5	5	5	5	10	5	5	5	5	5	5	5	5	5	5	5	5	5	5	5	20	5	5	5	20	10	10	177	5	10	5	5	5	20	40	40	20
178	09/1950	10/2017	67	F	Black	38.6622	Standard	5	10	5	5	10	5	20	20	5	10	10	10	20	20	10	10	5	5	5	5	5	5	5	5	5	5	5	5	20	80	20	80	178	40	20	5	5	5	5	10	20	10
179	06/1954	10/2017	63	F	White	39.2092	Standard	10	40	5	10	5	10	5	5	10	40	5	10	5	10	10	10	10	10	5	5	5	10	10	10	20	20	10	10	20	160	20	80	179	5	5	5	5	5	5	5	5	5
180	01/1950	10/2017	67	F	White	25.5475	High Dose	5	5	80	80	20	20	40	40	5	5	20	10	20	20	10	20	20	20	20	20	20	20	20	20	40	40	20	20	20	20	10	40	180	40	20	5	5	10	5	20	10	10
181	09/1972	09/2017	45	F	White	52.2432	Standard	10	5	160	160	40	80	5	10	5	20	20	160	20	160	20	320	40	80	40	40	40	80	20	40	5	20	10	10	20	160	5	320	181	320	320	160	160	80	80	320	320	20
182	08/1950	10/2017	67	M	White	31.6059	High Dose	20	10	5	5	10	10	10	10	20	20	10	10	20	20	20	20	10	10	5	5	10	10	5	5	20	20	10	5	20	20	10	80	182	80	80	80	40	10	10	40	20	20
184	02/1951	10/2017	66	M	White	29.7961	Standard	10	20	5	5	20	20	10	10	10	20	10	10	20	10	10	10	5	10	5	5	5	5	10	5	10	10	5	5	10	40	20	80	184	20	20	5	5	5	5	10	10	10
185	04/1950	10/2017	67	F	White	33.4942	Standard	20	20	20	20	40	20	80	80	20	20	20	10	40	20	20	20	10	10	10	10	5	5	5	5	5	5	5	5	40	80	40	80	185	20	20	5	5	5	5	5	5	10
186	09/1950	09/2017	67	M	White	35.5259	Standard	10	10	5	5	5	5	5	5	10	10	5	5	5	5	5	5	5	5	5	5	5	5	10	5	10	5	5	5	20	20	20	40	186	5	5	5	5	5	5	5	5	10
188	03/1949	10/2017	68	F	White	22.6229	Standard	10	20	5	5	40	80	5	10	10	80	20	40	20	40	5	20	5	10	5	10	10	20	5	40	5	80	5	40	20	320	20	160	188	40	80	20	80	10	80	10	80	5
190	05/1959	09/2017	58	M	White	27.648	Standard	5	5	5	20	20	20	5	5	10	20	20	20	20	20	10	20	5	10	5	10	5	20	10	20	5	10	5	5	160	160	80	80	190	20	20	5	10	5	20	5	5	160
191	11/1994	09/2017	22	F	Other (Hawaiian/Pacific Islander)	27.0352	Standard	10	20	5	5	5	5	5	5	5	10	5	5	5	5	5	5	10	20	10	10	5	5	10	10	10	20	10	10	80	80	80	80	191	10	10	5	5	5	5	5	5	10
192	04/1943	10/2017	74	F	White	26.0428	High Dose	5	5	20	20	40	20	5	5	5	5	20	20	20	20	10	10	10	10	5	5	10	20	10	20	20	20	20	20	20	160	40	160	192	10	10	20	20	10	10	20	20	20
193	07/1934	10/2017	83	M	White	27.9091	High Dose	5	5	20	40	10	10	5	5	5	5	5	5	5	5	5	10	10	10	5	5	10	10	5	10	5	10	5	5	5	40	20	40	193	5	5	20	20	5	5	20	20	10
194	08/1988	09/2017	29	M	White	27.7422	Standard	20	20	80	5	5	5	10	10	20	20	5	5	5	5	5	5	40	40	20	20	5	5	10	10	20	20	10	10	40	40	40	80	194	5	5	5	5	5	5	40	40	40
195	02/1993	09/2017	24	M	White	27.5544	Standard	20	20	5	10	5	5	5	5	40	40	5	5	5	5	5	5	20	20	20	20	5	5	5	10	5	10	5	5	320	160	80	80	195	5	5	5	5	5	10	5	5	10
196	10/1952	09/2017	65	M	Hispanic or Latino	31.59	Standard	5	5	10	5	10	5	20	10	5	5	5	5	10	10	5	10	5	10	5	5	10	10	10	10	10	5	10	10	20	20	10	40	196	20	20	40	40	20	20	80	80	10
197	05/1977	10/2017	40	M	Black	26.1466	Standard	40	40	5	10	320	320	10	5	40	40	160	160	320	320	160	160	80	80	80	40	20	20	5	10	5	10	5	5	80	80	20	40	197	10	5	5	5	160	80	640	320	80
199	05/1990	10/2017	27	F	White	29.2005	Standard	5	5	10	10	5	5	10	10	10	10	5	5	5	5	5	5	40	40	40	40	5	5	10	10	160	160	10	5	640	640	320	320	199	10	10	5	5	5	5	5	5	320
200	11/1945	10/2017	71	M	White	28.2496	High Dose	10	10	80	20	40	40	10	5	20	20	20	20	20	20	10	10	10	5	5	5	10	10	10	10	5	5	5	5	10	20	10	40	200	10	10	5	5	5	5	5	5	10
201	03/1944	10/2017	73	F	White	25.4445	Standard	5	5	5	5	40	20	5	5	5	5	20	20	20	20	10	10	10	10	5	5	5	5	10	5	5	5	10	5	40	40	40	40	201	40	40	5	5	5	5	5	5	10
203	04/1955	10/2017	62	M	Asian	23.8988	Standard	5	5	20	20	5	5	160	160	5	5	5	5	5	5	5	5	10	10	20	20	5	10	40	40	20	20	10	10	20	20	10	40	203	40	40	5	5	5	5	5	5	20
204	11/1988	10/2017	28	M	White	30.1621	Standard	40	80	80	80	5	10	10	10	20	40	5	5	5	10	5	10	160	160	160	160	10	20	20	20	40	80	5	5	80	80	80	160	204	5	5	10	10	5	5	40	40	320
205	07/1955	12/2017	62	F	White	20.4959	Standard	5	20	5	5	5	5	5	5	5	10	5	5	5	5	5	5	10	5	5	5	5	5	10	10	10	5	10	5	40	320	20	320	205	5	5	5	5	5	5	5	5	10
206	02/1996	11/2017	21	F	Black	28.5092	Standard	5	10	10	10	5	5	10	10	5	5	5	10	5	20	10	10	80	160	80	160	5	20	40	80	80	160	40	160	80	320	10	320	206	5	5	5	5	5	5	5	5	20
207	04/1984	10/2017	33	M	White	24.8667	Standard	5	160	5	5	5	10	5	5	5	40	5	5	5	5	5	5	10	10	5	5	5	5	160	320	40	40	160	320	40	1280	10	640	207	80	80	40	40	10	20	160	320	80
208	05/1959	10/2017	58	M	White	29.1774	Standard	5	5	10	10	5	5	5	5	5	5	5	5	5	5	5	5	10	10	10	10	5	5	5	5	5	5	5	5	10	160	10	80	208	10	10	5	5	5	5	5	5	5
209	02/1941	10/2017	76	F	White	26.3611	High Dose	80	80	160	80	160	160	10	10	80	80	80	80	80	80	80	80	80	80	40	40	20	20	10	10	40	40	10	10	80	160	40	80	209	5	5	10	10	20	20	40	40	10
210	04/1986	10/2017	31	F	Black	31.287	Standard	10	20	5	5	5	5	20	20	5	20	5	5	5	5	5	5	5	5	5	5	5	5	160	320	320	320	320	320	160	160	80	160	210	40	40	20	20	10	20	160	160	160
211	08/1994	12/2017	23	M	White	28.082	Standard	5	20	5	5	5	5	10	20	5	20	5	10	5	5	5	10	20	5	5	5	5	5	160	160	320	320	160	160	320	640	160	320	211	5	5	5	5	5	10	5	20	40
212	08/1971	01/2018	46	M	White	41.3568	Standard	20	20	20	20	40	80	5	5	10	20	20	40	20	40	20	40	20	40	20	20	20	40	20	20	40	40	20	20	40	160	20	80	212	20	20	20	20	5	20	10	20	10
213	09/1985	11/2017	32	M	White	31.5753	Standard	5	80	20	40	5	5	10	10	5	40	5	5	5	5	5	5	40	160	40	160	5	10	20	20	20	80	10	10	40	640	40	320	213	5	5	5	5	5	5	20	40	10
214	01/1958	11/2017	59	F	White	23.6782	Standard	20	40	5	5	20	20	5	5	80	160	20	20	20	20	10	10	20	20	20	20	10	20	20	20	40	40	10	10	40	40	40	80	214	80	80	80	160	40	80	80	80	10
215	03/1981	11/2017	36	F	White	27.6051	Standard	5	10	10	20	5	5	20	20	5	10	5	5	5	5	5	5	40	40	20	40	5	10	10	10	10	20	10	20	40	40	40	80	215	5	5	5	5	20	40	80	80	10
216	07/1980	11/2017	37	M	White	36.5744	Standard	5	10	10	20	5	10	5	5	5	40	5	10	5	10	5	10	80	80	10	20	5	20	5	20	40	80	10	20	80	160	80	160	216	5	10	5	10	20	40	80	80	20
217	03/1966	11/2017	51	F	Hispanic or Latino	31.1959	Standard	20	20	5	5	20	40	5	10	20	80	10	20	20	20	10	20	10	5	5	5	5	20	10	40	10	40	10	40	80	320	40	320	217	20	40	5	10	5	40	20	20	5
218	08/1991	11/2017	26	M	White	24.148	Standard	5	5	10	10	5	10	5	10	5	5	5	5	5	5	5	5	80	80	40	80	5	5	10	5	40	40	5	5	2560	1280	1280	2560	218	5	5	5	5	5	5	5	5	320
219	06/1979	12/2017	38	M	White	35.8382	Standard	20	20	40	40	5	5	20	10	10	10	5	5	5	5	5	5	40	80	40	40	5	10	5	10	20	20	5	5	160	160	80	160	219	5	5	5	5	40	40	80	80	20
220	06/1975	11/2017	42	F	White	46.7131	Standard	20	20	40	40	20	20	80	80	10	10	10	10	10	10	10	10	160	160	80	80	20	20	80	80	80	40	10	10	160	160	80	80	220	40	20	10	10	20	20	80	80	10
221	05/1991	12/2017	26	F	White	23.0478	Standard	40	40	10	10	5	5	5	5	20	40	5	5	5	5	5	5	80	80	80	40	5	10	20	20	40	40	20	20	160	160	80	160	221	5	5	5	5	5	10	5	10	5
222	07/1988	11/2017	29	M	White	28.1528	Standard	160	80	320	160	10	10	5	5	40	40	5	5	5	5	10	10	160	160	160	160	10	10	10	5	20	10	10	5	320	320	320	320	222	5	5	5	5	5	5	5	5	40
223	10/1971	01/2018	46	M	White	23.8967	Standard	5	5	5	5	40	20	5	5	5	10	40	40	80	40	20	20	20	10	10	10	5	20	10	10	10	20	10	10	40	80	40	40	223	5	5	80	40	80	80	160	80	20
224	09/1958	11/2017	59	F	White	44.4323	Standard	5	5	80	40	5	5	20	10	5	5	5	5	5	5	5	5	40	40	40	40	5	5	10	10	40	20	10	10	10	40	20	40	224	20	20	5	5	5	5	20	10	20
225	09/1984	11/2017	33	M	White	25.1018	Standard	20	40	20	20	5	5	5	20	20	40	5	10	5	5	5	20	40	40	40	40	10	20	10	20	40	80	10	20	80	160	80	160	225	5	5	5	5	5	20	40	40	10
226	01/1995	01/2018	23	M	White	24.9586	Standard	40	80	40	20	10	10	10	10	20	80	5	10	5	10	10	10	40	80	80	80	10	20	10	10	40	40	10	5	80	320	40	320	226	5	5	5	5	5	5	5	5	5
228	07/1993	12/2017	24	M	White	28.1938	Standard	5	10	10	40	5	5	5	5	5	20	5	5	5	5	10	5	40	80	20	40	5	10	20	20	40	20	10	5	80	320	40	320	228	5	5	5	5	5	5	5	5	5
229	10/1995	01/2018	22	M	Asian	25.3929	Standard	10	40	5	5	5	5	20	10	5	10	5	5	5	5	10	5	20	10	5	5	5	5	40	20	80	20	20	10	40	320	20	160	229	5	5	5	5	5	5	5	5	5
230	06/1955	12/2017	62	F	Black	35.2947	Standard	5	320	5	320	5	20	5	5	5	160	5	20	5	20	5	20	10	320	5	320	5	5	5	5	5	5	5	5	10	1280	10	640	230	20	20	10	10	5	5	5	5	5
231	09/1995	01/2018	22	F	White	21.7459	Standard	20	20	40	40	5	5	20	20	10	20	5	5	5	5	5	10	80	80	80	40	5	10	10	10	40	40	10	10	160	320	80	160	231	5	5	5	5	5	5	5	5	5
232	06/1992	12/2017	25	F	White	24.3261	Standard	5	20	5	10	5	5	5	5	5	20	5	5	5	5	5	5	20	20	10	20	5	5	10	10	20	20	10	10	40	320	20	160	232	5	5	5	5	5	5	5	5	20
233	01/1985	12/2017	32	M	Black	27.4762	Standard	20	40	20	40	5	5	5	5	5	40	5	5	5	5	5	5	40	80	40	80	5	5	5	5	5	10	10	5	80	320	40	320	233	5	5	5	5	5	5	10	5	20
234	02/1994	01/2018	23	F	White	24.0307	Standard	40	40	10	10	5	5	5	5	20	40	5	5	5	5	5	5	40	80	40	40	5	5	10	20	40	40	10	20	320	320	160	160	234	5	5	5	5	5	5	5	5	20
235	06/1989	01/2018	28	M	White	26.4878	Standard	20	80	40	80	5	10	20	20	5	40	5	10	5	10	5	10	80	80	80	80	5	20	20	40	40	80	10	20	80	320	80	160	235	20	20	20	20	5	20	5	10	80
236	12/1972	01/2018	45	M	Black	35.4691	Standard	10	20	40	40	160	160	20	10	10	80	80	80	80	80	40	40	80	80	80	10	40	40	20	20	40	20	20	20	160	320	80	160	236	10	10	20	10	40	20	80	80	20
237	03/1994	01/2018	23	M	White	27.5329	Standard	10	5	5	5	5	5	5	5	5	2560	5	5	5	5	5	5	80	80	40	80	5	5	80	80	160	160	40	40	160	160	160	80	237	5	5	5	5	5	5	5	5	80
238	02/1999	01/2018	18	F	White	26.9964	Standard	5	80	5	5	5	5	5	10	5	1280	5	5	5	5	5	5	10	20	5	5	5	5	20	20	40	20	20	20	40	1280	5	1280	238	5	5	5	5	5	5	5	5	5
239	03/1993	01/2018	24	F	White	21.6633	Standard	10	20	5	10	5	5	20	40	5	1280	5	5	5	5	5	10	20	10	5	20	5	10	80	80	160	160	80	80	160	160	80	160	239	5	5	5	5	5	20	5	10	40
241	08/1979	01/2018	38	M	Mixed (American Indian, White, Black)	27.5847	Standard	10	320	20	160	5	20	5	10	5	320	5	40	5	40	5	40	80	160	40	40	5	40	20	40	80	160	10	40	40	640	20	320	241	5	10	10	10	20	20	80	80	20
243	11/1993	01/2018	24	F	Black	27.735	Standard	5	5	5	5	5	5	5	5	5	40	5	5	5	5	5	10	20	40	5	80	5	5	40	40	40	80	40	40	80	80	80	80	243	5	5	5	5	5	5	5	5	80
244	10/1986	01/2018	31	F	Black	21.1194	Standard	5	40	10	10	5	5	5	5	5	40	5	5	5	5	10	5	40	40	20	5	5	5	20	10	40	80	10	10	40	160	10	160	244	5	5	5	5	5	5	20	20	10
245	05/1999	01/2018	18	F	White	22.2854	Standard	20	40	5	5	5	5	5	5	10	40	5	5	5	5	5	5	20	5	5	80	5	5	5	5	5	10	5	5	320	640	160	320	245	5	5	5	5	5	10	5	10	5
246	01/1971	01/2018	47	F	White	28.1147	Standard	10	10	20	20	20	40	5	20	5	20	20	20	20	40	20	40	20	40	10	40	10	20	10	20	10	40	10	20	20	80	10	80	246	80	40	10	10	5	10	5	5	5
247	11/1984	01/2018	33	M	White	30.7419	Standard	20	20	80	40	5	5	80	40	40	40	5	5	5	5	10	10	160	160	160	40	10	10	40	40	80	80	10	10	160	160	160	160	247	5	5	5	5	5	5	5	10	80
248	09/1956	01/2018	61	F	White	25.1053	Standard	20	20	5	5	20	10	5	5	20	20	10	5	20	10	10	10	20	20	5	5	5	5	10	10	10	10	10	10	80	160	40	80	248	10	10	5	5	5	5	5	5	20
249	03/1977	01/2018	40	F	White	31.9531	Standard	40	20	20	20	10	5	5	5	20	20	5	5	10	5	5	5	10	20	20	5	10	10	10	10	20	40	5	5	40	40	40	40	249	5	5	5	5	10	10	40	20	5
250	12/1984	01/2018	33	F	White	24.2905	Standard	5	5	5	10	5	5	10	5	5	5	5	5	5	5	5	5	40	40	40	160	5	10	20	20	20	20	10	10	160	320	160	160	250	5	5	5	5	5	10	20	20	80
251	01/1974	01/2018	44	F	Black	59.105	Standard	5	80	10	20	10	40	5	20	5	40	10	20	10	20	10	40	10	80	10	5	5	20	5	10	5	80	5	5	5	320	10	320	251	10	10	40	20	20	10	80	40	5
252	03/1992	01/2018	25	M	Hispanic or Latino	25.2492	Standard	20	40	5	5	5	5	20	20	10	40	5	5	5	5	5	5	10	20	10	40	5	10	40	40	80	80	40	40	160	320	80	160	252	5	5	5	5	5	5	5	10	160
253	10/1993	01/2018	24	M	White	22.4448	Standard	80	80	160	80	10	10	5	5	80	80	5	5	5	5	5	10	160	160	80	5	10	10	5	10	20	20	5	10	320	320	160	320	253	5	5	5	5	5	5	5	10	80
254	08/1972	01/2018	45	M	White	27.8433	Standard	40	80	80	160	40	80	20	40	40	80	40	40	80	80	160	160	320	320	160	160	80	80	80	80	80	80	20	40	160	40	20	40	254	20	20	20	40	20	40	80	160	20
255	02/1969	01/2018	48	M	White	30.0957	Standard	10	80	20	40	10	80	5	160	10	80	10	160	10	160	20	160	80	1280	40	640	10	80	10	160	5	80	5	80	20	640	10	640	255	80	160	10	40	20	80	80	80	5
256	08/1976	01/2018	41	M	White	24.5865	Standard	10	40	10	20	40	80	10	10	10	80	40	40	40	80	5	5	40	80	20	40	5	5	5	5	10	5	5	5	80	640	40	640	256	10	20	10	20	20	80	80	160	20
257	01/1962	02/2018	56	M	White	28.5033	Standard	5	40	5	5	40	80	5	10	5	80	40	40	40	40	5	10	20	80	20	40	10	5	5	10	10	10	5	5	40	320	20	640	257	80	160	20	40	20	40	10	20	5
260	04/1977	02/2018	40	F	White	20.3546	Standard	80	160	5	5	80	80	5	40	80	320	40	80	80	160	5	5	5	80	5	80	10	10	5	40	5	40	5	40	80	640	5	640	260	5	5	5	5	5	5	80	80	10
261	01/1964	01/2018	54	M	Black	22.0951	Standard	5	20	5	10	20	80	5	40	5	20	20	40	20	80	5	10	40	320	40	160	10	5	5	5	20	5	5	5	5	20	5	80	261	20	20	10	20	10	20	20	20	20
262	12/1986	01/2018	31	F	White	24.1407	Standard	20	40	40	80	10	20	20	40	20	40	10	10	5	10	80	160	160	320	80	160	80	160	80	160	80	80	10	20	80	80	40	80	262	5	5	5	10	40	80	10	20	20
001C	07/2002	10/2017	15	M	White	20.2638	Standard	5	20	5	5	5	10	5	5	5	40	5	10	5	5	10	20	5	5	5	5	5	20	10	40	10	40	5	10	40	1280	10	80	001C	5	5	5	5	5	40	5	20	5
004C	11/2002	10/2017	14	F	White	20.1026	Standard	80	160	5	10	5	10	10	10	40	80	5	10	5	5	80	80	20	40	10	20	40	40	320	320	160	320	160	320	640	640	160	640	004C	5	5	5	5	5	20	5	10	5
005C	11/2000	10/2017	16	M	White	19.6694	Standard	20	160	5	5	5	5	5	5	10	80	5	5	5	5	40	40	5	10	5	10	20	20	20	40	20	40	10	20	80	640	40	1280	005C	5	5	5	5	5	10	5	10	5
006C	04/2002	10/2017	15	F	White	22.2326	Standard	10	320	5	10	5	5	20	40	5	320	5	10	5	5	80	80	10	20	5	10	40	80	80	80	40	80	20	40	40	320	20	2560	006C	5	5	5	5	5	40	5	10	10
007C	08/2002	10/2017	15	F	White	22.2501	Standard	20	20	5	5	5	5	5	5	20	20	5	5	5	5	5	5	5	5	5	5	5	5	5	5	5	10	5	5	80	320	20	40	007C	5	5	5	5	5	5	5	5	5
008C	04/2002	10/2017	15	M	White	20.7565	Standard	20	80	5	10	5	5	5	5	10	80	5	5	5	5	5	5	5	20	5	10	5	5	5	20	10	20	5	5	80	640	40	320	008C	5	5	5	5	5	10	5	5	40
009C	03/2005	10/2017	12	F	White	22.4102	Standard	5	20	5	5	5	5	5	5	5	40	5	5	5	5	20	40	5	5	5	5	10	40	20	40	10	40	10	20	5	640	5	1280	009C	5	5	5	5	5	20	5	5	5
010C	04/2002	10/2017	15	M	White	19.064	Standard	160	160	10	10	5	5	20	20	160	160	5	5	5	5	40	40	10	20	10	10	20	20	20	40	10	10	10	20	640	640	320	640	010C	5	5	5	5	5	5	5	5	5
011C	03/2000	11/2017	17	M	White	22.8105	Standard	10	20	5	5	5	5	10	10	20	20	5	5	5	5	40	40	10	20	5	5	40	40	80	160	160	160	80	80	320	160	80	160	011C	5	5	5	5	5	10	5	10	5
012C	11/1999	10/2017	17	F	White	24.0015	Standard	20	80	5	5	5	5	10	10	20	80	5	5	5	5	40	40	5	20	5	10	20	20	20	40	40	40	10	40	160	1280	80	320	012C	5	5	5	5	5	20	5	10	10
013C	06/2001	11/2017	16	F	White	19.1408	Standard	40	80	5	10	5	5	80	40	20	80	5	5	5	5	320	160	40	40	5	20	160	80	320	160	320	320	160	40	160	2560	80	640	013C	5	5	5	5	5	10	5	20	5
014C	08/2001	10/2017	16	M	White	17.1543	Standard	10	80	5	5	5	5	5	5	10	80	5	5	5	5	10	20	5	20	5	5	10	10	10	20	40	20	5	20	160	640	80	640	014C	5	5	5	5	5	10	5	5	10
015C	08/2001	11/2017	16	M	White	16.6186	Standard	5	80	5	5	5	10	5	10	5	80	5	20	5	20	20	40	5	20	5	10	10	20	40	80	40	40	10	10	80	320	20	640	015C	5	5	5	5	5	40	5	10	5
016C	01/2001	11/2017	16	F	White	29.543	Standard	10	10	5	5	5	5	5	10	10	20	5	5	5	5	40	40	20	40	10	10	40	40	40	40	80	80	20	80	80	640	40	80	016C	5	5	5	5	5	20	10	10	10
017C	07/2002	10/2017	15	M	White	18.5684	Standard	10	20	5	5	5	5	10	20	5	80	5	5	5	5	80	160	5	5	5	5	40	80	80	160	20	80	40	20	80	1280	20	80	017C	5	5	5	5	5	160	5	40	10
018C	02/2003	11/2017	14	M	Hispanic or Latino	20.8836	Standard	5	320	5	20	5	10	5	20	5	320	5	10	5	10	40	160	10	80	5	40	20	80	40	160	40	80	20	80	20	320	10	1280	018C	5	5	5	5	5	40	5	10	10
020C	09/2005	11/2017	12	F	White	20.1956	Standard	80	160	5	5	5	5	5	5	40	160	5	5	5	5	5	5	5	20	5	20	10	10	5	5	10	20	5	5	320	1280	160	320	020C	5	20	5	5	5	10	5	5	5
021C	12/2001	11/2017	15	M	White	20.452	Standard	40	80	5	5	5	5	5	5	20	80	5	10	5	5	10	40	5	20	5	20	20	10	10	20	40	20	10	10	320	320	80	160	021C	5	5	5	5	5	20	5	5	5
022C	01/2000	11/2017	17	F	White	21.3185	Standard	10	80	5	10	5	5	40	80	10	80	5	10	5	5	80	160	10	40	10	40	80	80	160	160	160	160	80	80	80	10	80	320	022C	5	10	5	10	5	20	5	40	5
023C	01/2004	11/2017	13	F	White	27.6795	Standard	5	320	5	5	5	10	20	20	5	320	5	5	5	5	40	80	5	40	5	20	40	40	40	80	10	40	20	40	5	1280	5	2560	023C	5	5	5	5	5	40	5	40	20
024C	06/2001	11/2017	16	F	Hispanic or Latino	24.3057	Standard	5	80	5	5	5	5	5	10	10	160	5	10	5	5	20	80	5	40	5	20	20	40	40	80	80	80	40	40	80	80	40	320	024C	5	10	5	5	5	40	5	40	20
026C	01/2003	11/2017	14	F	Asian	22.7524	Standard	20	40	5	5	5	5	5	5	10	20	5	5	5	5	5	20	5	5	5	5	10	10	20	10	40	20	10	5	320	160	80	80	026C	5	5	5	5	5	5	5	5	5
027C	01/2005	11/2017	12	M	Other (American Indian/Alaskan Islander)	20.0922	Standard	5	160	5	5	5	5	5	5	5	160	5	5	5	5	5	10	5	80	5	20	10	10	5	10	40	20	5	5	40	640	20	640	027C	5	5	5	10	5	20	5	10	5
028C	06/2003	11/2017	14	F	White	22.5608	Standard	10	160	5	5	5	5	5	5	5	80	5	5	5	5	5	5	5	10	5	5	10	10	5	5	10	20	5	5	80	320	40	640	028C	5	5	5	5	5	10	5	5	5
029C	02/2003	11/2017	14	M	White	23.9317	Standard	10	320	5	5	5	5	5	5	10	320	5	5	5	5	5	5	5	40	5	20	10	5	5	5	20	10	5	5	20	20	10	2560	029C	5	5	5	5	5	5	5	5	5
030C	07/2003	11/2017	14	F	White	25.3808	Standard	5	5	5	5	5	5	5	5	5	5	5	5	5	5	20	10	5	5	5	5	10	5	10	10	20	5	5	5	80	320	40	80	030C	5	5	5	5	5	5	5	5	5
031C	05/2001	11/2017	16	F	White	21.0288	Standard	80	80	5	5	5	5	5	5	80	80	5	5	5	5	10	5	40	40	20	20	10	10	10	10	40	10	5	5	640	1280	320	320	031C	5	5	5	5	5	5	5	5	10
032C	05/2003	11/2017	14	F	White	20.7809	Standard	20	40	5	5	5	5	5	5	20	80	5	5	5	5	20	20	5	5	5	5	20	20	20	20	20	20	10	20	80	80	40	320	032C	5	5	5	5	5	10	5	5	10
033C	10/2000	11/2017	17	F	White	20.8965	Standard	10	320	5	5	5	5	5	5	5	320	5	5	5	5	10	10	5	40	5	20	10	10	5	10	40	10	5	10	20	640	10	1280	033C	5	5	5	5	5	10	5	5	10
034C	08/2002	11/2017	15	F	White	20.691	Standard	40	40	5	5	5	5	10	10	40	40	5	5	5	5	40	40	5	10	5	5	40	40	40	40	80	80	40	40	320	160	160	320	034C	5	5	5	5	5	5	5	5	5
035C	09/2004	11/2017	13	M	White	18.791	Standard	20	80	5	5	5	5	5	5	20	40	5	5	5	5	20	10	5	20	5	5	10	10	10	20	40	10	10	10	160	160	80	320	035C	5	5	5	5	5	5	5	5	5
036C	04/2003	11/2017	14	F	White	18.9678	Standard	10	10	5	5	5	5	5	5	5	10	5	5	5	5	10	10	5	5	5	5	5	10	5	20	5	20	5	10	80	320	80	160	036C	5	5	5	5	5	20	5	5	10
037C	04/2003	11/2017	14	M	Hispanic or Latino	18.5223	Standard	10	20	5	5	5	5	5	5	5	20	5	5	5	5	5	5	5	5	5	5	10	5	5	5	20	10	5	5	160	640	40	160	037C	5	5	5	5	5	10	5	5	5
038C	05/2004	11/2017	13	F	Hispanic or Latino	23.3087	Standard	20	80	5	5	5	10	5	5	10	80	5	10	5	5	5	5	5	20	5	10	5	10	5	40	10	40	5	10	160	2560	40	640	038C	5	5	5	5	5	40	5	20	5
039C	08/2004	11/2017	13	F	Mixed (Black, White)	23.2106	Standard	20	80	5	5	5	5	5	5	20	80	5	5	5	5	5	5	10	80	5	40	20	10	5	5	40	20	5	5	160	640	80	640	039C	5	5	5	5	5	5	5	5	5
040C	09/2002	11/2017	15	F	White	20.407	Standard	40	160	5	20	5	5	5	5	20	160	5	5	5	5	10	10	5	80	5	80	10	10	10	10	20	20	5	5	160	640	160	1280	040C	5	5	5	5	5	5	5	5	5
041C	12/2003	11/2017	13	F	White	18.8846	Standard	160	160	5	5	5	5	5	5	160	160	5	5	5	5	5	5	20	20	10	10	5	5	5	5	5	5	5	5	640	640	640	640	041C	5	5	5	5	5	5	5	5	5
042C	08/2004	11/2017	13	F	White	22.1021	Standard	10	10	5	5	5	5	5	5	5	10	5	5	5	5	5	5	5	5	5	5	10	5	5	5	20	20	10	10	40	1280	40	40	042C	5	5	5	5	5	5	5	5	5
043C	11/2003	11/2017	13	F	White	33.6664	Standard	40	160	5	5	5	5	5	5	40	160	5	5	5	5	5	5	5	10	5	5	5	5	5	5	5	10	5	5	160	640	80	640	043C	5	5	5	5	5	5	5	5	5
044C	11/2003	11/2017	13	F	White	35.8923	Standard	20	320	5	5	5	5	5	5	20	320	5	5	5	5	40	40	5	10	5	10	20	20	40	40	40	40	20	20	80	640	80	1280	044C	5	5	5	5	5	5	5	5	10
045C	11/2004	01/2018	13	M	White	19.6921	Standard	40	80	5	5	5	5	5	5	20	80	5	5	5	5	5	5	20	80	5	20	10	10	5	20	40	40	5	10	640	10	160	1280	045C	5	10	5	5	5	40	5	10	5
046C	11/2003	02/2018	14	M	White	30.6073	Standard	40	80	5	5	5	5	5	5	20	40	5	5	5	5	20	20	5	10	5	5	20	20	40	40	40	40	10	40	320	1280	80	160	046C	5	10	5	5	5	20	5	10	20
048C	09/2003	11/2017	14	M	White	14.7892	Standard	20	40	5	5	5	5	10	20	10	20	5	5	5	5	40	80	10	20	5	10	40	40	40	40	40	20	40	40	160	640	80	160	048C	5	5	5	5	5	5	5	10	5
049C	06/2003	11/2017	14	F	White	22.5443	Standard	20	80	5	5	5	10	5	5	10	80	5	5	5	5	5	5	5	40	5	20	10	5	5	40	10	40	5	5	320	160	160	320	049C	5	10	5	5	5	40	5	10	10
050C	06/2003	11/2017	14	M	White	20.6193	Standard	40	40	5	5	5	5	10	10	20	40	5	5	5	5	20	20	10	10	5	5	20	20	20	20	40	20	10	20	320	320	160	160	050C	5	5	5	5	5	5	5	5	5
051C	08/2001	11/2017	16	M	White	20.356	Standard	160	160	5	5	5	5	5	5	80	80	5	5	5	5	20	20	10	10	10	10	20	10	20	20	40	20	10	10	640	640	320	320	051C	5	5	5	5	5	5	5	5	10
052C	03/2004	11/2017	13	F	White	28.7433	Standard	40	80	5	5	5	5	5	5	40	80	5	5	5	5	5	5	5	10	5	5	5	5	5	5	10	10	5	5	320	160	160	320	052C	5	20	5	5	5	5	5	5	5
053C	03/2004	11/2017	13	M	Black	23.4441	Standard	20	40	5	5	5	10	10	10	20	40	5	5	5	5	20	40	10	20	5	10	20	40	80	80	160	160	80	80	320	640	160	160	053C	5	5	5	5	5	20	5	20	10
054C	05/2004	02/2018	13	F	White	20.9084	Standard	5	80	5	5	5	5	5	5	5	80	5	5	5	5	5	5	5	5	5	5	10	10	5	20	40	40	5	10	5	320	5	1280	054C	5	5	5	5	5	10	5	5	5
055C	06/2003	11/2017	14	F	White	20.1085	Standard	10	20	5	5	5	5	5	5	10	10	5	5	5	5	20	20	5	5	5	5	20	10	20	20	80	40	20	20	160	640	40	40	055C	5	5	5	5	5	5	5	5	10
056C	12/2003	11/2017	13	F	White	18.8076	Standard	80	160	5	5	5	5	5	5	40	40	5	5	5	5	10	10	5	5	5	5	10	10	10	20	40	20	10	10	640	2560	320	320	056C	5	5	5	5	5	5	5	5	10
057C	06/2000	12/2017	17	M	White	36.8874	Standard	40	80	5	10	5	5	5	5	40	80	5	10	5	5	20	40	5	10	5	5	20	40	20	40	20	40	20	40	160	160	80	160	057C	5	5	5	5	5	20	5	10	5
058C	05/2003	12/2017	14	M	White	32.8228	Standard	20	40	5	5	5	10	5	5	20	80	5	10	5	5	5	10	5	20	5	10	5	10	10	40	40	80	10	40	160	160	80	320	058C	5	5	5	5	5	40	5	20	5
059C	09/2000	12/2017	17	M	White	22.0911	Standard	40	40	5	5	5	5	5	10	20	40	5	5	5	5	20	20	20	40	5	5	20	20	40	40	40	40	20	20	160	80	80	80	059C	5	5	5	5	5	5	5	5	5
060C	05/2002	12/2017	15	F	White	23.0594	Standard	20	80	5	5	5	5	5	5	10	80	5	5	5	5	5	5	5	5	5	5	10	10	5	10	40	10	5	5	80	320	80	320	060C	5	5	5	5	5	5	5	5	10
061C	11/2005	11/2017	12	M	White	18.7815	Standard	5	5	5	5	5	5	5	5	5	5	5	5	5	5	5	5	5	5	5	5	10	10	5	10	20	20	5	5	40	640	20	80	061C	5	5	5	5	5	5	5	5	10
062C	04/2001	02/2018	16	F	White	30.2567	Standard	20	320	5	5	5	5	10	10	5	10	5	5	5	5	20	20	10	20	5	20	20	20	40	40	40	40	20	40	20	320	20	1280	062C	5	5	5	5	5	10	5	5	5
064C	08/2000	12/2017	17	M	White	27.3639	Standard	10	160	5	5	5	5	5	5	5	320	5	5	5	5	40	80	20	80	5	40	20	40	20	40	20	40	10	40	20	640	10	1280	064C	5	10	5	5	5	5	5	5	5
065C	08/2003	12/2017	14	F	White	18.8527	Standard	5	5	5	5	5	5	20	20	5	5	5	5	5	5	80	40	40	10	10	5	40	40	40	40	40	40	40	40	40	1280	20	80	065C	5	5	5	5	5	5	5	5	5
066C	08/2003	12/2017	14	M	White	20.8678	Standard	10	10	5	5	5	5	5	10	5	5	5	5	5	5	10	5	20	10	5	5	10	10	10	10	40	20	10	5	320	320	160	320	066C	5	5	5	5	5	10	5	5	5
067C	06/2001	12/2017	16	M	White	20.7989	Standard	10	40	5	5	5	10	10	20	5	40	5	20	5	5	40	40	20	20	5	10	20	40	80	80	160	320	80	160	160	320	80	160	067C	5	5	5	10	5	40	5	20	5
068C	10/2001	01/2018	16	M	Mixed (Black, White)	19.996	Standard	160	80	20	5	5	5	5	5	80	80	5	5	5	5	20	5	80	40	10	20	10	10	20	10	10	40	10	10	320	160	320	160	068C	5	5	5	5	5	5	5	5	5
069C	06/2003	12/2017	14	F	White	17.4191	Standard	10	20	5	5	5	5	5	5	5	10	5	5	5	5	5	5	5	10	5	10	10	10	5	10	20	10	10	5	80	1280	80	160	069C	5	5	5	5	5	5	5	5	5
070C	05/2003	11/2017	14	M	White	19.3886	Standard	5	40	5	5	5	5	10	10	5	40	5	5	5	5	20	20	5	10	5	10	20	10	20	20	40	40	10	20	20	320	20	320	070C	5	5	5	5	5	10	5	5	5
071C	05/2002	12/2017	15	M	White	23.2337	Standard	20	40	5	5	5	5	10	10	20	40	5	5	5	5	20	20	5	10	5	5	10	20	10	20	40	20	10	10	160	320	80	320	071C	5	5	5	5	5	5	5	5	10
072C	04/2002	12/2017	15	F	White	23.4204	Standard	20	160	5	5	5	5	5	20	10	160	5	5	5	5	5	10	10	40	5	10	10	10	20	40	80	160	20	40	20	80	10	320	072C	5	5	5	5	5	10	5	5	5
073C	07/2004	12/2017	13	F	White	22.4467	Standard	40	80	5	5	5	5	5	5	20	40	5	5	5	5	10	20	20	20	10	10	10	10	10	20	80	80	10	20	160	640	80	320	073C	5	5	5	5	5	20	5	5	5
074C	05/2005	01/2018	12	M	White	22.9438	Standard	5	160	5	5	5	5	5	5	5	160	5	5	5	5	5	5	5	10	5	10	10	10	10	10	80	40	10	20	10	320	10	640	074C	5	5	5	5	5	5	5	5	5
076C	10/2002	01/2018	15	F	White	21.4365	Standard	40	40	5	5	5	5	20	20	40	40	5	5	5	5	20	10	5	5	5	5	10	10	20	20	40	10	10	20	160	320	160	160	076C	5	5	5	5	5	5	5	5	5
077C	07/2000	12/2017	17	F	Hispanic or Latino	27.7296	Standard	5	20	5	5	5	5	20	20	5	40	5	5	5	10	80	40	10	20	10	20	20	40	40	40	40	40	20	20	5	640	10	640	077C	5	5	5	5	5	20	5	20	5
078C	11/2000	02/2018	17	M	Black	23.3381	Standard	20	160	5	5	5	5	10	10	20	320	5	5	5	5	20	20	5	20	5	20	10	10	20	20	40	20	10	10	80	320	40	1280	078C	5	5	5	5	5	5	5	5	5
080C	01/2006	02/2018	12	F	Mixed (Black, White)	31.6049	Standard	40	80	5	10	5	10	5	5	80	80	5	5	5	5	5	10	40	80	20	40	10	10	5	20	80	80	20	40	80	1280	80	320	080C	5	5	5	10	5	20	5	5	5
[truncated: 57 more columns]

## Sheet: UGA3 (18-19)
UGA3 (2018-19) HAIs								IAV - H1N1																			IAV H3N2																					IBV - Pre-Lineage Split
Age Key:	12-17	18-34	35-49	50-64	65+ (SD)	65+ (HD)	Vaccine Strain	Chile/83		Singapore/86		Texas/91		Beijing/95		New Caledonia/99		Solomon Islands/06		Brisbane/07		California/09		Michigan/15			Panama/99		New York/04		Wisconsin/05		Uruguay/07		Perth/09		Victoria/11		Texas/12		Switz/13		Hong Kong/14		Singapore/16			B/Lee/1940
ID	Birth Month/Year	Vax Month/Year	Age	Gender	Race/Ethnicity	BMI	Vaccine	D0 - Chile/83	D28 - Chile/83	D0 - Sing/86	D28 - Sing/86	D0 - TX/91	D28 - TX/91	D0 - Bei/95	D28 - Bei/95	D0 - NC/99	D28 - NC/99	D0 - SI/06	D28 - SI/06	D0 - Bris/07	D28 - Bris/07	D0 - CA/09	D28 - CA/09	D0 - Mich/15	D28 - Mich/15	ID# (2)	D0 - Pan/99	D28 - Pan/99	D0 - NY/04	D28 - NY/04	D0 - Wisc/05	D28 - Wisc/05	D0 - UR/07	D28 - UR/07	D0 - Perth/09	D28 - Perth/09	D0 - Vic/11	D28 - Vic/11	D0 - TX/12	D28 - TX/12	D0 - Switz/13	D28 - Switz/13	D0 - HK/14	D28 - HK/14	D0 - Sing/16	D28 - Sing/16	ID# (3)	D0 - Lee/40	D28 - Lee/40
5	11/1991	09/2018	26	F	White	26.3375	Standard	5	5	40	40	40	20	5	5	5	5	5	5	5	5	40	40	40	40	5	160	160	160	160	1280	640	160	160	80	80	160	80	320	320	160	160	160	160	320	320	5	20	20
7	10/1994	10/2018	23	M	White	28.6852	Standard	5	5	40	40	40	20	10	20	40	40	40	40	40	40	80	80	80	80	7	80	80	80	80	320	320	40	40	20	20	40	20	80	80	10	10	40	40	40	40	7	80	80
8	07/1970	09/2018	48	F	Black	39.1318	Standard	20	20	5	5	5	5	10	10	10	20	5	5	5	5	40	80	40	160	8	20	40	20	40	160	160	20	20	20	40	80	80	160	160	40	80	40	160	80	80	8	20	40
11	03/1991	10/2018	27	F	White	38.4328	Standard	5	5	5	5	5	5	5	5	5	5	5	5	5	5	320	320	320	320	11	640	640	160	160	640	320	80	80	40	40	160	80	320	320	80	40	40	40	40	40	11	640	640
15	06/1993	10/2018	25	F	White	24.469	Standard	5	5	80	80	40	40	10	10	5	5	20	20	5	5	160	160	80	160	15	320	320	320	320	1280	1280	640	640	40	80	160	160	320	320	160	160	160	160	160	160	15	20	40
16	09/1978	10/2018	40	F	Hispanic or Latino	29.0337	Standard	5	5	20	20	10	10	10	10	5	10	10	10	10	10	20	40	20	40	16	5	5	5	10	20	40	5	5	5	5	10	20	10	40	5	20	5	20	5	20	16	10	20
17	04/1965	09/2018	53	M	White	32.1415	Standard	10	10	20	20	20	20	20	20	40	40	20	20	10	10	10	20	10	20	17	10	10	40	40	160	80	10	10	20	20	40	40	80	80	40	40	10	10	10	10	17	40	40
22	01/1977	09/2018	41	M	White	42.103	Standard	10	10	10	10	5	5	5	5	10	10	5	5	5	5	40	80	40	80	22	80	80	80	80	320	640	10	10	5	20	40	40	80	160	40	80	20	80	20	40	22	5	5
29	12/1992	10/2018	25	F	White	27.8374	Standard	5	5	20	20	5	5	10	10	40	40	40	40	20	20	160	160	80	160	29	80	160	80	80	160	320	40	40	20	20	80	40	80	80	80	80	80	80	40	80	29	320	320
30	01/1987	09/2018	31	M	Hispanic or Latino	27.4174	Standard	5	5	80	80	40	40	10	20	40	40	10	10	5	5	640	640	640	640	30	320	320	320	320	320	320	80	80	40	40	160	80	160	160	40	40	160	160	80	160	30	20	20
31	10/1993	10/2018	24	F	White	26.8858	Standard	5	5	5	5	5	5	5	5	40	40	40	40	40	40	40	40	40	40	31	40	80	80	80	320	320	80	80	40	40	80	40	160	160	40	40	80	80	40	80	31	20	20
32	10/1989	09/2018	28	F	White	23.9426	Standard	5	5	40	20	20	20	20	20	20	20	20	20	20	20	80	80	80	80	32	160	160	160	160	640	640	80	160	40	40	80	40	160	160	80	80	80	80	40	80	32	320	320
34	06/1990	09/2018	28	F	White	25.9262	Standard	5	5	5	5	80	80	20	20	40	40	40	40	5	5	80	160	160	160	34	640	640	1280	1280	2560	5120	1280	1280	320	320	640	640	2560	1280	640	640	640	640	320	640	34	640	640
36	08/1990	10/2018	28	F	White	31.2052	Standard	5	5	5	5	5	5	40	40	80	80	40	40	20	20	40	80	40	80	36	20	40	20	40	160	160	40	40	10	10	20	20	80	40	10	20	20	40	20	20	36	640	640
37	07/1959	09/2018	59	F	White	29.0346	Standard	5	5	80	5	40	40	10	10	20	10	5	5	5	5	160	160	160	160	37	5	5	5	5	20	80	5	40	10	20	40	80	80	160	80	160	80	160	40	160	37	10	10
38	10/1973	10/2018	44	M	White	34.2676	Standard	10	20	40	40	40	40	20	20	80	80	80	80	80	80	320	640	40	160	38	5	5	5	5	40	80	20	40	5	10	20	20	40	80	40	80	40	80	40	80	38	160	160
39	10/1994	09/2018	23	F	White	22.5074	Standard	5	5	80	40	40	40	20	20	40	20	20	20	10	10	80	160	80	160	39	160	320	640	640	2560	2560	640	640	160	160	320	320	640	640	320	320	320	320	320	320	39	20	20
42	06/1993	12/2018	25	F	White	35.2295	Standard	5	5	80	40	40	40	20	20	20	20	40	40	10	10	160	320	160	160	42	80	160	160	160	640	640	80	80	40	40	80	80	160	80	20	20	80	80	80	80	42	80	80
46	05/1987	10/2018	31	M	Hispanic or Latino	25.7276	Standard	5	10	80	80	80	80	5	5	80	80	40	40	20	20	160	160	160	160	46	5	40	40	20	320	80	5	5	5	5	5	5	5	10	5	20	10	40	10	40	46	40	40
47	06/1954	10/2018	64	F	White	29.725	Standard	5	5	5	5	5	5	5	5	5	5	5	5	5	5	20	40	20	20	47	160	10	80	40	160	160	5	80	40	40	80	80	160	160	40	40	80	80	80	80	47	10	80
50	03/1995	09/2018	23	M	White	21.136	Standard	5	5	80	40	5	5	10	10	80	80	80	80	80	80	320	320	320	320	50	5	320	10	160	5	160	40	80	20	20	40	40	80	80	5	40	80	160	80	80	50	5	20
51	06/1971	09/2018	47	M	White	28.1676	Standard	40	40	20	20	20	20	10	10	5	5	5	5	5	5	160	160	5	5	51	160	5	320	5	640	5120	5	5	5	5	10	10	10	10	5	5	5	5	5	5	51	80	5
53	08/1993	09/2018	25	F	White	22.211	Standard	5	5	20	20	20	20	40	40	40	40	20	20	40	40	160	160	160	320	53	80	160	80	320	320	640	320	320	80	80	320	320	640	320	40	40	160	160	160	160	53	40	160
54	02/1998	09/2018	20	F	White	21.3228	Standard	5	5	40	40	40	40	5	5	5	10	10	20	5	5	80	160	80	80	54	80	80	80	160	320	640	80	160	40	80	160	160	160	320	80	160	80	160	80	160	54	40	80
55	10/1966	09/2018	51	M	White	28.5291	Standard	20	20	5	5	5	5	5	5	5	5	5	5	5	5	80	80	40	80	55	5	5	80	80	320	320	80	80	20	20	40	40	80	80	40	40	5	5	20	20	55	10	10
57	04/1992	11/2018	26	F	White	18.6258	Standard	5	5	5	5	5	5	10	10	20	10	5	5	5	5	20	80	20	80	57	20	20	20	20	80	80	20	20	5	20	20	20	20	40	10	40	10	40	10	40	57	160	160
58	08/1960	09/2018	58	F	White	34.6397	Standard	5	5	5	5	5	5	5	5	5	5	10	20	5	5	40	320	40	160	58	20	20	160	320	640	640	5	5	40	80	160	80	160	320	160	160	320	320	160	320	58	40	80
62	11/1968	09/2018	49	F	White	24.6277	Standard	10	10	5	5	5	5	5	5	5	5	5	5	5	5	40	80	20	40	62	40	20	80	20	320	160	5	5	10	20	80	40	80	80	40	40	40	40	40	40	62	20	10
64	08/1961	09/2018	57	F	White	36.7467	Standard	10	10	5	5	5	5	5	5	5	5	5	5	5	5	40	80	20	80	64	5	5	80	80	160	160	5	5	20	20	40	40	80	80	40	40	40	40	20	40	64	80	80
65	01/1993	09/2018	25	F	Hispanic or Latino	21.9933	Standard	20	20	5	320	160	160	40	40	160	160	80	80	40	40	320	320	160	160	65	160	320	160	320	640	640	160	160	80	80	320	80	320	320	80	80	160	160	160	160	65	320	320
66	07/1974	09/2018	44	M	Asian	30.0829	Standard	10	10	5	5	5	5	10	10	10	10	10	10	10	10	5	5	5	5	66	20	10	320	80	1280	640	640	640	160	160	640	320	640	640	640	640	320	640	320	320	66	80	20
69	05/1991	09/2018	27	M	Hispanic or Latino	28.3536	Standard	5	5	40	40	10	20	5	5	20	20	20	20	10	10	80	80	80	80	69	80	80	160	160	640	640	160	160	40	40	80	40	160	160	40	40	80	160	80	80	69	640	640
70	09/1963	09/2018	54	M	White	30.2595	Standard	5	5	10	5	10	10	5	5	5	5	5	5	5	5	5	80	5	40	70	10	10	5	5	80	80	5	5	40	40	80	80	160	160	80	160	80	160	80	80	70	80	80
72	07/1992	09/2018	26	F	White	21.8074	Standard	5	5	80	80	40	40	40	40	80	80	40	40	10	10	40	80	40	80	72	20	20	20	40	80	160	20	40	40	160	160	160	160	640	80	320	80	320	80	320	72	160	320
75	01/1994	10/2018	24	F	White	22.8711	Standard	5	5	10	20	10	10	5	5	10	10	10	10	5	5	40	80	40	80	75	80	80	80	80	320	1280	80	320	40	80	80	80	80	320	40	160	80	160	80	160	75	40	40
77	08/1952	09/2018	66	F	White	28.4701	Standard	5	5	5	5	5	5	5	5	5	5	5	5	5	5	40	80	10	40	77	5	5	10	20	160	320	10	40	40	80	80	80	160	320	80	160	40	80	40	80	77	20	40
78	04/1995	11/2018	23	F	White	21.7354	Standard	5	5	40	40	20	40	10	10	40	40	20	20	5	5	80	80	80	80	78	5	20	320	320	1280	1280	320	640	160	160	320	160	640	640	320	320	320	320	320	320	78	1280	1280
81	01/1970	09/2018	48	F	White	19.9828	Standard	10	20	20	20	10	10	5	5	5	5	5	5	5	5	80	160	160	160	81	5	10	10	20	20	80	20	40	10	40	20	40	40	160	10	80	40	320	40	160	81	40	40
83	10/1950	09/2018	68	F	White	28.9884	Standard	5	5	5	5	5	5	5	5	5	5	5	5	5	5	10	40	10	20	83	10	20	20	80	40	160	5	20	5	5	5	5	5	20	5	20	5	40	10	20	83	40	80
84	07/1998	09/2018	20	F	Asian	20.2511	Standard	5	5	5	5	5	5	20	20	40	40	20	20	10	10	320	320	320	320	84	320	320	80	80	160	320	20	40	10	20	40	40	80	80	40	80	40	80	40	40	84	10	10
85	05/1998	10/2018	20	F	White	21.6629	Standard	5	5	5	5	5	5	5	5	40	40	20	40	20	20	80	80	80	160	85	10	20	160	160	640	1280	320	320	80	80	160	320	320	320	10	160	160	160	160	160	85	20	20
86	01/1959	09/2018	59	M	White	37.6627	Standard	10	10	320	320	160	160	5	5	5	5	10	10	5	5	640	640	1280	1280	86	5	10	5	5	20	20	5	5	5	5	10	40	10	10	10	10	10	10	10	10	86	80	80
87	06/1996	10/2018	22	M	White	25.0614	Standard	5	5	80	80	40	40	5	5	40	40	20	20	20	20	160	160	160	160	87	80	80	160	160	640	640	160	160	20	20	80	80	80	80	80	80	80	80	40	80	87	320	640
89	10/1960	09/2018	57	M	White	31.39	Standard	20	20	40	80	40	40	80	80	40	40	5	5	5	5	640	640	640	640	89	10	20	10	10	40	40	20	80	5	5	20	80	20	80	10	40	40	160	20	160	89	160	320
91	03/1944	10/2018	74	M	White	30.517	Standard	10	10	5	5	5	5	5	5	5	5	5	5	5	5	20	20	10	20	91	5	5	40	80	320	320	5	5	20	20	40	80	80	80	40	40	40	40	40	40	91	10	10
97	01/1998	10/2018	20	F	White	21.1355	Standard	5	5	5	5	10	10	5	5	20	20	20	20	20	40	80	80	80	80	97	160	160	160	160	320	320	80	160	40	40	80	160	80	80	5	80	40	80	20	40	97	20	20
99	12/1995	11/2018	22	F	White	18.2712	Standard	5	5	80	80	80	80	10	10	20	20	20	20	5	5	320	320	320	320	99	320	320	320	320	1280	1280	320	320	160	160	640	640	1280	640	320	320	640	320	320	640	99	40	80
100	01/1970	10/2018	48	F	White	33.1398	Standard	5	5	10	10	10	5	5	5	5	5	5	5	5	5	20	20	10	20	100	5	5	5	5	10	10	5	5	5	5	40	40	40	40	40	40	10	10	10	20	100	5	5
101	08/1986	10/2018	32	M	White	24.9916	Standard	5	5	20	40	20	20	5	5	5	5	5	5	5	5	160	320	160	320	101	80	80	80	80	320	320	80	160	20	40	80	160	80	160	20	40	80	160	80	160	101	40	40
111	03/1998	09/2018	20	F	White	22.5013	Standard	5	5	5	5	5	5	20	20	80	80	80	80	80	80	40	40	40	40	111	80	80	160	160	640	640	160	320	40	40	160	160	160	160	80	80	80	160	80	80	111	640	1280
118	09/1994	09/2018	23	F	White	21.2581	Standard	5	5	40	40	40	40	5	5	10	10	20	20	5	5	80	80	80	80	118	80	80	80	80	320	320	40	80	40	80	160	320	320	320	160	160	80	320	80	160	118	160	320
119	02/1997	10/2018	21	M	White	27.279	Standard	5	5	5	5	5	5	40	40	40	40	20	20	40	40	80	80	80	80	119	320	320	1280	1280	5120	5120	2560	2560	320	320	640	1280	1280	1280	640	640	320	640	320	640	119	320	320
120	07/1997	10/2018	21	M	White	20.5646	Standard	5	5	20	40	20	20	80	80	160	160	80	80	40	40	160	320	160	320	120	80	80	40	80	160	640	20	160	80	160	160	640	320	1280	320	1280	320	1280	320	1280	120	5	20
124	10/1942	10/2018	75	M	White	24.9337	Standard	20	20	5	5	5	5	5	5	5	5	5	5	5	5	5	5	5	5	124	5	5	5	5	5	5	5	5	5	5	5	5	5	5	10	10	5	5	5	5	124	10	10
125	02/1949	09/2018	69	F	White	34.6505	High Dose	40	80	40	40	40	40	5	5	5	5	40	40	5	5	40	40	20	40	125	5	5	20	20	80	80	20	40	5	5	20	40	40	40	10	20	5	20	5	20	125	10	20
126	02/1952	09/2018	66	M	White	29.7722	Standard	5	5	5	5	5	5	5	5	5	5	5	5	5	5	40	80	40	40	126	40	40	80	80	320	320	160	160	10	10	80	320	160	160	80	160	40	160	40	80	126	80	160
128	04/1981	09/2018	37	F	Black	37.0588	Standard	20	40	40	80	40	40	20	40	40	80	20	40	10	20	320	320	160	320	128	40	80	40	160	80	320	40	320	20	160	80	320	160	320	40	160	80	320	80	320	128	5	40
132	05/1998	09/2018	20	F	White	23.8827	Standard	5	5	5	5	5	5	40	40	40	80	20	40	20	20	320	320	320	320	132	640	640	640	640	2560	2560	640	640	160	160	640	640	640	640	320	320	320	320	320	320	132	80	160
133	10/1980	09/2018	37	F	White	31.6373	Standard	5	5	80	80	80	80	160	160	80	160	80	80	40	40	80	160	80	320	133	80	80	10	20	80	160	10	40	20	40	40	80	80	160	40	40	40	80	40	80	133	80	160
134	02/1947	09/2018	71	F	Black	26.0964	Standard	10	20	10	10	5	5	5	5	5	5	5	5	5	5	10	20	10	20	134	5	5	5	10	320	320	20	40	40	80	160	320	320	320	160	320	160	160	160	320	134	20	40
135	07/1948	09/2018	70	M	White	27.3115	Standard	40	40	5	5	5	5	5	5	5	5	5	5	5	5	40	40	40	40	135	5	5	40	40	160	160	40	20	5	5	40	20	80	40	10	20	10	20	10	10	135	10	10
136	09/1990	01/1900	28	F	Hispanic or Latino	23.8325	Standard	10	10	160	160	80	80	20	20	20	10	80	80	10	10	160	160	160	160	136	20	20	40	40	80	40	20	20	10	10	40	40	20	20	10	10	20	40	20	40	136	160	160
137	07/1988	09/2018	30	M	White	29.3702	Standard	10	10	320	160	80	80	40	40	80	80	40	40	10	10	160	160	320	320	137	20	20	40	20	80	160	20	20	40	40	160	160	160	160	160	160	40	80	40	80	137	40	160
139	07/1954	09/2018	64	F	White	28.1907	Standard	20	20	20	20	5	20	5	5	5	5	5	5	5	5	160	160	80	80	139	5	5	20	80	160	320	80	40	40	40	80	80	160	80	80	80	80	80	40	40	139	160	40
140	07/1953	09/2018	65	M	Hispanic or Latino	29.0121	Standard	20	20	5	5	20	5	5	5	5	5	5	5	5	5	160	320	160	160	140	20	40	80	160	640	1280	320	320	320	320	640	1280	1280	1280	640	1280	640	1280	640	640	140	40	160
141	04/1946	09/2018	72	F	White	29.3888	High Dose	20	20	20	20	5	5	5	5	5	5	5	5	5	5	80	320	80	320	141	10	20	40	40	160	160	40	80	20	20	80	80	80	80	40	40	40	80	40	40	141	20	40
142	01/1990	10/2018	28	M	White	26.3251	Standard	5	5	40	40	20	40	10	20	10	10	5	5	5	5	160	160	160	160	142	320	320	80	80	160	160	20	40	10	20	40	40	40	40	20	40	20	40	20	40	142	320	320
143	03/1990	09/2018	28	F	White	26.9177	Standard	5	5	80	160	40	40	10	20	5	5	10	10	5	5	160	160	160	160	143	320	320	160	160	320	640	160	160	80	80	160	160	160	160	160	160	160	160	160	160	143	320	320
145	03/1950	09/2018	68	M	White	28.5173	Standard	20	20	20	20	20	20	10	10	20	20	5	5	10	10	40	80	40	80	145	20	20	80	80	320	640	160	160	40	40	160	160	320	160	40	40	80	80	80	80	145	10	10
146	11/1948	09/2018	69	M	White	28.8752	High Dose	5	5	5	5	5	5	5	5	5	5	5	5	5	5	160	320	160	320	146	5	5	40	80	320	640	80	80	40	40	80	160	160	160	160	160	40	80	40	80	146	10	40
147	02/1950	09/2018	68	M	White	20.619	High Dose	10	10	10	10	20	20	20	20	40	40	5	5	5	5	20	40	20	40	147	5	5	5	5	40	80	20	20	5	5	10	20	20	10	5	5	5	5	5	5	147	160	160
148	04/1948	10/2018	70	M	White	30.344	High Dose	20	20	5	5	5	5	5	5	5	5	5	5	5	5	5	5	5	5	148	5	5	5	5	5	5	5	5	5	5	20	40	40	40	5	5	5	5	5	5	148	5	5
149	05/1951	09/2018	67	M	White	22.209	Standard	5	5	5	5	5	5	5	5	5	5	5	5	5	5	20	40	20	40	149	5	5	10	10	80	80	10	10	40	40	160	320	320	160	160	160	80	80	80	80	149	10	10
151	07/1950	09/2018	68	F	White	29.2638	Standard	5	5	5	5	5	5	5	5	5	5	5	5	5	5	5	10	5	5	151	5	5	10	40	80	320	20	80	10	10	40	80	10	80	40	160	20	80	20	80	151	5	5
152	08/1988	10/2018	30	F	Hispanic or Latino	27.7501	Standard	5	5	20	40	20	20	5	5	5	5	20	20	5	5	40	80	40	80	152	80	80	5	5	5	5	5	5	5	5	5	5	5	5	5	5	5	5	5	5	152	40	40
158	08/1984	09/2018	34	M	White	25.9411	Standard	5	5	80	80	40	40	40	40	40	80	40	40	20	20	40	80	80	80	158	80	80	80	160	640	640	160	160	80	80	160	160	320	320	80	80	160	320	160	160	158	80	80
161	07/1992	10/2018	26	M	White	27.2682	Standard	5	5	40	80	40	40	40	40	80	80	40	40	40	40	320	320	320	320	161	320	320	320	320	1280	640	160	160	40	40	160	160	160	160	160	40	160	160	80	80	161	320	320
166	08/1963	11/2018	55	M	White	30.6005	Standard	20	20	20	20	20	20	20	20	20	40	20	20	10	10	80	80	40	80	166	80	80	160	160	320	320	80	160	40	40	80	80	160	80	40	80	40	40	40	40	166	80	80
171	07/1938	10/2018	80	F	White	27.8233	High Dose	5	5	10	10	20	20	20	40	40	40	10	20	5	5	10	40	10	40	171	5	40	5	80	5	320	40	80	5	5	20	40	20	40	5	20	5	40	10	40	171	5	160
175	04/1964	10/2018	54	M	Black	30.6186	Standard	5	5	80	80	40	80	20	20	20	20	20	40	10	10	160	160	160	160	175	20	40	20	40	80	160	20	40	10	10	40	40	80	80	20	20	5	20	10	20	175	40	40
177	07/1948	10/2018	70	M	White	22.4569	High Dose	5	5	5	5	5	5	5	5	5	5	5	5	5	5	5	80	5	160	177	5	5	160	160	640	1280	320	320	80	80	160	40	320	320	80	160	160	320	160	160	177	80	80
179	06/1954	11/2018	64	F	White	38.8396	Standard	5	5	5	5	5	5	5	5	5	5	5	5	5	5	40	160	40	160	179	10	20	10	40	80	320	20	80	5	5	40	160	20	80	20	40	10	80	10	80	179	40	80
194	08/1988	09/2018	30	M	White	28.2172	Standard	5	5	20	20	20	20	5	5	10	10	10	10	5	5	40	40	40	80	194	80	80	40	40	80	80	10	10	10	10	40	160	40	40	20	20	20	20	20	40	194	160	160
207	04/1984	09/2018	34	M	White	25.048	Standard	5	5	5	5	5	5	80	80	80	160	20	20	320	320	320	320	320	640	207	20	40	40	80	80	160	20	80	5	5	20	40	20	40	20	40	20	40	10	40	207	320	160
209	02/1941	10/2018	77	F	White	26.4062	High Dose	80	80	40	80	40	40	10	10	10	10	20	20	5	5	80	80	40	40	209	5	5	10	20	160	160	10	10	5	10	40	40	40	80	20	40	10	40	10	20	209	10	20
213	09/1985	11/2018	33	M	White	32.3249	Standard	5	5	40	80	40	80	20	20	20	20	20	20	5	5	160	320	160	320	213	20	40	40	40	80	160	40	80	10	10	40	80	40	160	10	80	40	160	40	160	213	320	320
214	01/1958	10/2018	60	F	White	22.7794	Standard	10	10	10	10	10	10	20	20	20	20	20	20	5	5	40	40	80	80	214	40	40	80	80	160	320	40	80	5	5	20	40	40	80	20	20	10	40	10	40	214	320	320
215	03/1981	10/2018	37	F	White	26.2808	Standard	5	5	20	20	20	20	10	10	10	20	10	10	5	5	40	40	40	40	215	20	20	40	40	160	160	40	40	40	40	20	160	160	160	160	160	160	160	160	160	215	40	40
217	03/1966	10/2018	52	F	Hispanic or Latino	32.1296	Standard	10	20	5	5	5	5	5	5	5	10	5	5	5	10	80	160	40	160	217	5	5	10	10	80	160	10	40	10	10	40	80	40	80	40	80	40	80	40	80	217	40	40
219	06/1979	10/2018	39	M	White	36.7974	Standard	5	5	40	40	20	20	10	10	10	10	10	10	5	5	80	80	80	160	219	10	20	10	20	10	10	5	5	5	5	20	40	40	40	40	40	5	20	10	20	219	80	80
221	05/1991	10/2018	27	F	White	21.7515	Standard	5	5	40	80	40	40	10	20	40	40	20	40	10	10	80	160	160	160	221	80	160	160	320	640	1280	160	320	40	40	80	160	160	160	40	80	40	160	80	160	221	40	40
224	09/1958	10/2018	60	F	White	43.3315	Standard	5	5	20	40	20	20	20	20	20	20	20	20	5	5	5	10	10	10	224	10	10	40	40	320	320	80	80	10	20	20	40	80	80	20	20	20	40	40	40	224	40	40
230	06/1955	11/2018	63	F	Black	34.7363	Standard	10	10	80	80	80	80	5	5	5	5	5	5	5	5	160	320	320	320	230	5	5	20	40	160	320	40	80	40	40	160	160	160	320	160	160	160	160	160	160	230	20	40
232	06/1992	11/2018	26	F	White	24.9791	Standard	5	5	5	10	5	10	5	5	10	10	5	5	5	5	40	160	40	160	232	20	40	40	80	160	320	80	160	5	5	20	40	20	40	5	20	5	20	5	20	232	80	80
246	01/1971	11/2018	47	F	White	26.6542	Standard	20	40	20	20	20	20	5	5	10	10	10	10	5	5	20	80	20	80	246	5	5	5	5	5	20	5	5	5	10	20	40	40	80	40	80	20	40	20	40	246	40	40
252	03/1992	10/2018	26	M	Mixed (Hispanic or Latino, Asian)	25.293	Standard	5	5	5	5	5	5	20	20	80	80	40	40	40	20	160	160	160	160	252	160	160	160	320	320	640	160	160	40	40	160	160	160	160	40	40	160	160	160	160	252	320	320
263	01/1987	10/2018	31	F	Asian	22.127	Standard	5	5	20	20	20	20	10	10	20	20	10	10	5	5	40	80	40	40	263	80	80	80	80	320	640	80	80	20	40	80	160	160	160	80	160	40	160	40	160	263	80	80
264	12/1993	09/2018	24	F	White	24.0436	Standard	5	5	5	5	5	5	20	40	80	80	40	40	20	40	40	40	40	80	264	80	160	20	40	80	160	10	40	10	40	40	80	80	160	20	80	20	80	40	80	264	40	80
265	01/2000	10/2018	18	F	White	18.5614	Standard	5	5	5	10	5	5	40	40	160	160	80	80	80	80	40	80	80	320	265	80	80	320	320	2560	2560	320	320	640	640	1280	1280	2560	2560	2560	2560	1280	1280	1280	2560	265	40	40
266	12/1985	10/2018	32	F	White	38.9455	Standard	5	5	40	40	20	20	20	20	20	20	20	20	10	10	80	80	80	80	266	40	40	40	40	160	160	20	40	5	5	5	20	10	40	10	20	10	20	10	20	266	20	40
001C	07/2002	10/2018	16	M	White	23.5216	Standard	5	5	10	5	5	5	5	10	5	5	5	5	5	5	20	80	20	80	001C	40	40	160	160	1280	1280	320	320	80	80	320	320	320	320	160	160	160	160	160	320	001C	40	40
004C	11/2002	09/2018	15	F	White	20.0257	Standard	5	5	10	5	5	5	40	40	320	320	160	160	160	160	320	320	320	640	004C	5	5	80	160	320	640	320	640	80	80	160	320	320	320	160	160	320	320	320	320	004C	10	20
005C	11/2000	09/2018	17	M	White	19.6449	Standard	5	5	5	5	5	5	20	20	40	40	40	40	20	20	320	320	640	320	005C	160	160	320	320	1280	1280	1280	640	160	160	320	320	640	320	160	80	640	320	640	320	005C	10	20
006C	04/2002	09/2018	16	F	White	20.4976	Standard	5	5	5	5	5	5	40	40	80	80	40	40	40	40	160	320	160	320	006C	20	40	160	320	1280	1280	640	640	160	160	640	640	640	1280	320	640	640	640	320	640	006C	80	160
007C	08/2002	11/2018	16	F	White	19.5355	Standard	5	5	5	10	5	5	5	5	5	5	5	5	5	5	40	80	40	40	007C	40	80	160	160	320	640	40	80	80	80	320	320	640	320	160	160	160	160	160	160	007C	5	5
008C	04/2002	10/2018	16	M	White	23.2497	Standard	5	5	5	5	5	5	5	5	5	5	5	5	5	5	160	320	160	320	008C	80	160	160	320	640	1280	320	640	80	160	320	640	320	640	320	640	320	640	320	320	008C	20	40
009C	03/2005	10/2018	13	F	White	24.8193	Standard	5	5	5	5	5	5	10	10	20	20	5	5	10	10	80	80	80	80	009C	20	20	80	80	320	640	160	160	80	80	160	320	320	320	160	320	320	320	160	160	009C	20	20
013C	06/2001	09/2018	17	F	White	18.5032	Standard	5	5	10	10	5	5	80	80	320	320	160	160	80	160	320	320	320	640	013C	80	80	40	40	160	320	20	40	80	160	320	2560	320	1280	640	1280	320	640	320	640	013C	10	40
014C	08/2001	10/2018	17	M	White	17.0625	Standard	5	5	5	5	5	5	10	10	5	5	5	5	5	5	320	320	320	320	014C	20	20	320	320	1280	1280	640	640	160	160	320	320	640	640	160	160	320	320	320	320	014C	40	40
015C	08/2001	09/2018	17	M	White	16.7379	Standard	5	5	5	5	5	5	20	20	40	40	20	20	10	10	320	320	320	320	015C	5	5	10	20	80	160	20	80	80	160	160	320	320	640	160	320	160	320	160	320	015C	40	80
016C	01/2001	09/2018	17	F	White	32.8632	Standard	5	5	10	10	5	5	20	20	80	80	40	40	20	20	80	80	80	80	016C	10	20	80	160	1280	1280	640	640	160	160	320	320	640	640	320	320	320	320	320	320	016C	10	20
017C	07/2002	11/2018	16	M	White	19.226	Standard	5	5	5	5	5	5	5	160	5	40	40	40	5	40	40	160	40	160	017C	80	80	1280	640	5120	5120	1280	1280	640	640	1280	1280	2560	1280	1280	1280	640	1280	1280	1280	017C	80	320
018C	02/2003	09/2018	15	M	Hispanic or Latino	22.2107	Standard	5	5	20	20	10	10	40	40	80	40	20	20	40	40	320	320	320	320	018C	10	20	80	160	320	1280	5	320	40	80	80	160	160	320	160	160	160	320	160	320	018C	80	160
020C	09/2005	10/2018	13	F	White	24.9581	Standard	5	5	5	5	5	5	5	5	5	5	5	5	5	5	160	320	160	320	020C	5	5	320	320	2560	2560	1280	1280	160	160	640	640	1280	640	320	320	640	640	320	320	020C	20	40
021C	12/2001	09/2018	16	M	White	20.9885	Standard	5	5	10	5	5	5	5	10	5	5	5	5	5	5	160	160	160	160	021C	20	40	160	160	640	640	320	320	40	40	160	160	320	320	40	40	80	160	80	80	021C	20	40
023C	01/2004	10/2018	14	F	White	28.0052	Standard	5	5	10	5	5	5	20	40	40	40	10	10	20	20	1280	1280	1280	1280	023C	80	160	320	320	640	1280	320	640	160	160	640	1280	640	1280	1280	1280	640	1280	640	640	023C	20	40
024C	06/2001	10/2018	17	F	Hispanic or Latino	25.6834	Standard	5	5	5	5	5	5	20	20	80	80	40	40	40	40	80	160	80	320	024C	40	80	80	160	640	640	320	320	20	20	160	80	160	160	40	80	80	160	80	160	024C	20	40
026C	01/2003	09/2018	15	F	Asian	23.2006	Standard	5	5	5	5	5	5	5	5	5	5	5	5	5	5	80	80	40	320	026C	10	20	80	160	640	640	320	320	40	40	160	80	160	160	160	160	80	80	160	80	026C	20	40
027C	01/2005	10/2018	13	M	Other (Native Alaskan)	21.1811	Standard	5	5	10	10	5	5	5	5	5	5	5	5	5	5	320	640	640	160	027C	5	5	80	160	640	640	160	320	80	80	160	160	160	320	160	160	80	160	160	160	027C	10	20
028C	06/2003	10/2018	15	F	White	24.2776	Standard	5	5	5	5	5	5	5	5	5	5	5	5	5	5	320	320	320	160	028C	5	10	40	80	320	640	160	160	40	40	80	80	160	160	80	160	80	160	80	160	028C	40	80
029C	02/2003	09/2018	15	M	White	25.3428	Standard	5	5	5	5	5	5	5	5	5	5	5	5	5	5	640	640	640	160	029C	5	5	5	5	20	20	5	5	5	5	10	10	10	10	5	5	5	5	5	5	029C	5	10
030C	07/2003	09/2018	15	F	White	23.5975	Standard	5	5	5	5	5	5	5	5	5	5	5	5	5	5	80	80	40	320	030C	40	40	160	160	640	640	320	320	40	40	320	160	320	320	80	80	80	160	80	160	030C	40	40
031C	05/2001	11/2018	17	F	White	19.2852	Standard	5	5	10	20	5	5	5	5	5	5	5	5	5	5	320	640	320	1280	031C	40	80	320	640	1280	2560	640	640	320	320	640	640	1280	640	640	640	320	320	320	320	031C	160	160
032C	05/2003	10/2018	15	F	White	21.3208	Standard	5	5	10	5	5	5	10	10	10	10	5	5	10	10	160	320	160	1280	032C	40	160	80	320	320	1280	80	320	20	20	80	160	80	320	20	80	80	320	40	320	032C	10	20
034C	08/2002	10/2018	16	F	White	21.6391	Standard	5	5	5	5	5	5	20	20	80	80	40	40	40	40	160	320	320	320	034C	5	5	40	80	320	640	80	160	20	40	160	80	160	160	80	80	40	80	40	80	034C	5	10
035C	09/2004	10/2018	14	M	White	19.3513	Standard	5	5	5	5	5	5	5	5	10	5	5	5	5	5	160	160	160	80	035C	5	5	160	80	640	320	160	160	40	40	320	80	160	160	80	80	80	80	80	40	035C	5	5
036C	04/2003	11/2018	15	F	Other (White, American Indian/Alaska Native)	19.1899	Standard	5	5	5	5	5	5	5	5	5	5	5	5	5	5	80	160	80	640	036C	5	5	40	80	160	320	80	80	80	80	320	160	320	320	160	320	160	320	160	320	036C	80	160
037C	04/2003	09/2018	15	M	Hispanic or Latino	19.8972	Standard	5	5	5	5	5	5	5	5	5	5	5	5	5	5	80	160	80	320	037C	5	80	160	320	640	2560	320	320	80	160	320	160	320	640	160	640	80	320	80	320	037C	10	20
038C	05/2004	09/2018	14	F	Hispanic or Latino	24.673	Standard	5	5	5	5	5	5	5	5	5	5	5	5	5	5	160	160	160	640	038C	20	20	160	160	1280	1280	320	640	160	160	640	160	640	640	320	320	320	320	320	320	038C	20	40
039C	08/2004	10/2018	14	F	Mixed (Black, White)	23.6052	Standard	5	5	10	10	5	5	5	5	5	5	5	5	5	5	320	320	320	80	039C	5	5	10	10	40	80	10	20	40	80	160	80	160	320	160	160	80	160	80	160	039C	5	5
040C	09/2002	10/2018	16	F	White	20.3397	Standard	5	5	20	40	20	20	5	5	10	10	5	5	5	5	640	1280	640	640	040C	80	160	320	640	2560	2560	640	640	160	320	640	320	640	640	320	640	320	640	160	320	040C	20	40
041C	12/2003	10/2018	14	F	White	19.7471	Standard	5	5	5	5	5	5	5	5	5	5	5	5	5	5	640	1280	640	320	041C	5	20	20	40	320	640	160	160	80	160	160	160	640	1280	640	640	320	320	320	320	041C	160	160
042C	08/2004	10/2018	14	F	White	19.9839	Standard	5	5	5	5	5	5	5	5	10	10	10	10	10	10	40	80	40	80	042C	40	80	640	1280	2560	5120	1280	2560	640	640	1280	1280	2560	2560	640	640	1280	1280	1280	1280	042C	10	20
045C	11/2004	11/2018	14	M	White	18.5011	Standard	5	5	10	10	5	5	5	5	5	5	5	5	5	5	320	640	320	640	045C	20	20	320	320	2560	2560	1280	1280	320	320	1280	640	1280	1280	640	640	640	640	640	640	045C	10	10
046C	11/2003	10/2018	14	M	White	31.3978	Standard	5	5	5	5	5	5	10	20	40	40	20	40	20	40	160	320	160	320	046C	5	10	80	320	320	320	160	320	40	160	160	160	320	320	80	320	80	320	80	320	046C	5	40
048C	09/2003	11/2018	15	M	White	14.5423	Standard	5	5	5	5	5	5	20	40	40	40	10	10	20	40	80	160	80	160	048C	5	40	40	160	320	640	40	160	40	80	160	80	320	320	80	160	80	320	80	320	048C	5	10
049C	06/2003	10/2018	15	F	White	22.3209	Standard	5	5	5	5	5	5	5	5	5	5	5	5	5	5	320	320	320	320	049C	5	20	40	160	320	640	160	160	80	80	160	80	640	320	40	40	160	160	80	160	049C	80	160
050C	06/2003	09/2018	15	M	White	22.1757	Standard	5	5	5	5	5	5	10	10	20	20	5	5	10	10	160	160	160	160	050C	20	40	160	160	640	1280	640	320	160	160	640	160	1280	640	160	160	320	320	320	320	050C	20	20
051C	08/2001	11/2018	17	M	White	20.6934	Standard	5	5	5	5	5	5	10	10	10	10	5	5	10	10	320	320	320	320	051C	20	20	80	80	640	640	320	320	160	160	640	320	1280	1280	640	640	640	640	640	640	051C	160	160
052C	03/2004	01/2019	14	F	White	30.8196	Standard	5	5	5	5	10	5	5	5	5	5	10	5	5	5	160	320	80	320	052C	5	5	80	160	160	160	80	160	80	160	320	320	80	80	40	80	80	160	80	80	052C	160	320
053C	03/2004	10/2018	14	M	Black	25.4201	Standard	5	5	5	5	5	5	20	40	160	160	80	80	80	80	160	160	80	160	053C	10	20	80	160	640	1280	320	640	80	160	320	320	640	640	320	640	160	320	160	320	053C	40	80
054C	05/2004	10/2018	14	F	White	20.1669	Standard	5	5	5	5	5	5	5	5	20	5	20	20	5	5	160	160	160	320	054C	5	10	160	160	640	1280	320	320	160	160	320	80	320	320	160	160	160	160	160	160	054C	20	80
055C	06/2003	10/2018	15	F	White	19.8696	Standard	5	5	5	5	5	5	10	10	20	5	20	20	20	20	40	80	40	80	055C	40	80	80	160	160	320	80	80	80	80	160	40	320	160	160	160	160	160	160	160	055C	10	20
056C	12/2003	10/2018	14	F	White	20.0565	Standard	5	5	5	5	5	5	5	10	10	10	5	5	10	10	320	320	320	320	056C	40	80	640	640	2560	5120	1280	2560	640	640	1280	320	1280	2560	640	640	640	640	640	640	056C	20	20
060C	05/2002	09/2018	16	F	White	24.5037	Standard	5	5	5	5	5	5	5	5	5	5	5	5	5	5	160	160	160	160	060C	5	10	40	80	160	320	80	160	80	80	160	80	320	320	160	160	160	160	80	160	060C	20	40
061C	11/2005	10/2018	12	M	White	19.4891	Standard	5	5	5	5	5	5	5	5	5	5	5	5	5	5	20	80	10	40	061C	5	20	80	160	320	640	80	160	80	80	320	80	320	640	160	320	160	320	160	320	061C	10	40
062C	04/2001	09/2018	17	F	White	27.261	Standard	5	5	5	5	5	5	10	10	80	40	40	40	20	20	320	320	320	320	062C	10	40	10	40	40	160	20	20	20	20	80	40	80	160	20	40	40	80	40	80	062C	20	40
068C	10/2001	11/2018	17	M	Mixed (Black, White)	21.6428	Standard	5	10	10	20	5	10	5	5	10	10	5	5	5	5	160	640	320	640	068C	10	20	40	40	160	320	80	80	40	40	160	40	160	320	160	160	80	160	80	160	068C	20	40
069C	06/2003	10/2018	15	F	White	18.4765	Standard	5	5	5	5	5	5	5	5	5	5	5	5	5	5	160	320	160	320	069C	10	40	20	40	80	160	40	80	40	40	320	160	160	320	320	640	80	320	80	320	069C	80	160
070C	05/2003	11/2018	15	M	White	19.8197	Standard	5	5	5	5	5	5	5	10	40	40	40	40	20	20	80	160	160	160	070C	10	20	80	160	640	1280	320	640	80	80	320	320	320	320	160	160	160	160	160	160	070C	80	160
071C	05/2002	09/2018	16	M	White	23.1769	Standard	5	5	5	5	5	5	5	10	10	10	5	5	5	5	160	320	80	160	071C	40	40	80	160	320	320	160	160	40	40	160	80	160	160	80	80	160	160	80	80	071C	40	80
072C	04/2002	11/2018	16	F	White	22.1908	Standard	5	10	10	10	5	5	5	5	80	80	80	80	40	40	320	320	160	320	072C	5	20	40	160	320	1280	160	640	40	40	160	320	160	640	20	80	40	320	40	320	072C	40	40
073C	07/2004	11/2018	14	F	White	23.2354	Standard	5	5	10	5	5	5	5	5	20	20	40	40	10	10	160	320	160	320	073C	20	80	160	160	640	1280	320	320	80	160	320	320	320	320	160	160	160	160	160	160	073C	40	80
074C	05/2005	11/2018	13	M	White	26.8031	Standard	5	5	5	5	5	5	5	5	10	20	20	20	20	20	80	160	80	320	074C	5	5	80	160	640	1280	320	640	80	80	320	320	320	320	80	160	160	320	160	320	074C	5	5
081C	06/2004	09/2018	14	M	White	25.3495	Standard	5	5	5	5	5	5	5	5	5	5	5	5	5	5	10	320	20	640	081C	10	20	160	320	1280	1280	640	640	320	320	1280	640	1280	1280	160	160	640	640	320	320	081C	5	5
082C	09/2000	09/2018	17	M	White	21.5902	Standard	5	5	5	5	5	5	5	5	5	5	5	5	5	5	20	640	20	640	082C	5	20	40	80	320	640	80	160	80	80	320	320	320	640	160	320	160	320	80	320	082C	5	5
083C	08/2004	09/2018	14	F	White	18.7635	Standard	5	5	5	5	5	5	5	5	5	5	5	5	5	5	40	1280	40	1280	083C	5	5	5	10	640	640	5	80	10	20	320	2560	80	1280	80	2560	80	1280	80	1280	083C	5	160
084C	06/2002	09/2018	16	M	White	16.0727	Standard	5	5	5	5	5	5	5	5	5	5	5	5	5	5	10	320	5	320	084C	10	20	80	80	320	640	160	320	20	40	160	80	80	160	10	20	20	40	20	40	084C	5	10
085C	11/2005	09/2018	12	M	Asian	16.6979	Standard	5	5	5	5	5	5	5	5	20	20	10	20	10	10	40	80	40	40	085C	5	5	20	40	160	320	40	40	40	40	80	160	160	160	160	160	80	80	80	80	085C	20	20
086C	04/2002	09/2018	16	M	White	22.3637	Standard	5	5	5	5	5	5	5	5	5	5	5	5	5	5	40	40	40	80	086C	20	10	160	160	640	1280	160	320	80	80	160	160	160	320	160	160	160	160	160	160	086C	5	10
087C	10/2004	09/2018	13	M	White	19.2601	Standard	5	5	5	5	5	5	5	5	5	5	5	80	5	5	160	160	80	160	087C	80	40	320	320	640	1280	160	320	160	160	320	320	640	320	160	160	320	320	80	160	087C	40	40
088C	06/2001	10/2018	17	F	White	19.6312	Standard	5	5	10	10	5	5	40	40	160	160	80	40	80	80	40	640	40	640	088C	40	640	40	80	80	640	40	160	40	320	80	640	160	1280	80	640	80	640	80	640	088C	5	320
089C	01/2003	09/2018	15	M	White	28.9184	Standard	5	5	20	20	5	10	20	40	80	80	40	40	20	40	40	1280	40	1280	089C	5	5	80	320	320	2560	320	1280	80	640	320	640	320	2560	160	1280	80	1280	80	640	089C	5	40
090C	02/2006	09/2018	12	F	White	17.4527	Standard	5	5	5	5	5	5	5	5	5	5	5	5	5	5	40	640	40	1280	090C	5	5	10	320	80	1280	40	640	5	160	20	320	20	640	5	160	5	320	5	320	090C	5	80
091C	08/2002	09/2018	16	F	White	20.8355	Standard	5	5	5	5	5	5	5	5	5	5	5	20	5	5	40	160	40	160	091C	5	5	20	640	160	2560	160	640	40	320	640	1280	320	2560	80	640	40	640	40	640	091C	40	160
092C	12/2000	09/2018	17	M	White	23.8803	Standard	5	5	5	5	5	5	5	5	5	5	5	5	5	5	160	320	320	320	092C	160	320	320	320	1280	2560	640	640	320	160	320	640	640	640	320	320	320	320	320	320	092C	20	40
093C	04/2006	09/2018	12	M	White	17.2833	Standard	5	5	5	5	5	5	5	5	5	5	5	5	5	5	5	160	5	320	093C	5	5	10	20	80	160	80	80	80	80	160	320	160	320	160	160	160	160	160	160	093C	5	10
094C	07/2005	09/2018	13	M	White	28.8523	Standard	5	5	5	5	5	5	20	40	320	320	160	160	160	160	40	1280	80	1280	094C	5	5	10	20	80	160	40	80	20	20	40	160	80	160	40	80	40	80	40	80	094C	5	160
096C	10/2001	09/2018	16	F	White	20.0108	Standard	5	5	10	5	5	5	20	20	40	40	40	20	20	20	80	160	80	80	096C	10	20	160	160	640	1280	640	320	160	160	160	160	640	320	320	320	320	320	320	320	096C	40	40
097C	10/2003	09/2018	14	M	White	21.9803	Standard	5	5	5	5	5	5	20	20	20	20	5	5	5	5	640	640	320	640	097C	5	5	80	160	320	640	320	320	80	80	320	320	320	640	320	320	160	320	160	160	097C	40	80
099C	07/2004	09/2018	14	M	White	25.2298	Standard	5	5	5	5	5	5	10	10	10	10	5	5	5	5	320	320	320	320	099C	5	5	20	40	320	640	320	80	80	80	160	320	320	640	320	320	320	320	160	160	099C	10	20
100C	12/2000	09/2018	17	F	White	18.7914	Standard	5	5	5	5	5	5	5	5	20	20	20	20	10	20	160	160	160	320	100C	80	80	80	80	320	320	160	160	40	40	80	80	160	160	5	5	80	160	80	80	100C	5	40
101C	07/2003	09/2018	15	F	White	20.4223	Standard	5	5	5	5	5	5	5	10	10	10	5	10	5	5	160	320	160	320	101C	5	5	40	80	320	640	160	320	40	40	80	320	160	320	40	40	40	80	40	40	101C	10	40
102C	03/2002	09/2018	16	F	White	24.4637	Standard	5	5	5	5	5	5	5	5	20	20	20	20	20	20	40	40	80	80	102C	20	20	80	40	320	160	320	80	20	20	80	80	80	80	40	40	80	80	80	80	102C	5	20
103C	09/2005	09/2018	13	M	White	19.7993	Standard	5	5	5	5	5	5	5	5	10	5	10	10	10	5	320	320	320	320	103C	5	5	40	80	320	640	160	160	40	80	160	160	160	320	160	160	80	80	80	160	103C	10	20
104C	02/2003	09/2018	15	M	White	33.807	Standard	5	5	5	5	5	5	5	5	5	5	5	5	5	5	5	160	5	160	104C	5	5	20	1280	80	5120	80	2560	5	320	20	640	20	1280	5	320	5	640	5	640	104C	5	40
105C	12/2002	09/2018	15	F	White	19.2269	Standard	5	5	5	5	5	5	5	5	5	5	5	5	5	5	20	160	20	160	105C	20	80	80	160	640	640	320	160	40	320	80	160	160	320	80	160	80	160	80	160	105C	5	5
106C	11/2001	09/2018	16	M	White	23.7037	Standard	5	5	5	5	5	5	5	5	5	5	5	5	5	5	80	160	80	160	106C	10	10	40	160	160	640	80	160	20	320	40	320	80	640	10	640	40	640	40	640	106C	5	20
107C	11/2001	09/2018	16	M	White	24.6059	Standard	5	5	5	5	5	5	5	5	5	5	5	5	5	5	160	320	160	320	107C	5	5	80	320	320	2560	640	640	40	640	160	640	320	1280	20	640	40	640	40	640	107C	80	320
108C	05/2001	10/2018	17	F	White	31.9429	Standard	5	5	5	5	5	5	5	5	10	10	10	10	10	10	40	40	40	40	108C	20	20	80	80	320	160	320	80	10	20	40	40	40	40	10	10	40	40	20	40	108C	20	40
110C	08/2004	09/2018	14	F	White	20.0728	Standard	5	5	5	5	5	5	5	5	5	5	5	5	5	5	10	320	20	640	110C	5	5	40	160	320	1280	160	640	40	160	160	640	160	640	40	160	80	320	40	320	110C	5	80
112C	03/2003	10/2018	15	M	White	34.845	Standard	5	5	5	5	5	5	5	20	10	20	5	5	5	20	20	1280	20	2560	112C	10	40	20	80	320	320	20	80	10	10	40	320	40	640	40	640	20	640	20	640	112C	5	160
113C	01/2003	10/2018	15	F	Mixed (Black, White)	22.9011	Standard	5	5	5	5	5	5	5	5	10	10	10	40	5	5	20	640	40	640	113C	5	5	40	40	80	160	40	80	20	20	40	80	80	160	40	80	40	80	40	80	113C	80	160
115C	01/2005	09/2018	13	F	White	22.2908	Standard	5	5	5	160	5	80	5	80	20	80	5	5	10	80	20	2560	20	2560	115C	5	10	80	160	160	640	160	160	80	80	160	160	320	320	160	160	160	160	160	160	115C	20	80
116C	03/2003	10/2018	15	M	White	24.1414	Standard	5	5	5	5	5	5	5	5	5	5	5	5	5	5	160	320	160	320	116C	10	10	320	640	320	2560	1280	1280	320	320	640	640	640	640	320	320	320	320	320	640	116C	40	80
117C	04/2001	09/2018	17	F	White	18.7431	Standard	5	5	10	20	5	10	5	5	5	5	5	5	5	5	320	320	320	320	117C	320	320	160	160	1280	640	320	320	40	40	160	160	160	320	80	160	160	160	160	160	117C	80	80
118C	02/2006	09/2018	12	M	White	21.6876	Standard	5	5	5	5	5	5	5	5	5	5	5	5	5	5	160	320	320	320	118C	5	5	80	80	1280	320	160	160	40	40	160	160	160	160	80	80	160	160	80	80	118C	5	5
119C	02/2005	10/2018	13	F	White	23.4469	Standard	5	5	10	5	5	5	5	5	5	5	5	5	5	5	160	320	160	320	119C	5	5	80	160	320	320	80	160	20	20	80	160	160	160	40	80	40	160	40	80	119C	40	80
120C	02/2005	10/2018	13	F	White	17.2399	Standard	5	5	10	5	5	5	5	5	5	5	5	5	5	5	160	320	160	320	120C	10	10	80	80	320	320	160	160	40	40	160	160	160	160	80	80	80	80	80	80	120C	40	40
121C	12/2001	10/2018	16	F	White	17.7501	Standard	5	5	5	5	5	5	20	20	80	80	40	40	20	20	160	160	160	160	121C	10	10	160	160	640	1280	320	640	160	160	160	320	320	320	80	80	160	160	160	160	121C	10	20
123C	05/2006	09/2018	12	F	White	15.841	Standard	5	5	5	5	5	5	5	5	20	20	10	10	20	20	160	320	160	320	123C	10	10	40	40	10	10	40	40	40	40	160	320	160	160	80	80	40	40	40	40	123C	20	20
124C	11/2004	10/2018	13	F	White	19.7718	Standard	5	10	5	5	5	5	5	5	10	20	10	20	5	5	5	640	5	640	124C	5	5	80	160	1280	1280	320	640	80	320	160	640	160	640	80	320	80	320	80	320	124C	5	5
125C	05/2006	11/2018	12	M	White	18.6095	Standard	5	5	5	5	5	5	5	5	5	5	5	5	5	5	40	80	40	80	125C	5	5	40	40	80	160	80	160	80	160	160	320	160	320	160	160	80	160	80	160	125C	40	40
126C	12/2001	10/2018	16	F	White	23.3975	Standard	5	5	5	5	5	5	10	10	10	10	5	5	10	10	160	160	160	160	126C	80	80	640	320	160	640	320	320	80	80	160	320	320	320	160	160	80	80	80	80	126C	40	80
127C	06/2003	10/2018	15	F	White	19.4718	Standard	5	5	5	5	5	5	5	5	5	5	5	5	5	5	160	160	160	320	127C	5	5	80	80	1280	320	40	80	10	20	320	80	40	160	20	40	20	40	20	40	127C	20	40
128C	10/2001	10/2018	16	M	Mixed (Asian, Black, White)	18.2346	Standard	5	5	5	5	5	5	5	10	10	10	5	5	5	5	640	640	320	640	128C	80	80	320	320	80	1280	320	320	40	40	80	640	320	640	160	160	160	160	160	320	128C	5	10
129C	07/2002	10/2018	16	M	White	22.0209	Standard	5	5	5	5	5	5	40	40	80	80	80	80	40	80	40	160	40	160	129C	40	40	160	160	320	640	160	320	20	40	160	320	160	640	20	80	40	160	20	160	129C	40	80
130C	05/2005	10/2018	13	F	White	19.3045	Standard	5	5	10	10	5	5	10	20	20	20	5	5	20	5	160	160	160	160	130C	10	10	80	160	320	640	160	160	80	80	160	160	160	160	5	5	80	80	80	80	130C	10	20
133C	06/2006	10/2018	12	F	White	20.6204	Standard	5	5	5	5	5	5	5	5	5	5	5	5	5	5	640	640	640	640	133C	5	5	160	160	640	640	160	320	160	160	160	320	320	640	160	160	160	160	160	160	133C	40	40
134C	03/2005	10/2018	13	F	White	19.7015	Standard	5	5	10	5	5	5	5	10	5	5	5	5	5	5	160	320	160	640	134C	5	5	320	320	1280	1280	320	640	160	160	40	640	640	1280	320	640	320	640	160	640	134C	10	40
136C	02/2002	10/2018	16	M	White	41.4668	Standard	5	5	5	20	5	10	10	10	20	20	5	10	20	20	20	640	20	1280	136C	5	5	20	20	80	160	20	40	20	20	160	640	80	640	80	640	40	320	40	320	136C	5	20
137C	12/2004	10/2018	13	F	White	18.7492	Standard	5	5	5	5	5	5	5	5	10	10	5	5	5	5	320	320	320	640	137C	5	5	40	40	160	160	40	40	40	40	320	80	160	160	80	80	80	80	80	80	137C	10	10
138C	05/2002	10/2018	16	M	White	19.0576	Standard	5	5	5	5	5	5	20	40	20	20	10	20	20	20	320	320	160	320	138C	20	40	160	320	1280	1280	320	320	80	80	320	320	320	320	80	160	80	160	80	80	138C	5	5
141C	05/2005	10/2018	13	F	White	16.7909	Standard	5	5	5	5	5	5	5	5	5	5	5	5	5	5	160	1280	160	1280	141C	5	5	5	80	40	320	20	5	5	5	640	640	80	640	40	1280	40	1280	40	640	141C	40	80
142C	05/2005	10/2018	13	F	White	16.0005	Standard	5	5	5	10	5	5	10	10	10	10	5	5	5	5	80	2560	160	2560	142C	5	5	80	80	320	640	80	320	40	40	640	1280	160	1280	640	640	80	640	80	640	142C	5	10
143C	04/2003	11/2018	15	F	White	22.0668	Standard	5	5	5	5	5	5	20	20	40	40	10	10	40	40	80	160	80	80	143C	40	40	640	640	2560	2560	1280	1280	320	320	320	640	1280	1280	320	320	640	1280	640	1280	143C	80	80
144C	09/2006	10/2018	12	M	White	15.7986	Standard	5	5	5	5	5	5	5	5	5	5	5	5	5	5	160	160	80	160	144C	5	5	80	160	640	1280	640	640	160	160	40	160	640	640	160	80	640	320	640	640	144C	5	20
145C	06/2005	11/2018	13	F	White	22.5531	Standard	5	5	5	5	5	5	5	5	5	5	5	5	5	5	80	80	80	80	145C	5	5	5	5	20	40	5	20	20	20	80	160	80	160	40	80	40	80	40	80	145C	40	40
146C	04/2003	10/2018	15	M	White	18.7093	Standard	5	5	5	5	5	5	10	10	20	20	5	5	10	10	5	20	5	20	146C	10	20	40	40	160	320	40	80	10	10	160	40	40	80	10	20	20	40	20	40	146C	40	40
147C	04/2001	10/2018	17	F	White	20.5464	Standard	5	5	5	5	5	5	5	5	5	5	5	5	5	5	640	640	640	640	147C	20	20	160	160	320	320	160	160	80	80	160	160	320	320	80	160	80	160	80	160	147C	20	20
148C	05/2003	11/2018	15	F	White	23.7406	Standard	5	5	5	5	5	5	5	5	5	5	5	5	5	10	80	320	80	320	148C	20	20	160	160	640	640	320	320	160	160	320	320	320	640	160	160	320	320	320	320	148C	20	40
149C	07/2006	11/2018	12	F	White	19.6006	Standard	5	5	5	20	5	5	5	10	5	5	10	40	5	10	160	1280	80	1280	149C	5	10	20	80	640	2560	160	640	80	320	160	640	640	1280	640	640	640	1280	320	640	149C	5	80
151C	10/2003	12/2018	15	F	White	24.86	Standard	5	5	5	5	5	5	40	160	20	20	10	80	40	160	5	40	5	40	151C	40	80	160	320	640	1280	320	320	160	160	160	1280	640	1280	160	640	320	640	320	640	151C	5	5
152C	09/2006	12/2018	12	F	White	26.69	Standard	5	5	5	5	5	5	5	5	20	20	20	20	10	10	40	640	40	640	152C	5	5	5	5	160	320	40	80	40	80	160	160	160	320	160	160	80	160	80	160	152C	5	10
153C	09/2002	11/2018	16	M	White	25.5506	Standard	5	5	10	10	5	5	10	20	20	20	10	20	20	20	320	320	320	320	153C	10	20	80	160	320	320	160	160	80	80	160	160	160	160	80	80	80	160	80	160	153C	40	40
154C	05/2001	11/2018	17	F	White	40.6834	Standard	5	5	5	10	5	5	5	5	20	20	5	10	5	5	10	1280	20	2560	154C	5	5	80	160	320	640	160	320	80	80	160	160	160	320	80	80	40	80	80	80	154C	5	5
155C	11/2004	10/2018	13	F	Asian	22.0298	Standard	5	5	5	5	5	5	5	5	5	5	5	5	5	5	40	640	40	640	155C	5	5	10	40	80	320	5	80	80	160	160	320	160	640	160	320	80	320	80	320	155C	5	10
156C	11/2005	10/2018	12	F	White	19.0403	Standard	5	5	10	5	5	5	5	5	5	5	5	5	5	5	20	80	5	40	156C	10	40	80	160	640	1280	320	320	320	320	640	640	640	1280	640	640	640	640	640	1280	156C	5	40
157C	08/2005	11/2018	13	M	White	17.9181	Standard	5	5	5	5	5	5	5	5	5	5	5	5	5	5	160	320	160	640	157C	5	5	5	5	10	40	5	40	20	80	80	320	80	640	160	640	160	640	80	640	157C	5	10
158C	05/2005	10/2018	13	F	Asian	29.8507	Standard	5	5	5	5	5	5	5	5	5	5	5	5	5	5	40	160	20	80	158C	5	5	20	40	80	40	40	80	20	40	40	80	80	160	40	80	40	160	40	80	158C	5	80
159C	04/2002	10/2018	16	F	White	20.936	Standard	5	5	5	5	5	5	5	5	5	5	5	5	5	5	320	320	160	320	159C	5	5	160	160	640	640	320	640	40	40	160	160	160	320	40	80	40	80	40	40	159C	20	20
160C	04/2002	10/2018	16	M	White	22.9414	Standard	5	5	5	5	5	5	5	5	5	10	5	5	5	5	80	80	80	80	160C	20	20	320	320	1280	1280	320	320	80	80	320	320	320	320	160	160	80	80	80	80	160C	160	160
161C	07/2003	11/2018	15	F	White	20.7236	Standard	5	5	5	5	5	5	5	5	5	5	5	5	5	5	160	320	160	320	161C	40	80	320	640	1280	2560	640	640	160	160	320	640	640	1280	320	320	640	640	640	640	161C	5	5
162C	08/2001	10/2018	17	M	White	24.1855	Standard	5	5	5	5	5	5	5	5	20	20	40	40	20	20	20	160	20	320	162C	20	40	40	80	80	320	20	80	20	80	40	320	40	320	40	160	40	160	40	160	162C	20	40
163C	10/2002	10/2018	16	F	White	20.9402	Standard	5	5	5	5	5	5	5	10	20	10	5	5	10	10	160	160	160	320	163C	5	5	10	10	80	160	20	20	40	80	80	160	160	320	80	160	80	80	80	160	163C	20	20
164C	03/2004	11/2018	14	M	White	20.4018	Standard	5	5	5	5	5	5	5	5	5	5	5	5	5	5	80	320	160	320	164C	5	5	10	20	80	640	20	80	40	320	160	640	10	1280	160	640	80	640	80	640	164C	5	10
165C	10/2006	11/2018	12	F	White	17.5672	Standard	5	5	5	5	5	5	5	5	5	5	5	5	5	5	160	640	160	1280	165C	5	5	20	80	80	640	40	320	20	160	160	320	40	640	40	320	20	320	20	320	165C	5	20
166C	01/2005	11/2018	13	M	White	30.6334	Standard	5	5	5	5	5	5	5	10	5	10	5	5	5	5	80	320	40	320	166C	5	5	20	80	80	640	5	160	10	320	160	640	40	1280	10	1280	20	1280	20	640	166C	5	80
167C	03/2003	12/2018	15	F	Black	27.21	Standard	5	5	160	160	80	160	80	80	80	80	80	40	10	10	320	320	320	320	167C	80	80	320	320	640	640	320	320	320	320	640	640	160	320	160	160	160	320	160	160	167C	640	640
168C	04/2006	11/2018	12	M	White	18.1714	Standard	5	5	5	5	5	5	5	5	5	5	5	5	5	5	5	40	5	5	168C	5	5	5	5	80	80	5	40	5	5	160	40	20	40	5	5	5	5	5	5	168C	5	5
169C	11/2005	10/2018	12	M	White	19.7	Standard	5	5	5	5	5	5	5	5	5	5	5	5	5	5	80	320	80	320	169C	5	5	5	5	160	640	20	160	40	160	160	640	80	640	80	640	40	640	40	640	169C	5	20
170C	01/2004	10/2018	14	M	White	21.2402	Standard	5	5	5	5	5	5	5	5	5	5	5	5	5	5	40	320	40	320	170C	5	5	80	160	320	640	5	320	40	80	160	160	160	320	40	80	40	160	40	160	170C	5	5
171C	11/2002	10/2018	15	F	White	18.6861	Standard	5	5	5	5	5	5	5	5	5	5	10	10	5	10	320	40	320	80	171C	10	10	40	80	160	320	320	80	80	80	160	320	320	320	160	320	160	320	160	320	171C	5	5
172C	12/2002	10/2018	15	M	White	20.8183	Standard	5	5	5	5	5	5	10	10	5	5	10	10	5	5	40	320	40	320	172C	20	40	160	160	640	1280	40	320	10	40	40	320	40	320	40	80	20	160	20	160	172C	5	10
173C	01/2006	11/2018	12	M	White	21.4236	Standard	5	5	5	5	5	5	5	5	5	5	80	80	5	5	160	640	160	640	173C	5	40	160	160	1280	1280	320	320	40	160	160	320	320	640	80	80	160	320	160	320	173C	10	10
174C	04/2004	11/2018	14	M	White	59.6296	Standard	5	5	5	5	5	5	5	20	20	20	5	5	10	10	160	160	160	160	174C	5	5	160	160	640	320	320	320	80	80	320	320	320	320	160	320	160	160	160	160	174C	20	20
175C	05/2006	11/2018	12	M	White	17.3632	Standard	5	5	5	5	5	5	5	5	5	5	80	80	5	5	160	640	160	320	175C	5	5	320	320	1280	2560	640	640	320	320	640	640	2560	1280	640	640	640	640	640	640	175C	5	10
178C	11/2003	11/2018	14	M	White	24.6866	Standard	5	5	5	5	5	5	5	5	5	5	5	5	5	5	320	320	320	320	178C	5	5	20	40	160	160	80	160	160	160	320	640	2560	640	640	320	640	640	320	320	178C	5	10
180C	12/2006	12/2018	12	F	White	19.81	Standard	5	5	5	5	5	5	5	5	5	5	5	5	5	5	20	320	40	320	180C	5	5	80	80	320	640	160	320	20	80	160	160	80	320	40	160	40	160	40	160	180C	10	20
181C	03/2001	11/2018	17	M	White	24.7256	Standard	5	5	5	10	5	5	5	5	5	10	5	5	5	5	160	640	160	640	181C	80	160	80	80	160	320	160	160	20	40	160	80	80	160	80	80	80	160	80	80	181C	10	40
182C	08/2003	11/2018	15	F	White	24.7669	Standard	5	5	5	10	5	5	5	5	20	10	5	5	5	5	40	320	80	640	182C	5	5	20	40	320	320	80	160	80	40	160	80	160	160	160	80	160	80	80	80	182C	5	10
185C	01/2006	12/2018	12	M	White	18.3	Standard	10	20	20	40	10	20	10	20	20	40	80	80	40	80	80	640	40	640	185C	5	160	40	640	80	1280	40	1280	40	1280	160	2560	40	640	20	640	20	1280	20	640	185C	80	160
186C	04/2005	12/2018	13	F	White	18.22	Standard	5	5	5	5	5	5	5	5	10	20	5	5	5	20	5	40	5	20	186C	5	5	5	5	5	80	5	80	10	80	160	320	40	320	5	320	20	160	40	320	186C	5	40
188C	03/2003	12/2018	15	M	Other (Native Hawaiian/Pacific Islander)	29.38	Standard	5	5	5	5	5	5	20	20	80	80	5	5	80	80	160	320	160	320	188C	10	20	160	160	320	320	160	160	40	40	160	80	160	160	80	80	40	40	40	40	188C	5	10
190C	11/2006	12/2018	12	F	Black	23.16	Standard	5	5	5	5	5	5	5	5	5	5	5	5	5	5	80	320	80	640	190C	10	20	10	10	80	80	20	40	80	160	160	320	320	640	640	640	320	320	320	320	190C	40	320
191C	05/2006	12/2018	12	F	Black	21.64	Standard	5	5	5	5	5	5	10	20	80	80	5	5	80	80	40	1280	40	1280	191C	5	5	80	80	160	320	5	320	40	80	320	160	160	160	80	160	160	160	80	160	191C	20	40
192C	01/2004	12/2018	14	M	Black	20.84	Standard	5	5	5	10	5	10	5	40	20	80	5	5	5	40	5	640	10	1280	192C	5	5	40	40	320	160	160	160	20	40	80	80	80	320	40	80	40	40	40	80	192C	5	10
195C	09/2003	02/2019	15	F	Black	32.8082	Standard	5	40	320	320	10	80	10	40	20	40	40	320	40	80	80	1280	40	1280	195C	20	40	320	640	320	1280	320	640	160	640	320	1280	80	320	80	320	80	320	80	320	195C	40	160
196C	11/2006	01/2019	12	M	White	19.467	Standard	20	20	320	80	20	10	20	10	40	10	80	20	20	10	80	1280	40	640	196C	10	160	160	1280	640	2560	160	1280	80	1280	320	2560	160	640	80	640	40	640	40	640	196C	160	320
197C	08/2002	01/2019	16	M	White	21.004	Standard	5	5	5	5	5	5	5	5	5	5	10	20	10	20	20	160	40	80	197C	20	80	80	160	40	80	20	80	20	80	80	160	20	40	40	40	40	80	40	80	197C	80	160
Notes:
UGA-265 previously FLU-022C
[truncated: 33 more columns]

## Sheet: UGA4 (19-20)
UGA4 (2019-20) HAIs								IAV - H1N1													IAV - H3N2																	IBV		IBV - Yamagata						IBV - Victoria
Age Key:	11-17	18-34	35-49	50-64	65+ (SD)	65+ (HD)	Vaccine Strain	A/Chile/1/1983		A/Brisbane/59/2007		A/California/07/2009		A/Michigan/45/2015		A/Brisbane/2/2018		A/Guangdong-Maonan/SWL1536/2019			A/Panama/2007/1999		A/Texas/50/2012		A/Switzerland/9715293/2013		A/Hong Kong/4801/2014		A/Singapore/INFIMH-16-0019/2016		A/Kansas/14/2017		A/South Australia/34/2019		A/Hong Kong/2671/2019			B/Lee/1940		B/Florida/4/2006		B/Massachusetts/02/2012		B/Phuket/3073/2013		B/Brisbane/60/2008		B/Colorado/6/2017
ID	Birth Month/Year	Vax Month/Year	Age	Gender	Race/Ethnicity	BMI	Vaccine	D0 - Chile/83	D28 - Chile/83	D0 - Bris/07	D28 - Bris/07	D0 - CA/09	D28 - CA/09	D0 - Mich/15	D28 - Mich/15	D0 - BR/18	D28 - BR/18	D0 - GD/19	D28 - GD/19	ID# (2)	D0 - Pan/99	D28 - Pan/99	D0 - TX/12	D28 - TX/12	D0 - Switz/13	D28 - Switz/13	D0 - HK/14	D28 - HK/14	D0 - Sing/16	D28 - Sing/16	D0 - KS/17	D28 - KS/17	D0-SA/19	D28-SA/19	D0-HK/2671/19	D28-HK/2671/19	ID# (3)	D0 - Lee/40	D28 - Lee/40	D0 - FL/06	D28 - FL/06	D0 - Mass/12	D28 - Mass/12	D0 - Phu/13	D28 - Phu/13	D0 - BR/08	D28 - BR/08	D0 - CO/17	D28 - CO/17
1	11/1987	10/2019	31	F	White	38.1253	Standard	5	10	5	160	40	160	40	160	40	80	20	80	1	40	80	80	640	40	1280	10	160	10	160	5	160	40	320	20	80	1	320	2560	320	1280	160	1280	160	1280	40	320	40	320
5	11/1991	11/2019	27	F	White	28.215	Standard	5	5	5	5	20	40	20	40	10	10	5	10	5	40	80	160	320	80	160	80	160	80	160	5	20	160	160	40	80	5	20	40	40	80	40	80	40	80	20	10	5	10
8	07/1970	10/2019	49	F	Black	39.6823	Standard	5	5	5	40	40	160	40	160	40	80	10	80	8	10	40	40	160	20	80	40	160	40	160	5	80	40	160	10	40	8	40	80	5	40	5	40	20	40	80	40	40	80
11	03/1991	01/2020	28	F	White	38.9339	Standard	5	5	5	5	320	320	160	320	160	160	80	80	11	320	320	160	160	40	80	40	40	40	40	10	20	80	40	40	80	11	640	640	640	640	640	640	640	640	5	80	80	80
14	01/1955	10/2019	64	F	White	26.6137	Standard	5	5	5	5	5	20	5	20	5	10	5	5	14	5	5	40	80	20	80	10	40	10	40	5	20	20	80	10	40	14	5	20	5	20	5	20	5	40	5	10	5	10
16	09/1978	10/2019	41	F	Hispanic or Latino	28.441	Standard	5	10	5	20	10	40	10	40	10	20	5	20	16	5	5	5	80	5	80	5	20	5	20	5	40	5	40	5	20	16	10	40	20	40	20	80	20	80	5	20	5	20
17	04/1965	10/2019	54	M	White	33.6159	Standard	5	5	5	10	5	5	5	10	5	10	5	5	17	10	10	40	40	20	40	5	5	5	5	5	5	20	40	10	20	17	40	40	5	40	20	40	20	40	40	80	20	20
22	01/1977	10/2019	42	M	White	45.0482	Standard	5	5	5	5	5	40	20	160	20	80	5	5	22	80	160	40	80	40	80	5	5	10	20	20	40	20	20	40	80	22	5	5	5	40	20	40	20	40	5	20	40	40
29	12/1992	11/2019	26	F	White	26.1208	Standard	5	5	5	10	40	160	40	160	40	80	5	10	29	80	80	40	80	40	80	40	80	40	40	10	20	40	80	40	40	29	320	320	160	320	320	320	160	320	40	80	80	160
30	01/1987	01/2020	33	M	Hispanic or Latino	26.6878	Standard	5	5	5	10	160	320	320	640	160	320	5	20	30	160	320	40	160	20	80	5	80	40	80	5	20	40	160	160	320	30	10	40	5	5	20	40	20	80	5	40	40	80
34	06/1990	11/2019	29	F	White	27.1092	Standard	5	5	5	5	40	160	80	160	80	160	10	80	34	160	320	640	1280	320	640	320	640	320	640	20	160	320	1280	160	640	34	640	1280	320	640	320	640	320	640	160	320	40	160
37	07/1959	10/2019	60	F	White	29.2732	Standard	5	5	5	5	40	160	80	320	80	160	40	80	37	5	5	40	640	40	1280	5	5	40	640	10	640	40	640	10	320	37	10	40	5	80	5	80	20	160	10	40	10	40
38	10/1973	10/2019	46	M	White	30.6435	Standard	5	5	20	20	160	10	20	80	20	40	5	10	38	5	5	40	80	40	160	40	640	40	160	10	160	40	160	5	40	38	160	160	160	5	80	80	80	80	80	80	160	160
39	10/1994	12/2019	25	F	White	23.4548	Standard	5	5	5	5	40	80	80	80	40	40	20	40	39	160	160	320	320	160	160	160	160	160	160	80	80	320	320	80	80	39	20	20	160	160	160	160	160	160	5	10	5	20
46	05/1987	11/2019	32	M	Hispanic or Latino	26.1542	Standard	5	5	10	20	40	160	80	160	80	80	40	80	46	20	40	5	40	5	80	5	20	10	20	5	40	10	40	5	20	46	20	80	5	80	40	80	80	80	10	40	10	40
47	06/1954	10/2019	65	F	White	29.3938	High Dose	5	5	5	5	5	160	10	160	5	80	5	10	47	5	5	160	320	40	160	80	80	40	80	5	80	40	80	20	160	47	160	160	40	40	40	40	40	40	40	160	40	80
50	03/1995	01/2020	24	M	White	19.5845	Standard	5	5	20	40	160	160	160	320	80	160	5	5	50	80	80	20	160	10	160	40	160	40	160	5	80	20	80	40	80	50	10	20	80	160	80	160	160	320	40	80	40	80
51	06/1971	10/2019	48	M	White	27.865	Standard	5	5	5	5	5	5	10	10	5	5	5	5	51	5	10	10	20	5	20	5	5	5	10	5	20	5	10	5	5	51	5	10	5	5	5	10	20	40	5	5	5	10
54	02/1998	11/2019	21	F	White	22.3008	Standard	5	5	5	5	20	40	80	80	40	40	20	20	54	80	80	160	80	40	40	80	80	80	80	10	10	160	80	40	40	54	80	40	5	5	10	40	20	40	80	80	80	80
55	10/1966	10/2019	53	M	White	29.7784	Standard	5	5	5	20	5	80	40	160	5	80	5	40	55	5	10	40	160	20	160	5	80	20	80	5	80	40	80	10	40	55	10	40	5	5	10	40	5	40	10	40	5	80
58	08/1960	10/2019	59	F	White	36.7476	Standard	5	5	5	5	20	320	20	320	5	320	5	40	58	5	20	80	160	80	320	160	160	160	320	40	80	80	160	40	80	58	40	160	40	160	40	160	80	320	40	160	20	160
62	11/1968	11/2019	51	F	White	24.3645	Standard	5	5	5	5	5	40	10	40	10	20	5	20	62	20	80	40	160	20	160	10	20	10	40	5	80	20	160	10	80	62	10	40	5	5	10	20	10	40	5	10	10	40
64	08/1961	10/2019	58	F	White	33.795	Standard	5	5	5	5	5	160	10	160	10	80	5	40	64	5	10	40	160	20	320	20	160	20	160	10	80	20	160	10	40	64	80	80	160	160	160	160	160	160	5	10	5	10
65	01/1993	12/2019	26	F	Hispanic or Latino	21.551	Standard	5	5	20	20	160	320	80	160	80	80	10	20	65	160	160	160	160	80	160	160	160	80	160	20	20	20	40	160	320	65	320	640	320	640	320	320	320	640	160	160	80	160
66	07/1974	11/2019	45	M	Asian	30.6989	Standard	5	5	5	5	5	10	5	10	5	5	5	5	66	20	40	320	640	320	640	160	320	160	320	20	40	320	640	40	80	66	80	160	5	5	20	40	20	20	80	80	160	160
69	05/1991	12/2019	28	M	White	27.9356	Standard	5	5	5	5	5	80	40	80	20	80	5	20	69	40	160	80	160	20	80	5	40	40	80	5	5	80	160	40	80	69	320	640	160	320	160	320	160	320	20	80	40	80
70	09/1963	11/2019	56	M	White	31.2304	Standard	5	5	5	40	5	160	10	320	5	160	5	160	70	5	80	80	320	80	320	40	320	40	320	20	320	160	320	20	160	70	160	320	160	320	80	640	160	1280	40	320	40	320
75	01/1994	12/2019	25	F	White	23.2358	Standard	5	5	5	40	20	80	40	80	20	40	5	20	75	40	80	40	320	40	320	40	160	40	320	10	160	160	320	40	160	75	40	80	20	160	20	160	40	320	20	80	20	160
77	08/1952	09/2019	67	F	White	29.1354	High Dose	5	10	5	5	10	80	10	80	5	40	5	10	77	5	5	80	320	80	320	20	160	20	160	10	320	160	320	20	80	77	40	40	20	40	20	40	40	40	20	80	10	40
81	01/1970	11/2019	49	F	White	20.1712	Standard	5	5	5	5	40	40	80	80	40	40	20	40	81	5	5	10	20	10	20	20	40	20	40	5	10	10	20	5	5	81	40	40	80	80	80	80	160	160	40	40	80	80
83	10/1950	10/2019	69	F	White	27.018	High Dose	5	5	5	5	10	20	10	20	5	10	5	5	83	20	20	5	20	5	20	5	10	5	10	5	5	5	20	5	5	83	40	80	20	40	20	40	20	20	10	20	20	20
85	05/1998	11/2019	21	F	White	21.0419	Standard	5	5	5	5	20	40	40	80	20	40	10	20	85	10	10	160	160	80	160	160	320	80	160	5	10	80	160	20	40	85	20	20	10	40	10	40	40	80	10	20	10	20
86	01/1959	10/2019	60	M	White	33.2269	Standard	5	5	5	5	640	640	640	640	320	640	320	320	86	5	10	5	20	5	10	5	10	5	20	5	5	5	20	5	5	86	160	160	80	80	40	80	80	80	40	40	40	40
89	10/1960	10/2019	58	M	White	31.6953	Standard	5	5	5	5	320	640	320	640	160	320	160	320	89	5	40	10	320	5	320	20	320	20	320	10	320	20	160	5	40	89	160	320	80	160	80	160	80	160	20	40	40	80
99	12/1995	01/2020	24	F	White	19.8804	Standard	5	5	5	5	160	160	160	320	80	160	40	80	99	320	320	320	640	160	320	320	320	160	320	160	160	320	640	160	320	99	40	80	160	320	80	320	320	320	80	80	80	80
100	01/1970	10/2019	49	F	White	33.3714	Standard	5	10	5	5	10	40	10	40	5	20	5	10	100	5	5	20	40	20	80	10	10	5	10	20	160	10	20	5	20	100	5	10	5	20	5	20	10	20	20	40	20	40
108	01/1963	01/2020	57	M	White	23.3	Standard	5	5	5	20	5	10	10	80	10	80	5	40	108	5	40	5	160	5	320	5	5	5	160	5	160	10	160	5	40	108	40	80	5	5	40	160	160	320	160	320	160	320
118	09/1994	10/2019	25	F	White	21.26	Standard	5	5	5	5	40	80	40	80	40	80	20	40	118	80	80	160	640	80	640	80	320	80	320	40	320	160	640	40	320	118	160	320	20	80	20	80	40	80	160	320	160	160
124	10/1942	10/2019	76	M	White	25.9948	High Dose	5	5	5	5	5	20	5	20	5	10	5	5	124	5	5	5	10	5	20	5	5	5	5	5	10	5	5	5	10	124	10	20	5	10	5	10	10	10	5	10	20	40
125	02/1949	09/2019	70	F	White	35.7077	High Dose	40	80	5	5	20	40	20	80	20	40	10	40	125	5	10	20	80	10	80	5	160	5	80	5	40	20	80	5	40	125	20	80	10	20	20	40	10	20	10	40	5	40
126	02/1952	10/2019	67	M	White	27.7883	High Dose	5	5	5	5	10	40	20	80	10	40	5	5	126	20	20	80	160	40	320	40	160	40	160	5	40	40	160	5	20	126	80	160	5	5	10	20	20	20	80	80	20	20
128	04/1981	12/2019	38	F	Black	36.375	Standard	5	5	5	10	40	160	40	160	40	80	20	80	128	10	80	40	320	20	320	40	320	40	320	10	160	40	320	20	160	128	5	20	5	5	20	80	20	80	5	20	5	20
129	08/1995	01/2020	24	F	Hispanic or Latino	26.2	Standard	5	5	10	20	40	80	80	160	80	80	40	40	129	40	160	40	160	20	160	40	80	20	80	20	160	20	40	10	20	129	20	40	20	80	20	160	40	320	40	40	5	40
134	02/1947	09/2019	72	F	Mixed (Hispanic or Latino, Black, White)	26.2197	Standard	5	10	5	5	5	20	5	10	5	10	5	5	134	5	10	160	320	80	320	20	40	40	160	10	40	80	320	10	40	134	20	80	20	40	20	40	40	80	5	10	10	40
135	07/1948	09/2019	71	M	White	27.2415	High Dose	5	5	5	5	5	20	20	20	20	20	10	10	135	5	5	40	40	5	20	5	10	5	20	5	5	20	20	10	10	135	10	10	5	5	10	5	20	20	20	20	40	40
136	09/1990	01/2020	29	F	Hispanic or Latino	25.5936	Standard	5	5	5	5	80	160	80	160	80	80	5	5	136	10	20	10	80	5	80	10	80	10	160	5	80	10	160	20	80	136	40	80	40	80	40	80	80	160	5	10	5	10
139	07/1954	01/2020	65	F	White	28.1907	Standard	5	5	5	5	5	80	40	80	20	40	5	20	139	10	40	40	160	40	160	5	80	20	80	5	40	20	80	5	20	139	40	40	5	5	20	40	40	80	5	10	5	20
140	07/1953	01/2020	66	M	Hispanic or Latino	29.0121	Standard	5	5	5	5	5	320	80	320	40	160	5	40	140	10	320	320	2560	320	2560	320	5120	320	1280	80	1280	320	1280	80	640	140	160	320	160	320	160	160	160	320	5	160	20	160
141	04/1946	09/2019	73	F	White	29.171	High Dose	5	20	5	5	10	320	40	320	40	160	5	40	141	10	20	40	320	40	160	40	80	20	40	5	40	40	160	10	20	141	20	80	5	40	20	40	40	80	10	40	20	80
146	11/1948	09/2019	70	M	White	29.0263	High Dose	5	5	5	5	80	160	80	320	80	160	40	80	146	5	5	80	160	80	160	40	80	40	80	20	40	20	40	10	20	146	10	80	80	160	40	160	160	320	20	160	10	160
147	02/1950	09/2019	69	M	White	21.2272	High Dose	5	5	5	5	5	20	10	40	5	10	5	5	147	5	5	10	20	5	20	5	5	5	20	5	20	5	10	5	5	147	160	160	5	5	40	80	80	80	20	40	40	80
148	04/1948	09/2019	71	M	White	30.5675	High Dose	5	5	5	5	5	10	5	20	5	5	5	5	148	5	5	20	80	5	40	5	20	5	80	5	20	10	20	5	20	148	40	40	5	20	10	20	20	40	5	10	5	20
149	05/1951	10/2019	68	M	White	21.9996	Standard	5	5	5	5	5	20	10	40	10	20	5	5	149	5	5	80	160	80	160	5	40	20	80	20	80	40	80	20	40	149	10	10	5	5	5	10	10	20	5	20	5	20
151	07/1950	11/2019	69	F	White	29.9707	Standard	5	5	5	5	5	5	5	5	5	5	5	5	151	5	5	20	80	20	80	10	40	10	40	5	40	20	40	5	20	151	80	5	10	10	5	5	10	10	10	5	20	10
155	04/1981	10/2019	38	M	White	49.2097	Standard	5	20	5	10	5	80	20	160	20	80	10	80	155	10	40	5	160	5	160	5	80	5	80	5	80	5	160	5	40	155	320	320	80	160	80	160	160	320	160	160	160	320
157	11/1956	10/2019	62	M	White	24.9434	Standard	5	5	5	10	5	5	5	5	5	10	5	5	157	5	10	5	10	80	320	40	160	40	160	10	40	40	80	20	80	157	40	160	5	40	20	40	20	40	20	40	20	80
161	07/1992	10/2019	27	M	White	26.8735	Standard	5	5	40	40	320	320	320	320	160	160	10	20	161	320	320	160	160	40	80	5	80	80	80	5	20	160	320	160	160	161	640	640	320	320	320	320	640	640	40	40	80	80
162	11/1943	10/2019	75	F	White	24.7248	High Dose	5	5	5	5	40	80	5	160	5	40	5	10	162	40	80	40	80	40	80	10	40	20	40	10	40	80	160	10	20	162	10	40	10	10	10	10	10	10	5	20	10	40
166	08/1963	10/2019	56	M	White	30.778	Standard	5	20	5	5	20	80	40	80	20	40	5	10	166	40	40	80	80	40	80	40	40	20	40	10	20	40	80	20	40	166	160	160	80	80	80	160	160	160	40	80	80	80
169	07/1943	09/2019	76	M	White	24.424	High Dose	5	5	5	5	10	10	10	20	10	10	5	5	169	10	10	40	40	40	80	20	40	20	40	5	40	20	80	10	40	169	10	10	10	10	5	5	20	10	20	10	10	20
170	01/1950	09/2019	69	F	White	32.5513	High Dose	5	20	5	5	5	20	5	20	5	20	5	10	170	20	40	20	160	10	160	10	160	10	160	5	80	10	160	10	80	170	20	80	10	20	5	20	10	20	40	160	5	10
171	07/1938	09/2019	81	F	Other (American Indian)	26.9531	High Dose	5	5	5	5	10	10	10	20	10	10	5	5	171	20	20	20	20	10	10	10	10	10	10	10	80	20	20	5	5	171	320	320	20	20	80	80	40	40	40	40	80	80
175	04/1964	10/2019	55	M	Black	30.4336	Standard	80	160	5	5	80	160	80	160	80	80	5	5	175	20	20	40	80	20	80	10	20	10	20	5	40	20	80	20	20	175	40	80	10	10	5	20	10	40	40	80	40	80
177	07/1948	09/2019	71	M	White	23.0318	High Dose	5	5	5	5	20	40	40	80	20	40	5	5	177	5	10	160	160	80	160	160	320	80	160	5	20	80	160	10	20	177	80	80	5	5	5	5	5	10	40	80	20	40
179	06/1954	10/2019	65	F	White	39.6192	Standard	5	5	5	640	40	80	40	80	40	80	10	20	179	10	10	40	40	10	40	10	20	10	20	5	640	20	40	5	20	179	80	160	80	160	80	160	160	320	40	40	40	80
181	09/1972	11/2019	47	F	White	59.8797	Standard	5	20	5	5	20	80	40	160	20	80	10	20	181	40	160	80	160	80	320	40	160	40	160	20	80	80	160	10	40	181	40	80	5	80	20	80	40	160	320	640	640	640
184	02/1951	10/2019	68	M	White	29.2659	High Dose	5	5	5	5	5	10	10	20	10	20	5	5	184	5	5	5	5	10	20	5	5	5	5	5	5	5	5	5	5	184	40	80	5	5	10	20	20	20	10	40	20	40
185	04/1950	10/2019	69	F	White	32.2538	High Dose	20	20	5	5	10	80	10	80	10	40	5	20	185	10	20	10	160	20	160	5	80	5	80	5	160	10	80	10	40	185	10	20	5	20	5	20	20	40	5	40	10	80
188	03/1949	10/2019	70	F	White	22.8222	Standard	5	5	5	5	20	40	20	40	10	20	5	5	188	5	20	40	160	40	320	10	40	10	80	5	40	20	160	10	80	188	80	320	10	160	80	80	80	80	20	40	40	80
190	05/1959	10/2019	60	M	White	27.8061	Standard	5	5	5	5	40	80	80	80	40	40	5	5	190	80	80	160	160	20	80	5	5	5	20	5	20	40	80	40	80	190	80	160	320	640	160	320	320	320	80	80	160	160
194	08/1988	10/2019	31	M	White	27.9036	Standard	5	5	5	5	5	20	20	40	20	20	10	20	194	40	40	40	80	20	40	10	20	10	20	5	20	20	40	40	40	194	320	320	160	640	160	160	320	320	40	80	40	80
196	10/1952	10/2019	67	M	Hispanic or Latino	33.0233	High Dose	5	5	5	5	5	5	5	5	5	5	5	5	196	40	80	20	40	20	40	10	20	10	20	5	20	20	40	5	20	196	10	10	5	10	10	20	10	20	5	5	5	5
203	04/1955	10/2019	64	M	Asian	23.9187	Standard	5	5	5	5	10	80	10	80	10	40	5	5	203	20	20	40	80	40	160	20	80	20	80	20	160	40	80	20	40	203	320	320	160	160	160	160	160	160	40	80	80	80
207	04/1984	11/2019	35	M	White	25.7858	Standard	5	5	80	320	80	160	160	160	80	160	40	80	207	20	20	20	20	20	40	20	20	20	20	10	160	20	20	10	10	207	640	640	160	160	80	160	320	320	80	80	160	160
208	05/1959	10/2019	60	M	White	30.2236	Standard	5	5	5	5	5	40	5	40	5	20	5	5	208	5	5	80	160	80	320	5	160	40	160	5	160	80	320	20	80	208	20	20	5	5	20	40	40	80	5	10	5	20
209	02/1941	10/2019	78	F	White	25.4341	High Dose	40	80	5	5	40	80	20	80	10	40	5	10	209	5	5	20	40	10	40	10	10	10	10	5	20	20	40	5	10	209	20	40	10	10	10	10	10	10	5	10	5	20
211	08/1994	12/2019	25	M	White	30.7203	Standard	5	5	80	80	160	160	160	160	80	80	5	10	211	160	160	80	160	40	80	40	80	40	80	5	20	40	80	40	80	211	320	320	5	80	40	80	80	80	20	40	20	40
213	09/1985	11/2019	34	M	White	33.0408	Standard	5	5	5	5	80	160	160	160	80	160	40	80	213	20	40	40	80	20	80	40	80	40	80	5	40	40	40	20	40	213	640	640	320	320	160	320	320	320	40	80	20	80
214	01/1958	09/2019	61	F	White	22.9584	Standard	5	5	5	5	10	20	40	80	20	40	10	10	214	20	20	20	40	10	20	10	20	10	10	5	5	10	10	10	10	214	320	640	160	320	80	320	640	640	40	80	160	160
215	03/1981	11/2019	38	F	White	24.4204	Standard	5	5	5	5	10	20	20	20	10	10	5	5	215	20	20	160	160	80	160	80	160	80	160	40	80	80	160	40	80	215	40	80	10	40	20	40	20	40	20	40	40	40
217	03/1966	12/2019	53	F	Hispanic or Latino	31.9927	Standard	5	5	5	20	5	80	40	80	20	40	5	20	217	5	5	40	80	40	160	5	80	20	80	10	80	20	80	5	20	217	40	40	5	5	10	20	20	40	5	20	40	40
219	06/1979	11/2019	40	M	White	31.7106	Standard	5	5	5	5	40	80	80	80	40	40	20	20	219	20	20	20	80	20	80	5	5	5	10	10	40	20	40	10	20	219	80	160	5	160	80	160	160	160	160	160	320	320
220	06/1975	11/2019	44	F	White	45.7126	Standard	5	5	5	5	80	80	80	80	40	40	40	40	220	5	10	40	40	20	40	20	20	10	20	20	20	20	20	5	10	220	5	20	10	40	10	40	20	40	20	40	10	40
221	05/1991	12/2019	28	F	White	22.0656	Standard	5	5	5	10	80	80	80	160	40	80	20	40	221	80	160	80	320	40	320	40	160	40	160	20	160	80	160	40	160	221	80	80	5	80	80	80	160	160	80	80	40	80
222	07/1988	12/2019	31	M	White	27.5849	Standard	5	5	5	5	160	320	320	320	160	160	160	160	222	20	40	40	80	20	80	20	40	20	40	5	20	20	40	20	40	222	40	80	160	160	160	160	160	320	80	80	160	160
224	09/1958	10/2019	61	F	White	44.7871	Standard	5	5	5	5	5	10	5	10	5	10	5	5	224	10	10	40	40	20	20	5	20	20	20	5	5	40	40	5	10	224	40	80	5	80	40	40	20	40	20	20	20	40
225	09/1984	12/2019	35	M	White	25.3121	Standard	5	5	5	5	5	40	40	80	40	40	20	20	225	40	40	40	40	20	40	5	20	10	20	5	10	80	80	5	10	225	320	320	5	320	160	160	640	320	20	20	20	20
227	02/1968	11/2019	51	F	White	33.5368	Standard	5	10	5	5	80	320	80	320	40	160	20	40	227	5	5	10	160	10	160	5	40	5	40	5	160	10	160	5	40	227	40	80	20	80	20	80	40	160	40	40	40	80
232	06/1992	11/2019	27	F	White	24.7979	Standard	5	5	5	10	20	80	40	80	20	80	10	40	232	20	40	20	40	10	20	5	20	10	20	5	5	10	20	20	20	232	80	160	80	160	80	80	160	160	5	5	20	40
236	12/1972	01/2020	47	M	Black	35.4691	Standard	5	80	5	10	160	640	160	640	160	320	80	160	236	5	20	10	320	10	320	5	160	5	160	5	160	5	160	5	40	236	40	640	5	640	20	320	40	1280	5	640	80	640
238	02/1999	12/2019	20	F	White	28.4945	Standard	5	5	5	10	160	160	160	160	160	160	80	80	238	160	640	40	1280	20	640	40	1280	40	1280	5	5	40	2560	40	640	238	40	40	5	160	80	160	160	320	40	40	5	80
243	11/1993	01/2020	26	F	Mixed (Black, White)	27.735	Standard	5	5	5	10	40	80	40	80	5	40	5	20	243	80	80	160	160	40	80	80	80	80	160	5	5	160	160	40	160	243	80	80	5	160	80	80	80	160	5	20	5	40
244	10/1986	09/2019	32	F	Black	24.4473	Standard	5	5	5	5	80	80	80	80	40	40	40	40	244	20	40	80	160	40	320	40	160	40	160	20	160	80	160	20	40	244	160	160	80	80	80	80	160	160	40	40	20	20
246	01/1971	11/2019	48	F	White	26.3757	Standard	5	5	5	5	10	20	20	40	10	20	5	10	246	5	5	10	10	20	20	5	10	10	10	20	20	10	10	5	5	246	40	40	5	20	40	40	40	40	20	20	40	80
248	09/1956	10/2019	63	F	White	25.028	Standard	5	5	5	5	40	80	40	80	20	40	5	20	248	40	80	160	160	80	160	80	80	40	80	10	20	80	80	40	80	248	20	40	5	20	5	5	20	20	5	10	10	20
249	03/1977	01/2020	42	F	White	31.9531	Standard	5	5	5	5	5	20	20	20	10	10	10	10	249	5	10	20	40	10	40	5	5	5	5	5	40	10	20	5	10	249	40	40	5	40	20	40	40	40	10	80	80	160
251	01/1974	12/2019	45	F	Black	59.105	Standard	5	20	5	5	10	160	10	160	10	80	5	80	251	10	40	5	160	5	160	5	80	5	160	5	160	5	80	5	40	251	20	320	10	160	10	160	20	320	20	160	40	320
252	03/1992	12/2019	27	M	Mixed (Hispanic or Latino, Asian)	25.3069	Standard	5	5	20	20	80	160	80	320	80	160	10	40	252	160	160	80	160	40	40	80	80	80	160	5	20	80	80	80	160	252	320	640	320	320	160	320	320	320	40	80	40	80
253	10/1993	10/2019	25	M	White	22.5752	Standard	5	10	5	5	320	320	160	320	160	160	160	160	253	160	160	640	1280	320	640	320	320	320	640	160	320	320	640	320	640	253	320	640	320	640	320	320	640	320	40	80	80	80
260	04/1977	01/2020	42	F	White	20.3546	Standard	5	20	5	5	80	160	40	160	5	80	5	40	260	20	40	80	320	80	320	40	320	40	320	5	320	80	320	20	160	260	40	320	5	160	5	160	5	160	5	80	5	80
262	12/1986	11/2019	32	F	White	25.8286	Standard	5	5	5	10	40	40	40	40	40	40	20	20	262	80	80	40	160	40	160	20	80	20	80	20	80	40	80	40	80	262	40	40	80	80	80	80	160	80	10	10	20	20
263	01/1987	10/2019	32	F	Asian	22.127	Standard	5	5	5	5	5	40	20	40	20	20	5	5	263	80	80	80	80	40	80	5	40	20	40	10	40	80	160	40	40	263	80	80	80	80	80	80	80	80	5	20	10	20
264	12/1993	10/2019	25	F	White	24.0436	Standard	5	5	10	10	20	40	20	40	10	20	5	10	264	80	80	40	80	20	160	20	20	20	40	5	80	40	80	20	40	264	40	80	40	80	40	80	80	160	5	20	10	40
267	12/1997	10/2019	21	M	Black	39.0741	Standard	5	5	5	10	5	20	10	40	5	20	5	20	267	40	80	20	320	10	160	5	80	10	160	5	80	20	160	10	160	267	20	40	80	160	40	160	40	160	5	40	5	80
268	09/1952	09/2019	67	F	White	32.847	High Dose	5	5	5	5	5	10	5	10	5	5	5	5	268	10	20	20	320	20	1280	20	640	20	640	10	320	20	160	10	320	268	40	80	5	10	5	5	5	10	10	20	20	20
269	09/1946	10/2019	73	F	White	29.54	High Dose	5	5	5	5	5	5	5	5	5	5	5	5	269	10	10	5	20	5	20	5	10	5	10	5	20	5	5	5	5	269	10	20	5	5	5	5	5	5	5	5	10	10
270	08/1954	10/2019	65	M	White	28.8219	Standard	5	5	5	5	40	640	40	640	40	640	40	320	270	80	80	5	5	5	20	5	5	5	5	5	80	10	10	5	10	270	80	80	80	80	80	160	160	160	20	80	5	80
271	12/1942	10/2019	76	M	White	26.3875	Standard	5	5	5	10	5	20	20	20	10	10	5	5	271	5	5	320	640	320	640	160	320	160	320	80	160	320	640	160	320	271	40	40	5	5	20	40	40	80	20	20	10	20
272	03/1964	10/2019	55	M	White	29.3453	Standard	5	5	5	5	5	20	5	80	5	40	5	20	272	5	20	20	80	20	40	5	40	10	40	5	20	10	40	10	20	272	20	40	5	80	80	160	80	80	40	40	80	160
273	02/1947	09/2019	72	M	White	29.3324	High Dose	5	5	5	5	5	10	10	10	10	10	5	5	273	20	20	10	10	5	10	5	10	5	5	5	5	5	5	5	5	273	40	40	10	10	20	20	20	20	5	10	20	40
274	04/1947	09/2019	72	F	White	28.0693	High Dose	5	5	5	10	10	20	20	20	10	20	5	5	274	5	10	10	10	5	10	10	10	10	10	5	5	10	10	5	5	274	5	5	5	10	5	10	20	10	10	20	20	40
275	02/1944	10/2019	75	F	White	41.9232	High Dose	5	5	5	5	5	40	5	80	5	40	5	20	275	20	20	20	40	10	40	10	10	5	20	5	20	5	10	5	5	275	80	160	160	320	320	320	320	320	5	40	10	80
276	06/1951	09/2019	68	F	White	30.3761	High Dose	5	5	5	5	5	40	10	40	5	20	5	20	276	5	5	40	80	80	80	5	10	10	20	10	20	40	80	5	10	276	160	160	5	40	20	40	40	40	10	40	40	80
277	02/1969	09/2019	50	M	Black	26.006	Standard	5	5	5	5	5	80	5	160	5	80	5	40	277	5	10	5	10	5	10	5	5	5	5	5	5	5	10	5	5	277	5	5	5	5	5	20	5	40	5	40	5	160
278	02/1955	10/2019	64	M	White	21.0543	Standard	5	5	5	5	5	40	40	80	5	5	5	5	278	5	5	40	80	40	40	5	40	40	40	5	5	40	80	5	5	278	5	5	5	5	5	5	5	5	5	5	5	5
279	08/1979	09/2019	40	F	White	27.4072	Standard	5	5	5	5	80	80	40	80	40	40	40	40	279	5	5	40	320	40	320	5	40	10	80	10	160	20	80	5	80	279	20	40	5	20	5	20	10	20	5	20	5	20
280	06/1976	10/2019	43	F	White	22.2543	Standard	5	5	5	5	20	160	20	320	5	160	5	40	280	20	20	10	20	20	40	5	20	5	20	10	40	10	20	20	40	280	20	40	5	5	5	10	5	5	10	40	5	80
281	09/1991	10/2019	28	F	White	22.8646	Standard	5	5	5	5	80	320	80	320	40	320	5	40	281	40	80	10	80	5	40	5	40	5	40	5	40	5	40	40	80	281	20	160	20	320	20	320	40	320	10	80	10	80
282	12/1995	10/2019	23	F	Hispanic or Latino	20.5479	Standard	5	5	40	40	80	160	80	320	40	160	20	80	282	40	40	80	80	40	40	20	40	20	40	5	20	80	80	10	20	282	160	160	80	80	80	160	80	160	40	80	80	160
283	10/1953	10/2019	65	F	White	24.0774	High Dose	5	5	5	5	20	40	20	40	20	20	5	10	283	5	10	40	80	10	40	20	40	20	40	5	10	20	40	5	10	283	40	80	40	80	40	80	40	80	20	40	20	40
284	04/1947	10/2019	72	M	White	33.9637	High Dose	5	5	5	5	5	10	5	10	5	10	5	5	284	5	5	40	80	40	80	5	40	20	40	5	10	40	80	20	40	284	40	40	5	20	40	40	80	40	20	20	20	20
285	01/1947	10/2019	72	F	White	33.2018	High Dose	5	5	5	5	40	80	40	80	40	80	5	5	285	5	5	80	80	80	80	40	80	40	40	5	20	40	40	20	40	285	80	80	80	80	80	80	160	160	40	40	40	80
286	08/1949	10/2019	70	M	White	36.2163	Standard	10	10	5	5	20	10	20	20	20	20	10	10	286	5	5	40	40	10	10	20	20	20	20	10	10	40	20	10	10	286	20	20	5	10	10	10	20	10	5	5	5	10
287	07/1948	10/2019	71	M	White	27.6075	Standard	5	10	5	10	5	20	10	20	10	20	10	10	287	20	20	40	80	40	80	5	40	40	40	5	40	40	80	20	40	287	160	160	5	10	5	10	10	20	20	40	20	20
288	01/1959	10/2019	60	F	Black	32.2578	Standard	5	5	5	5	10	20	20	20	10	20	10	10	288	5	5	10	20	10	40	5	20	5	20	5	10	10	20	5	5	288	10	20	10	40	20	40	40	40	5	10	5	20
289	05/1949	10/2019	70	F	White	20.5128	High Dose	5	5	5	5	10	20	20	40	10	20	5	5	289	5	5	10	40	20	80	5	10	5	10	10	40	10	40	5	20	289	10	20	10	20	20	40	20	40	10	20	20	40
290	01/1979	10/2019	40	M	White	29.1265	Standard	5	5	5	10	80	40	20	40	20	20	20	20	290	40	40	40	40	20	40	10	10	20	20	5	20	40	40	10	20	290	40	80	5	5	80	80	80	80	10	10	20	40
291	09/1942	10/2019	77	F	White	22.9334	High Dose	5	5	5	10	5	5	5	80	5	40	5	10	291	10	20	40	160	20	160	10	40	20	80	10	80	20	40	10	40	291	20	20	10	40	40	40	40	40	10	10	10	20
292	10/1948	10/2019	70	M	White	29.8439	High Dose	5	20	5	5	20	40	20	40	5	20	5	10	292	5	10	5	10	5	20	5	320	5	5	5	5	5	10	5	5	292	320	640	80	160	160	160	320	320	20	40	20	40
293	12/1954	10/2019	64	F	White	27.5872	Standard	5	5	5	20	5	5	5	5	5	5	5	5	293	5	5	5	80	5	160	5	40	5	80	5	80	5	80	5	20	293	5	5	40	320	40	320	40	320	5	5	5	5
294	02/1950	10/2019	69	F	White	23.152	High Dose	5	5	5	5	10	40	20	40	10	20	5	10	294	5	10	40	80	40	160	20	20	20	80	10	40	20	40	10	40	294	40	40	40	80	80	80	80	80	10	40	20	40
295	04/1953	10/2019	66	F	White	21.6592	High Dose	5	5	5	5	80	160	80	160	80	160	40	80	295	20	40	40	80	20	80	5	20	5	40	20	80	40	80	10	20	295	160	320	10	10	40	80	40	80	20	80	40	160
296	09/1952	10/2019	67	M	White	21.0723	High Dose	5	5	5	5	20	40	20	80	20	40	10	20	296	5	10	10	20	5	20	5	80	5	10	5	10	5	20	5	5	296	20	80	10	40	10	40	10	40	80	160	10	40
297	01/1963	10/2019	56	F	White	27.9773	Standard	5	5	5	5	5	40	10	40	5	5	5	20	297	5	5	5	20	5	20	5	5	5	5	5	10	5	20	5	5	297	5	40	5	5	5	40	5	40	5	10	5	5
298	03/1939	10/2019	80	F	White	31.359	High Dose	5	5	5	5	10	20	20	20	10	20	5	5	298	10	10	160	160	40	80	80	5	80	80	5	5	160	160	20	20	298	80	80	40	40	40	40	80	40	10	20	20	40
299	07/1952	10/2019	67	F	White	41.7631	High Dose	5	5	5	5	20	40	40	80	20	40	10	40	299	5	10	80	320	80	640	10	10	20	320	5	160	40	320	5	80	299	320	640	320	640	320	640	320	640	80	160	80	320
300	12/1979	10/2019	39	F	White	27.642	Standard	5	5	5	5	80	80	160	160	160	80	80	80	300	5	5	20	20	20	20	5	20	5	5	5	20	20	20	20	20	300	40	40	20	10	20	20	40	40	80	80	160	160
302	05/1947	10/2019	72	M	White	19.0821	High Dose	5	5	5	5	80	40	40	40	20	20	5	5	302	40	40	160	160	80	80	40	5	40	40	40	40	40	40	40	40	302	80	80	5	5	10	10	20	20	80	80	40	40
303	12/1971	10/2019	47	F	White	22.5956	Standard	5	20	5	5	20	20	5	5	5	5	5	5	303	40	40	40	80	40	40	10	160	20	20	20	20	40	40	20	20	303	40	40	5	10	20	20	40	20	40	20	40	40
304	10/1953	10/2019	65	F	White	36.6608	High Dose	5	5	5	10	10	80	20	80	20	40	10	40	304	10	160	160	1280	160	1280	5	20	80	640	10	320	160	1280	20	320	304	20	80	10	160	5	160	80	160	20	160	20	160
305	08/1963	10/2019	56	M	White	31.7677	Standard	5	5	5	5	5	80	80	80	40	40	20	40	305	5	5	40	160	40	160	5	20	20	80	5	80	80	160	20	40	305	10	20	5	5	40	80	80	160	5	20	20	40
306	11/1957	10/2019	61	F	White	28.0617	Standard	5	5	5	5	5	5	5	5	5	5	5	5	306	5	5	40	80	40	80	20	40	20	40	10	40	40	80	20	40	306	160	160	80	80	80	80	160	160	20	40	40	40
307	08/1939	10/2019	80	F	White	20.7644	Standard	5	5	5	5	20	20	40	40	20	20	10	10	307	10	10	40	40	20	20	20	320	20	20	20	20	10	20	20	20	307	320	320	80	80	40	40	20	20	40	40	80	80
308	11/1947	10/2019	71	M	White	30.2106	High Dose	5	5	5	5	10	20	10	20	5	10	5	5	308	5	5	20	80	40	160	10	5	20	40	10	20	20	20	10	20	308	20	20	320	320	160	160	640	320	80	160	40	80
309	08/1956	10/2019	63	F	White	26.1049	Standard	5	10	160	40	40	80	40	80	40	40	20	20	309	160	160	1280	1280	640	640	320	80	640	640	160	320	640	640	160	160	309	5	20	40	80	40	80	80	80	20	40	20	20
310	09/1952	10/2019	67	M	White	31.9075	High Dose	5	5	5	5	5	160	80	160	40	160	40	80	310	5	20	5	40	10	80	5	80	10	40	5	40	20	80	5	20	310	320	320	5	80	80	80	160	160	40	80	160	160
311	09/1976	10/2019	43	F	White	31.5719	Standard	5	5	5	5	10	20	20	20	10	20	10	10	311	5	10	40	40	20	40	10	20	10	20	10	20	20	20	5	5	311	5	5	5	10	5	10	10	20	5	20	10	20
312	04/1957	10/2019	62	F	White	31.3482	Standard	5	20	5	5	20	40	20	40	20	40	10	20	312	10	20	20	40	5	20	5	40	10	20	5	20	10	20	5	10	312	10	20	5	80	40	80	80	80	5	10	10	20
313	02/1953	10/2019	66	M	White	38.3526	High Dose	5	5	5	10	5	20	5	20	5	10	5	5	313	5	5	40	160	20	160	5	320	20	80	40	160	20	160	10	80	313	160	160	5	40	40	40	40	40	20	20	20	40
314	09/1951	10/2019	68	F	White	26.6238	High Dose	5	5	5	5	5	20	10	20	10	20	5	10	314	5	5	20	5	5	5	5	20	5	5	5	5	5	5	5	5	314	40	80	5	5	10	20	10	20	10	20	20	40
315	09/1965	10/2019	54	F	White	27.5298	Standard	40	40	5	5	20	40	5	40	5	20	5	5	315	5	10	5	20	20	80	5	80	5	5	10	40	5	5	10	10	315	40	80	40	80	40	80	80	80	20	80	80	80
316	06/1970	10/2019	49	M	White	29.6316	Standard	5	40	5	5	20	40	10	10	5	5	5	5	316	10	10	5	10	20	80	5	10	10	20	5	10	5	5	5	10	316	5	10	5	10	10	20	10	20	5	5	10	20
317	02/1965	10/2019	54	F	White	25.669	Standard	5	10	5	20	10	40	10	40	10	40	5	20	317	10	20	10	20	10	20	5	320	5	20	5	20	10	20	5	5	317	5	10	5	40	5	20	5	40	10	40	5	40
318	08/1964	10/2019	55	M	White	24.7696	Standard	5	10	5	5	5	160	5	160	5	80	5	40	318	5	20	5	10	5	10	5	80	5	5	5	5	5	10	5	10	318	5	20	5	20	5	40	5	80	5	40	5	80
319	07/1951	10/2019	68	F	White	31.1497	High Dose	5	5	5	5	5	80	20	80	10	80	5	40	319	5	10	80	320	40	320	5	160	40	320	5	160	40	160	20	80	319	10	40	5	10	10	40	10	40	5	40	10	80
320	04/1950	10/2019	69	F	White	25.8863	High Dose	5	5	5	5	5	40	5	20	5	20	5	5	320	5	5	10	20	5	20	10	40	10	20	5	5	10	10	5	5	320	40	80	20	40	40	80	20	40	5	10	10	40
321	11/1968	10/2019	50	F	White	25.6568	Standard	5	5	5	5	10	10	10	20	10	10	5	5	321	5	10	20	20	10	40	10	5	10	20	5	20	10	40	5	10	321	5	20	5	40	10	40	10	40	5	10	5	20
322	01/1976	10/2019	43	F	White	48.7424	Standard	5	10	5	5	10	40	20	40	5	20	10	20	322	20	20	40	40	40	80	20	5	20	40	10	20	40	40	20	20	322	80	160	40	80	40	160	160	160	80	160	160	320
323	04/1954	10/2019	65	F	White	29.1975	High Dose	5	5	5	10	20	40	20	40	10	20	5	10	323	40	160	80	320	40	320	20	20	40	320	5	160	80	640	20	160	323	80	80	10	20	20	40	20	20	80	160	20	40
324	02/1955	11/2019	64	F	White	28.8953	Standard	5	20	5	5	5	5	5	10	5	5	5	5	324	5	5	5	5	5	5	5	40	5	5	5	5	5	5	5	5	324	10	160	10	160	5	160	5	160	5	40	5	40
325	07/1944	10/2019	75	M	White	24.9135	High Dose	5	20	5	5	5	10	5	10	5	10	5	5	325	40	40	80	80	80	80	80	5	40	40	10	20	80	80	10	20	325	80	80	5	80	40	40	80	80	20	40	20	20
326	12/1947	10/2019	71	M	White	23.8277	High Dose	40	40	5	5	40	40	20	20	10	20	5	5	326	5	5	40	80	40	80	40	5	80	80	20	20	40	40	80	160	326	40	40	20	20	20	20	80	80	10	10	5	10
327	05/1970	10/2019	49	F	Black	32.0947	Standard	160	160	40	40	20	80	10	80	5	40	5	10	327	20	40	80	160	40	80	5	5	5	20	5	40	40	80	40	40	327	160	160	160	320	160	320	160	320	160	160	160	320
328	03/1973	10/2019	46	F	White	30.0971	Standard	5	5	5	5	20	40	40	40	5	10	20	20	328	10	20	40	80	40	80	20	5	20	40	10	40	40	80	20	20	328	10	20	5	10	5	10	5	5	10	10	10	10
329	08/1974	11/2019	45	F	White	32.9819	Standard	5	5	5	5	20	320	20	320	20	160	5	40	329	20	160	20	320	20	320	10	5	5	160	20	640	10	320	10	80	329	10	80	5	320	40	320	80	640	40	160	40	320
330	07/1980	10/2019	39	F	Hispanic or Latino	38.6074	Standard	5	5	5	5	20	40	10	20	5	10	5	5	330	5	10	40	80	10	40	20	5	20	20	5	20	20	40	5	10	330	10	40	10	40	10	40	10	40	5	10	10	20
331	06/1973	10/2019	46	F	White	24.1245	Standard	5	10	5	5	10	20	10	20	5	10	5	10	331	40	80	80	160	80	160	40	5	40	80	40	80	40	80	20	80	331	40	80	40	80	40	80	80	80	10	20	10	20
332	04/1950	10/2019	69	F	White	26.2741	High Dose	5	5	5	5	5	10	5	5	5	5	5	5	332	5	5	20	80	10	40	10	5	10	20	5	20	20	40	5	10	332	10	10	5	5	5	5	5	5	10	10	5	10
333	10/1958	10/2019	61	F	White	33.3184	Standard	5	5	5	5	20	160	20	160	20	80	5	40	333	10	20	160	640	80	640	40	5	80	640	10	160	80	320	20	160	333	80	160	80	320	80	320	160	320	20	160	80	160
334	11/1951	11/2019	67	M	White	30.9034	High Dose	5	5	5	10	20	40	20	40	10	20	5	10	334	5	5	20	80	10	80	5	5	10	80	5	40	10	20	5	20	334	40	40	80	80	40	40	80	80	40	40	40	40
335	12/1951	11/2019	67	F	White	31.1281	High Dose	5	5	5	5	10	40	20	40	5	5	5	10	335	20	20	40	160	40	160	20	5	20	160	10	80	40	160	20	80	335	10	40	5	20	5	20	5	5	20	40	5	5
336	08/1963	10/2019	56	M	White	41.1092	Standard	5	40	5	10	40	80	40	80	20	40	5	20	336	5	10	20	40	5	40	5	5	10	40	5	20	10	40	5	20	336	80	160	5	160	40	80	80	160	40	80	40	80
337	02/1977	11/2019	42	F	White	22.777	Standard	5	5	20	20	10	5	20	20	5	5	10	10	337	5	5	40	40	40	40	20	5	20	20	10	10	40	40	20	20	337	40	40	40	5	40	40	80	80	40	40	80	80
338	11/1940	10/2019	78	F	Hispanic or Latino	52.1402	High Dose	5	5	5	5	5	5	5	10	5	5	5	5	338	5	5	40	80	20	40	5	5	5	20	5	5	20	40	5	10	338	5	20	5	20	20	20	40	20	5	5	5	20
339	08/1951	10/2019	68	M	White	25.6371	Standard	5	5	5	5	10	20	20	20	10	10	5	5	339	40	40	80	80	40	40	20	5	20	20	5	5	80	80	20	20	339	80	80	80	160	80	80	160	160	20	20	20	40
340	09/1969	10/2019	50	M	White	26.0972	Standard	5	5	20	20	5	10	10	20	10	10	5	5	340	20	40	20	80	20	40	5	5	20	40	5	40	20	40	10	20	340	320	320	160	320	160	160	320	320	160	160	160	160
341	09/1955	10/2019	64	M	White	27.9925	Standard	5	5	5	5	5	20	10	40	10	40	5	20	341	5	10	640	1280	1280	2560	640	5120	640	1280	160	1280	640	1280	160	640	341	160	320	5	160	80	160	160	160	20	80	40	80
342	02/1949	10/2019	70	F	White	23.9689	High Dose	5	5	5	5	5	10	5	10	5	5	5	5	342	10	10	20	40	20	80	5	20	5	20	5	20	10	10	5	10	342	20	20	40	40	40	40	80	40	5	10	80	80
343	08/1945	10/2019	74	M	White	36.7049	High Dose	5	5	5	5	5	20	5	10	5	5	5	5	343	10	20	40	40	160	160	20	20	40	80	5	10	5	20	5	10	343	40	40	5	5	5	10	10	20	10	20	40	80
344	06/1949	10/2019	70	F	White	27.6361	High Dose	5	5	5	5	10	20	10	40	10	20	5	10	344	5	5	10	10	10	20	5	5	5	10	5	10	5	5	5	5	344	80	80	10	80	80	80	80	80	10	20	20	40
345	06/1949	10/2019	70	F	White	23.9085	High Dose	5	5	5	5	80	80	10	20	10	20	5	10	345	40	80	80	160	40	160	40	80	40	80	20	40	80	160	5	20	345	320	160	10	10	20	20	40	20	40	20	160	160
346	04/1953	11/2019	66	F	White	27.415	High Dose	5	5	5	5	10	40	10	80	5	40	5	10	346	20	40	10	320	5	320	80	320	40	320	5	320	40	320	10	160	346	10	20	5	10	5	10	10	20	5	40	10	20
347	10/1958	10/2019	60	M	White	27.2551	Standard	5	40	5	10	40	160	40	160	20	160	5	80	347	10	40	80	640	40	1280	10	320	10	320	5	320	80	640	10	160	347	20	80	5	160	40	160	80	160	10	80	20	80
348	09/1953	10/2019	66	F	White	25.6128	High Dose	5	5	5	5	80	80	80	160	40	80	40	80	348	5	20	160	320	80	640	40	160	40	160	40	160	80	320	20	80	348	20	40	5	10	5	10	20	40	10	20	10	40
349	02/1967	10/2019	52	F	White	22.2803	Standard	5	40	5	5	20	80	20	40	5	20	5	5	349	20	40	40	80	5	80	20	40	5	40	5	40	40	80	5	40	349	5	5	80	80	80	80	160	160	20	40	40	80
350	06/1951	10/2019	68	M	White	25.8089	High Dose	5	5	5	5	5	20	5	10	5	10	5	5	350	5	10	40	80	20	320	20	80	20	80	5	80	20	160	5	80	350	80	80	40	40	40	40	80	80	40	40	40	80
351	04/1981	11/2019	38	F	White	35.0921	Standard	5	5	5	5	5	5	10	40	5	20	5	10	351	5	20	40	160	20	160	5	80	10	80	5	80	20	80	10	10	351	5	20	5	5	20	20	40	80	5	20	10	40
352	03/1961	10/2019	58	M	White	27.1438	Standard	5	5	5	5	5	160	10	320	5	160	5	80	352	5	5	20	40	10	20	5	5	5	10	5	5	10	20	5	10	352	20	40	5	5	20	80	40	160	20	80	20	80
353	08/1947	10/2019	72	M	White	27.2909	Standard	5	5	5	5	5	80	40	80	20	40	5	5	353	20	20	160	160	40	80	5	5	40	40	5	5	80	80	40	40	353	5	5	5	5	5	10	5	20	5	10	40	40
354	02/1956	12/2019	63	M	White	24.1222	Standard	5	5	5	5	5	80	5	160	5	80	5	10	354	5	10	5	20	10	80	5	5	10	20	5	80	5	20	5	80	354	10	20	5	5	10	20	10	20	5	5	20	20
355	01/1976	11/2019	43	F	White	49.8686	Standard	5	40	5	10	40	160	40	80	40	80	20	40	355	5	20	20	160	10	80	5	80	5	80	10	160	10	80	5	40	355	10	80	5	160	10	160	20	320	5	80	10	80
356	06/1978	10/2019	41	F	Asian	28.8803	Standard	5	5	5	5	5	40	20	40	10	20	5	10	356	5	10	40	320	40	320	5	320	40	160	5	160	40	320	20	160	356	160	160	5	20	10	20	20	40	40	80	80	80
357	10/1965	10/2019	54	M	White	28.6736	Standard	5	5	20	20	5	10	5	20	5	10	5	5	357	5	5	20	40	10	40	5	10	10	40	5	20	20	20	5	10	357	5	10	5	5	20	40	40	80	5	20	10	40
358	01/1967	10/2019	52	F	White	39.571	Standard	5	5	10	20	5	5	20	20	10	10	5	5	358	10	20	40	80	40	80	5	5	20	40	10	40	40	80	10	40	358	40	40	5	5	20	20	20	20	5	10	40	20
359	07/1962	10/2019	57	F	White	39.1508	Standard	5	5	5	5	5	10	10	10	5	5	5	5	359	10	10	20	20	5	10	5	5	5	5	10	20	5	10	10	40	359	20	40	5	80	40	80	80	80	10	40	10	20
360	01/1972	11/2019	47	F	White	24.7878	Standard	5	5	5	5	5	20	5	10	5	5	5	5	360	5	5	160	160	80	160	80	80	80	160	5	80	160	160	20	40	360	80	80	320	320	320	320	160	160	40	40	160	160
362	11/1943	10/2019	75	M	White	30.6424	High Dose	5	5	5	5	20	40	20	80	10	40	5	20	362	80	80	320	320	320	320	160	160	320	320	80	80	320	320	80	80	362	40	80	5	5	5	10	10	20	10	20	10	40
363	10/1950	10/2019	69	F	White	31.636	High Dose	5	5	5	5	5	5	5	5	5	5	5	5	363	5	5	5	10	10	40	5	5	5	10	5	20	5	5	5	5	363	20	20	5	5	5	5	20	10	5	5	10	10
364	10/1970	10/2019	49	F	White	31.7839	Standard	5	5	5	5	5	5	5	10	5	5	5	5	364	5	5	80	80	80	80	40	40	80	40	40	20	80	80	40	40	364	80	80	80	80	40	40	80	40	40	40	80	80
365	02/1971	12/2019	48	F	White	29.702	Standard	20	20	5	5	10	640	10	1280	10	640	5	320	365	10	20	5	20	5	20	5	10	5	10	5	20	40	40	20	40	365	5	20	5	160	5	160	5	320	5	80	10	80
366	11/1954	11/2019	64	F	White	34.3402	Standard	5	5	5	5	80	320	80	320	80	160	40	80	366	10	20	10	80	10	160	5	40	10	40	5	80	20	80	5	20	366	80	80	5	40	20	40	40	40	5	20	40	40
367	09/1968	11/2019	51	M	White	32.8775	Standard	5	5	5	5	5	10	10	10	5	10	5	5	367	5	5	10	20	5	10	5	10	5	10	5	5	10	10	5	10	367	40	40	5	80	80	80	160	80	5	10	10	10
368	08/1948	11/2019	71	F	White	24.4343	High Dose	5	5	5	5	5	10	5	40	5	20	5	5	368	5	10	10	80	10	80	5	20	10	40	5	80	40	80	5	5	368	5	5	10	20	10	20	20	20	10	10	10	40
369	08/1954	10/2019	65	M	White	25.6019	Standard	5	5	5	5	10	40	40	80	40	40	20	40	369	40	40	80	80	40	80	5	80	40	80	40	40	80	160	20	40	369	80	160	320	320	160	320	320	320	40	80	40	40
370	06/1961	11/2019	58	M	White	21.0616	Standard	5	5	5	5	5	5	40	80	40	40	20	20	370	5	10	10	40	5	20	5	5	5	20	5	10	20	20	5	10	370	640	640	320	320	320	320	320	320	160	160	320	320
371	02/1974	11/2019	45	F	White	25.468	Standard	5	5	5	10	5	10	5	10	5	5	5	5	371	10	10	80	80	80	80	40	40	40	40	40	40	80	80	10	20	371	40	80	40	40	40	80	80	80	20	20	40	40
372	04/1967	11/2019	52	F	White	22.5174	Standard	5	5	5	5	10	10	20	20	5	10	5	5	372	10	10	20	20	10	20	5	5	5	5	5	5	40	5	5	5	372	20	40	20	20	5	5	20	20	20	20	40	40
373	03/1968	11/2019	51	F	White	22.9774	Standard	5	5	5	5	10	10	10	40	10	10	5	5	373	20	20	80	160	40	80	40	40	80	80	10	20	80	80	20	40	373	80	80	160	160	80	160	80	80	160	160	320	320
374	06/1962	11/2019	57	F	Other (Semitic)	35.4835	Standard	5	5	5	5	5	5	10	20	5	5	5	5	374	20	20	20	40	20	40	5	40	20	40	10	20	40	80	40	80	374	20	40	10	80	40	80	80	80	10	40	40	40
375	04/1956	11/2019	63	M	White	32.3153	Standard	5	5	5	5	20	20	40	40	20	40	20	20	375	20	20	40	40	160	20	5	5	40	40	5	10	40	40	20	20	375	160	160	160	160	160	160	320	160	80	80	160	160
376	04/1941	10/2019	78	M	White	33.4681	High Dose	5	5	5	5	20	20	20	20	20	20	5	5	376	20	20	160	320	40	320	160	320	160	160	40	40	320	320	40	80	376	160	160	20	20	20	20	40	20	80	80	160	160
377	02/1972	11/2019	47	F	White	38.0942	Standard	5	5	5	10	5	40	5	80	5	40	5	10	377	40	80	40	160	80	160	5	160	40	160	5	80	80	320	20	80	377	20	160	5	160	20	160	40	320	5	160	20	160
378	11/1971	12/2019	48	F	White	27.6723	Standard	5	5	5	80	5	80	40	80	40	40	10	20	378	10	20	20	40	10	40	5	5	5	10	5	80	20	40	5	10	378	20	40	5	5	80	80	80	160	5	160	80	320
379	04/1956	11/2019	63	F	White	21.7601	Standard	5	5	5	5	20	20	20	40	20	20	5	10	379	20	40	5	5	5	5	5	5	5	5	5	10	10	5	10	20	379	10	20	5	5	20	20	20	20	5	5	5	10
380	11/1955	11/2019	64	M	White	26.3978	Standard	5	5	10	20	20	20	20	40	10	20	5	5	380	5	5	5	10	20	5	5	5	5	5	5	10	5	5	5	5	380	160	160	40	40	20	20	10	10	160	160	160	160
381	09/1947	11/2019	72	F	White	36.2207	High Dose	5	5	5	5	5	40	5	40	5	40	5	10	381	5	40	40	160	10	160	5	160	20	160	5	80	20	160	5	40	381	20	40	10	20	20	20	20	40	10	20	10	20
382	01/1967	11/2019	52	F	Other (American Indian)	28.5828	Standard	5	5	5	5	10	20	10	20	5	10	5	5	382	5	5	5	20	5	20	5	10	5	10	5	20	20	10	5	5	382	40	40	5	40	40	40	80	80	40	80	40	40
383	01/1958	11/2019	61	F	White	30.6993	Standard	5	5	5	20	5	10	20	20	20	20	10	10	383	5	5	40	40	20	20	5	5	20	10	5	20	40	40	10	10	383	10	10	5	10	10	10	20	20	10	10	10	10
384	07/1961	11/2019	58	F	White	37.2206	Standard	5	5	5	5	5	5	5	5	5	5	5	5	384	5	10	5	80	5	80	5	40	5	40	5	80	5	40	5	10	384	5	10	5	80	5	80	10	320	5	10	5	10
385	06/1961	11/2019	58	F	White	25.3037	Standard	5	320	5	5	20	1280	40	1280	20	1280	5	640	385	10	40	5	80	20	320	5	40	20	160	5	40	20	80	20	80	385	320	320	80	160	80	160	40	160	80	80	160	160
386	03/1975	12/2019	44	F	White	31.5473	Standard	5	5	5	5	80	320	5	320	5	160	5	40	386	20	40	40	40	10	20	5	5	40	40	5	40	80	40	20	40	386	80	160	5	5	80	80	80	80	80	80	160	160
387	03/1976	11/2019	43	M	White	27.1556	Standard	5	5	5	10	5	10	5	5	10	10	5	5	387	20	20	20	40	20	40	5	5	10	10	5	10	10	20	10	20	387	40	40	5	160	160	160	160	160	5	20	40	80
388	02/1966	11/2019	53	F	White	28.1826	Standard	5	5	5	5	5	20	5	40	5	40	5	20	388	5	5	5	10	5	10	5	5	5	10	5	10	5	10	5	5	388	20	40	5	10	5	20	5	20	5	40	5	80
389	07/1952	11/2019	67	F	White	21.2405	High Dose	5	5	5	160	40	40	40	40	20	20	5	40	389	40	80	40	40	20	20	20	20	40	40	10	160	40	40	20	80	389	80	80	5	10	10	10	20	20	20	40	80	80
390	11/1959	11/2019	59	M	White	21.0836	Standard	5	5	10	10	5	5	5	5	40	40	10	5	390	20	20	20	20	20	20	5	5	10	10	5	5	20	20	5	5	390	40	40	5	5	40	40	80	80	5	5	20	20
391	10/1954	11/2019	65	F	White	22.1988	High Dose	5	5	5	5	5	5	5	10	5	5	5	10	391	5	5	160	320	160	320	40	40	160	80	10	20	320	160	40	40	391	20	20	10	10	20	20	80	40	10	20	20	20
392	07/1971	11/2019	48	F	White	22.527	Standard	5	5	5	5	20	80	20	80	10	40	5	20	392	20	20	40	80	40	160	5	80	20	80	5	80	80	160	5	40	392	80	80	40	80	40	80	80	160	40	80	160	80
393	03/1967	11/2019	52	M	White	30.9878	Standard	5	5	5	5	160	320	5	320	20	40	5	10	393	20	40	80	160	80	160	5	80	80	80	40	80	80	160	10	40	393	40	40	5	5	10	20	10	40	5	160	320	320
394	09/1977	11/2019	42	F	White	36.1619	Standard	5	5	5	5	10	20	20	40	20	20	10	20	394	5	5	20	20	10	20	5	5	5	10	5	10	40	10	5	5	394	40	40	160	160	160	160	160	160	40	80	160	160
395	05/1973	11/2019	46	F	White	30.0678	Standard	5	5	5	5	5	320	5	320	5	320	5	80	395	5	5	5	5	5	5	5	5	5	5	5	5	5	5	5	5	395	5	20	5	5	5	10	5	20	5	320	10	640
396	09/1985	11/2019	34	F	White	23.1548	Standard	5	5	20	20	80	80	80	80	40	160	20	40	396	20	20	40	160	20	160	40	160	40	160	5	80	80	40	10	40	396	40	80	80	160	80	160	160	160	10	80	5	80
397	08/1972	11/2019	47	F	Black	36.9773	Standard	5	5	5	5	5	10	5	10	5	5	5	5	397	20	20	10	10	10	20	5	5	5	5	5	5	5	10	10	10	397	80	80	5	10	10	20	5	40	40	40	80	80
399	05/1958	11/2019	61	M	White	43.7468	Standard	5	5	5	5	5	5	5	5	5	20	5	5	399	10	40	5	20	5	20	5	5	5	10	5	10	5	10	5	40	399	80	160	5	640	40	640	80	640	10	80	20	160
400	12/1959	11/2019	59	M	White	25.96	Standard	5	5	5	5	5	20	5	40	20	20	10	10	400	20	20	40	40	40	40	5	40	80	80	10	10	80	40	80	80	400	20	20	5	20	20	20	40	20	20	20	20	20
401	08/1954	11/2019	65	M	Black	37.6769	High Dose	5	5	5	20	20	80	40	80	5	40	5	20	401	10	160	160	1280	160	1280	40	320	40	640	40	1280	80	1280	20	320	401	160	320	5	160	40	160	160	160	80	80	40	80
402	06/1964	11/2019	55	M	White	32.5926	Standard	5	5	5	5	5	5	5	5	5	20	5	10	402	5	5	40	80	40	80	5	5	5	20	160	160	40	40	5	20	402	5	20	5	5	10	40	10	80	5	40	5	40
403	06/1961	11/2019	58	F	White	29.9028	Standard	5	5	5	5	5	5	5	20	20	40	10	40	403	20	40	40	320	20	320	80	640	160	640	5	160	160	640	20	320	403	20	40	5	5	10	40	40	80	40	80	80	160
404	11/1970	11/2019	48	F	White	40.7858	Standard	5	5	5	5	40	40	80	80	80	40	80	40	404	20	20	40	80	20	80	20	40	40	80	5	40	80	80	20	40	404	80	80	160	160	160	160	160	160	80	80	80	80
405	05/1963	11/2019	56	F	White	26.2123	Standard	5	5	5	5	5	5	5	5	5	20	5	20	405	10	40	80	80	160	80	5	5	40	40	10	20	20	40	20	40	405	20	640	5	640	10	640	10	640	10	160	10	320
406	01/1946	11/2019	73	F	White	25.9734	Standard	5	20	5	5	5	20	5	80	5	40	5	20	406	5	5	40	160	10	80	5	20	10	40	5	20	20	80	5	20	406	5	160	5	320	10	320	10	160	5	10	5	20
407	11/1978	11/2019	41	M	White	29.9676	Standard	5	5	10	20	5	5	5	80	80	80	40	40	407	10	20	40	320	40	640	5	5	10	40	20	640	40	80	10	160	407	20	40	5	5	20	80	20	40	10	20	40	40
408	10/2000	12/2019	19	F	White	20.2722	Standard	5	5	5	5	320	320	640	640	320	320	160	160	408	10	40	320	1280	320	1280	160	320	160	640	40	320	320	1280	40	320	408	40	80	5	5	40	80	40	80	20	20	40	40
409	11/1974	11/2019	44	F	Black	35.6222	Standard	5	5	5	5	5	320	5	320	5	160	5	40	409	5	10	5	5	5	10	5	5	5	10	5	10	5	5	5	5	409	10	80	5	5	5	80	5	40	10	160	40	320
410	05/1977	12/2019	42	F	White	21.1419	Standard	5	5	5	5	80	5	20	5	20	20	10	10	410	5	5	5	10	10	10	5	5	10	10	5	10	40	10	5	5	410	20	40	5	5	40	40	20	40	40	40	160	80
411	11/1980	11/2019	38	M	White	32.5903	Standard	5	5	5	5	5	40	5	80	10	40	5	10	411	10	10	20	40	10	40	5	40	10	40	5	40	40	80	20	20	411	40	160	5	5	5	80	5	80	10	80	20	80
412	02/1969	12/2019	50	F	White	22.2961	Standard	5	5	5	5	5	40	20	40	20	40	5	10	412	20	20	160	160	160	160	80	40	160	80	20	20	320	160	80	80	412	20	20	5	5	20	20	10	20	20	20	80	40
413	06/1977	12/2019	42	M	White	25.3939	Standard	5	5	5	5	5	40	5	80	40	80	20	20	413	5	5	5	10	5	20	5	5	5	20	5	5	20	20	5	5	413	5	5	5	5	10	20	5	10	5	20	10	20
414	02/1962	11/2019	57	F	White	40.1506	Standard	5	5	5	40	5	20	5	40	10	20	5	10	414	40	80	20	80	10	40	5	40	5	40	5	160	20	40	5	20	414	20	80	5	5	5	40	5	20	10	40	20	40
415	05/1955	11/2019	64	M	White	32.0853	Standard	5	5	5	5	5	5	10	5	10	40	5	20	415	5	5	5	40	5	40	5	5	5	10	5	10	20	20	5	10	415	20	40	5	5	5	80	5	80	20	40	10	20
416	10/1963	12/2019	56	F	White	21.3384	Standard	5	5	5	5	5	5	10	10	10	10	5	5	416	5	10	20	40	20	40	5	5	10	20	5	20	20	40	5	10	416	80	80	5	5	80	80	40	40	40	40	80	40
417	09/1967	11/2019	52	M	White	27.4908	Standard	5	5	5	5	20	20	20	5	10	10	5	5	417	5	5	40	40	20	40	20	20	20	20	10	10	40	40	5	10	417	20	20	5	5	40	40	20	20	80	80	320	160
418	08/2001	12/2019	18	M	White	17.4269	Standard	5	5	5	40	160	160	320	320	160	160	5	80	418	5	80	320	1280	320	1280	160	640	320	640	80	640	320	640	80	160	418	160	160	320	320	160	160	160	160	80	80	160	80
419	07/1999	11/2019	20	F	White	23.088	Standard	5	5	10	10	10	320	20	640	10	320	10	160	419	40	40	40	160	40	320	40	160	40	160	10	160	80	320	20	160	419	20	80	5	160	320	160	40	160	10	80	10	80
420	08/1975	11/2019	44	F	Black	24.4143	Standard	5	5	5	5	10	40	10	80	10	40	80	80	420	20	40	160	320	80	160	80	80	80	160	20	80	160	320	40	40	420	320	640	320	640	80	640	320	640	320	640	640	640
421	11/1989	11/2019	30	M	Hispanic or Latino	23.7964	Standard	5	5	5	5	5	80	5	160	10	80	5	40	421	40	80	10	40	5	20	5	5	5	5	5	20	10	10	5	5	421	80	320	5	5	5	160	80	160	10	40	20	40
422	07/1975	11/2019	44	F	White	22.682	Standard	5	5	5	5	10	80	5	160	5	80	5	40	422	5	5	5	5	5	5	5	5	20	5	5	20	80	10	5	10	422	5	80	5	5	40	40	5	80	10	640	40	640
423	11/1965	11/2019	53	F	White	33.095	Standard	5	5	5	10	20	20	20	20	20	20	10	10	423	20	20	160	320	160	320	160	160	160	320	20	40	160	160	40	80	423	40	80	5	5	5	80	20	40	40	40	160	160
424	12/1983	12/2019	36	M	White	38.0475	Standard	5	5	5	5	5	40	5	80	10	40	10	40	424	10	20	5	5	5	5	5	5	5	10	5	5	20	20	10	20	424	5	80	5	5	20	40	5	40	10	80	10	80
425	12/1960	12/2019	58	F	White	42.7159	Standard	5	5	5	5	40	80	40	80	20	40	5	20	425	20	80	40	160	20	160	5	5	20	80	20	80	80	320	20	80	425	40	320	5	5	40	1280	20	640	80	160	320	320
426	10/2001	11/2019	18	F	White	22.1246	Standard	5	5	10	10	5	40	40	80	20	40	10	20	426	5	20	160	320	160	320	5	320	160	320	80	160	320	320	80	160	426	40	80	5	5	5	80	40	80	80	80	80	80
427	03/1975	12/2019	44	F	White	21.7686	Standard	5	5	5	10	40	40	20	20	20	10	5	5	427	20	20	40	40	40	40	5	5	20	40	20	40	80	40	20	20	427	10	20	5	160	80	40	10	40	20	40	40	40
428	06/1986	11/2019	33	F	White	45.8121	Standard	5	5	5	5	5	40	40	160	20	80	10	80	428	20	40	10	20	5	20	5	5	5	10	10	20	20	20	10	20	428	20	320	5	5	40	640	40	320	5	80	5	80
429	12/1983	01/2020	36	F	White	30.5997	Standard	5	5	5	10	20	40	20	40	20	20	5	20	429	20	40	10	40	5	40	5	20	5	20	5	20	20	80	5	20	429	40	40	5	5	20	20	10	20	20	40	40	40
430	04/2000	12/2019	19	F	Black	31.4086	Standard	5	5	5	5	5	80	5	160	5	80	5	40	430	10	20	40	40	20	40	5	40	20	40	20	40	40	80	5	10	430	20	160	5	20	5	160	5	80	5	80	10	40
431	12/1971	11/2019	47	F	White	26.9847	Standard	5	5	5	5	20	20	40	5	40	40	5	10	431	5	10	20	20	20	20	5	5	5	10	5	10	20	40	10	10	431	10	20	160	320	160	320	80	160	160	320	640	640
432	11/1963	11/2019	56	M	White	28.8267	Standard	5	5	5	5	5	80	5	160	5	160	5	40	432	5	10	10	40	5	40	5	5	5	40	5	40	10	80	5	20	432	5	40	5	5	5	20	5	10	5	40	5	160
433	06/1946	11/2019	73	M	White	32.7606	High Dose	5	5	5	5	5	80	10	160	10	80	5	40	433	10	40	40	640	80	1280	5	640	40	640	20	320	80	1280	40	320	433	20	160	5	5	10	40	10	40	10	80	20	80
434	05/1979	11/2019	40	F	White	20.9473	Standard	5	5	5	5	160	160	40	80	20	40	5	10	434	20	20	80	80	80	80	40	40	40	40	40	40	80	80	20	20	434	40	40	80	80	80	80	40	80	80	80	160	160
436	07/1995	12/2019	24	F	White	22.6653	Standard	5	5	5	10	5	160	10	320	5	160	5	160	436	80	160	40	320	40	320	40	160	40	160	20	160	160	320	5	40	436	40	80	5	5	40	160	40	80	20	40	40	40
437	06/1950	12/2019	69	F	White	38.7048	High Dose	5	5	5	5	5	40	10	80	20	40	5	20	437	5	10	80	160	20	160	5	80	20	80	5	40	80	160	5	40	437	80	80	5	5	40	40	10	20	20	20	40	40
438	12/1981	12/2019	37	M	White	31.325	Standard	5	10	5	10	5	20	5	40	5	5	5	40	438	5	5	5	40	5	80	5	10	5	40	5	40	20	80	5	5	438	5	160	5	5	5	320	5	320	10	80	5	20
439	07/1998	01/2020	21	F	Black	24.8459	Standard	5	5	20	10	40	40	80	80	40	40	20	20	439	80	80	80	40	80	80	80	80	80	40	20	10	160	80	20	20	439	20	20	5	5	20	20	20	20	20	20	40	20
440	12/1997	12/2019	21	F	Black	26.3127	Standard	5	5	5	20	80	80	160	160	80	80	40	40	440	160	160	160	160	80	80	40	40	80	80	10	20	160	160	40	40	440	160	160	5	80	40	40	20	40	40	40	80	80
441	02/1955	12/2019	64	F	White	23.9586	Standard	5	5	10	5	5	20	5	40	5	80	5	10	441	5	5	5	80	5	80	5	40	5	80	5	160	40	80	5	40	441	40	160	5	5	5	80	5	40	5	40	5	40
442	12/1995	12/2019	23	F	White	35.7373	Standard	5	5	5	5	20	80	40	160	10	80	10	40	442	40	80	80	320	40	320	40	160	40	320	5	160	80	640	20	160	442	10	40	10	1280	20	160	20	160	20	40	5	40
443	12/1988	12/2019	31	F	White	31.523	Standard	5	5	5	10	5	80	20	160	10	80	5	80	443	40	80	160	160	40	80	5	80	160	160	10	40	160	160	40	40	443	320	1280	5	5	160	640	160	640	80	160	80	160
444	10/1979	12/2019	40	M	White	26.5123	Standard	5	5	5	5	5	160	5	320	80	160	80	80	444	10	20	160	640	160	1280	5	160	80	640	160	640	160	1280	80	160	444	80	640	5	5	80	1280	80	640	80	320	160	640
445	06/1979	12/2019	40	M	Hispanic or Latino	24.2475	Standard	5	5	5	5	5	160	40	320	40	160	10	80	445	20	20	5	5	5	10	5	5	5	5	5	5	5	5	5	5	445	10	1280	5	640	5	80	5	40	5	640	5	1280
446	07/1980	12/2019	39	M	White	21.6263	Standard	5	5	5	5	80	160	160	320	160	160	80	160	446	5	10	5	40	5	40	5	40	10	40	5	40	40	40	5	40	446	20	80	5	5	20	80	20	80	20	40	40	80
447	11/1978	01/2020	41	M	White	25.4655	Standard	5	5	5	5	5	5	5	5	5	20	5	5	447	40	20	40	80	40	160	5	80	20	160	20	320	80	160	20	80	447	20	40	5	160	40	40	40	40	20	40	40	40
448	02/1970	01/2020	49	M	White	35.4468	Standard	5	5	5	5	5	80	5	320	5	160	5	160	448	5	80	5	160	5	160	5	320	5	320	5	160	20	320	5	40	448	20	160	5	5	5	320	5	320	5	160	5	320
449	02/1997	12/2019	22	F	White	29.0994	Standard	5	5	20	20	5	10	10	640	5	640	5	320	449	40	80	40	160	40	160	5	5	40	80	20	160	80	160	40	80	449	160	320	5	5	160	640	80	320	20	80	40	80
450	09/1996	12/2019	23	F	White	19.1705	Standard	5	5	10	10	5	5	40	640	20	320	10	160	450	40	80	20	160	5	160	5	80	20	160	5	160	80	320	20	40	450	80	80	5	320	80	320	80	160	40	80	80	160
451	02/1997	12/2019	22	F	White	25.3069	Standard	5	5	40	320	5	5	10	80	10	40	5	5	451	40	80	20	320	20	320	5	320	20	320	5	640	40	640	10	160	451	20	40	5	5	5	80	5	40	20	40	10	40
452	08/1996	12/2019	23	F	White	32.0296	Standard	5	5	10	10	80	80	160	160	80	80	20	40	452	20	80	10	320	10	320	5	320	20	320	5	320	20	320	5	160	452	10	320	5	320	10	640	5	160	5	80	5	80
453	09/1993	12/2019	26	F	Black	34.8928	Standard	5	5	5	40	5	320	5	640	10	320	5	320	453	20	160	20	320	20	160	5	40	10	80	10	320	40	320	40	320	453	40	640	5	640	40	1280	20	320	5	160	10	160
454	01/1991	12/2019	28	F	Black	28.8924	Standard	5	5	5	5	40	80	80	80	40	40	20	80	454	20	40	40	80	40	160	5	40	40	40	20	40	80	80	40	80	454	5	40	5	5	10	160	5	40	5	5	5	5
455	11/1934	12/2019	85	F	White	25.1825	Standard	5	5	5	5	5	40	5	160	5	160	5	40	455	40	80	80	160	20	160	5	160	80	320	5	80	160	320	20	80	455	20	40	5	320	5	640	5	160	5	10	5	160
456	08/1993	12/2019	26	M	White	25.3162	Standard	5	5	10	10	40	80	80	160	40	80	40	40	456	40	80	160	1280	160	1280	80	640	160	1280	40	640	160	1280	40	640	456	160	320	5	320	160	320	80	320	20	40	40	160
457	12/1974	01/2020	45	M	White	36.33	Standard	5	5	5	5	5	5	5	80	40	80	40	80	457	20	80	160	320	80	320	5	5	160	320	5	160	320	320	10	40	457	80	160	5	5	80	160	40	10	10	20	20	40
458	10/1987	12/2019	32	M	White	39.3659	Standard	5	5	5	5	5	5	5	320	5	320	5	80	458	5	5	5	20	5	10	5	5	5	10	5	20	5	10	5	20	458	5	20	5	5	5	40	5	40	160	10	5	20
459	07/1996	12/2019	23	F	White	33.1211	Standard	5	5	5	5	5	5	20	320	5	160	5	40	459	80	80	80	320	40	320	5	160	80	320	5	160	80	640	40	160	459	80	160	5	640	320	640	320	320	5	160	320	320
460	04/1997	01/2020	22	F	Black	34.8826	Standard	5	5	10	40	40	320	80	640	40	320	20	160	460	40	160	20	640	10	320	10	320	20	640	5	320	40	640	5	80	460	40	160	5	160	5	320	10	320	10	80	10	80
461	04/1980	01/2020	39	M	White	24.4136	Standard	5	5	5	20	5	5	5	5	5	20	5	20	461	5	10	5	80	5	80	5	5	5	40	5	40	40	40	5	20	461	40	80	5	5	5	40	5	20	20	40	40	40
462	09/1971	12/2019	48	F	White	24.0868	Standard	5	40	5	5	5	80	5	40	5	20	10	20	462	5	5	10	20	5	10	5	5	5	10	5	5	10	10	5	5	462	40	80	5	80	40	80	40	20	40	40	80	40
463	10/1990	01/2020	29	F	White	27.954	Standard	5	5	5	10	5	160	5	320	10	160	5	160	463	40	80	20	80	5	80	5	80	20	80	5	80	40	80	40	40	463	20	2560	5	1280	40	1280	40	1280	5	640	5	1280
464	09/1993	01/2020	26	F	White	28.1204	Standard	5	5	5	5	80	80	40	80	80	80	20	20	464	80	80	40	40	10	40	20	20	40	40	10	40	80	40	40	40	464	20	40	5	5	40	160	40	80	20	80	40	80
466	12/1982	12/2019	36	F	White	24.9524	Standard	5	5	5	5	5	40	5	80	20	40	5	20	466	5	10	20	40	20	40	10	20	20	40	5	20	40	40	20	20	466	5	10	5	5	20	80	10	80	10	20	40	40
467	08/1994	12/2019	25	M	Black	50.5589	Standard	5	5	5	10	5	80	40	80	5	80	5	40	467	80	80	80	80	40	80	40	40	40	80	5	20	160	80	80	80	467	80	1280	80	1280	80	1280	40	640	20	320	20	320
468	07/1970	12/2019	49	M	White	25.6085	Standard	5	5	5	5	80	80	5	40	20	40	5	10	468	20	20	20	40	10	40	10	40	20	40	5	10	40	80	5	20	468	40	40	5	5	40	40	20	40	80	80	160	160
469	07/1974	12/2019	45	M	Hispanic or Latino	38.3802	Standard	5	5	5	5	5	5	5	5	10	10	5	5	469	5	5	20	20	10	20	5	5	10	20	10	10	20	20	5	5	469	20	20	5	5	20	20	20	20	40	20	80	40
470	03/1989	01/2020	30	F	White	18.3207	Standard	5	5	5	5	5	5	20	40	10	20	10	20	470	160	160	10	80	10	160	5	40	5	40	40	160	5	40	80	80	470	5	20	5	160	20	160	20	160	5	10	5	20
471	07/1992	02/2020	27	F	White	25.2213	Standard	5	5	5	10	5	320	10	640	5	320	5	160	471	10	20	5	80	5	80	5	40	5	80	5	80	40	80	10	40	471	20	320	5	640	40	640	20	320	5	160	10	160
472	10/1952	01/2020	67	F	White	25.9879	Standard	5	5	5	10	5	5	5	5	5	5	5	5	472	5	5	10	160	20	320	5	640	10	640	5	640	40	640	5	80	472	10	1280	5	640	5	640	10	160	5	320	10	320
473	04/1991	01/2020	28	F	White	30.8639	Standard	5	5	10	40	5	1280	10	640	5	640	5	160	473	80	640	40	40	20	80	10	40	20	20	80	80	80	40	80	160	473	20	40	5	320	80	320	40	160	10	20	40	40
474	06/1998	01/2020	21	M	White	26.2188	Standard	5	5	20	20	160	160	160	160	80	80	40	40	474	80	80	320	640	160	320	320	320	320	640	80	320	640	640	80	80	474	40	80	80	80	80	160	80	160	5	20	10	20
475	03/1992	01/2020	27	F	White	36.7775	Standard	5	5	5	20	10	40	40	80	20	40	10	20	475	40	40	5	80	5	80	5	20	5	20	5	80	20	80	10	40	475	160	640	5	320	160	320	80	160	10	80	20	40
476	05/1952	01/2020	67	M	White	19.7082	Standard	5	5	5	5	5	5	5	5	5	20	5	5	476	5	20	5	20	5	80	5	5	5	10	5	20	5	40	5	40	476	40	160	5	5	160	320	80	160	5	40	5	40
477	11/1988	01/2020	31	M	Black	24.4637	Standard	5	5	5	5	5	160	5	320	20	160	5	80	477	20	40	10	40	5	40	5	5	5	20	10	40	20	40	20	40	477	20	320	5	160	20	320	10	160	5	40	5	40
478	06/1960	01/2020	59	M	White	26.9524	Standard	5	5	5	5	5	80	5	80	5	40	5	20	478	20	20	20	320	10	160	5	160	10	160	5	320	80	320	10	40	478	160	160	5	5	40	80	20	40	40	80	80	80
479	02/1979	01/2020	40	F	White	29.7261	Standard	5	5	5	5	160	160	160	160	80	80	80	80	479	5	5	160	160	80	80	80	80	160	160	160	80	160	160	80	80	479	20	40	5	5	10	40	5	40	20	40	80	80
480	02/1968	01/2020	51	F	White	24.769	Standard	5	5	5	5	5	10	5	20	5	40	5	10	480	5	5	5	5	5	5	5	5	5	5	5	5	40	5	5	5	480	10	640	5	5	5	80	5	40	5	320	20	320
481	05/1952	01/2020	67	F	Black	40.9366	Standard	5	20	5	10	5	160	5	320	5	160	5	80	481	10	80	20	320	10	160	10	160	10	320	5	160	20	320	10	80	481	5	160	5	5	5	40	5	40	5	80	5	160
482	01/1967	01/2020	52	M	Black	31.7965	Standard	5	5	5	5	5	5	5	5	5	5	5	5	482	5	5	5	80	5	80	5	5	5	160	5	5	5	80	5	5	482	5	5	5	5	5	5	5	5	5	80	5	5
483	09/1999	01/2020	20	F	White	19.5848	Standard	5	5	20	40	10	160	20	320	10	160	5	80	483	20	40	20	20	10	20	10	10	20	20	5	160	20	20	5	10	483	20	40	10	10	40	80	20	80	10	80	20	40
484	02/1949	01/2020	70	M	White	29.7719	Standard	5	5	5	5	20	20	40	20	20	10	10	10	484	80	80	160	160	160	80	40	40	80	40	10	10	160	80	20	20	484	40	40	5	5	10	10	10	10	20	20	80	20
485	05/1961	01/2020	58	F	White	26.2984	Standard	5	5	5	5	5	40	80	80	40	40	20	20	485	5	20	80	320	40	320	5	5	40	160	20	160	80	160	20	80	485	40	80	5	5	80	80	40	80	160	160	160	80
486	01/1981	01/2020	39	F	White	30.2172	Standard	5	5	5	10	80	80	160	5	80	80	80	80	486	80	80	80	160	40	160	20	5	80	40	20	80	160	160	80	80	486	80	160	5	5	40	160	20	80	80	80	160	80
487	05/1994	01/2020	25	M	Black	23.7193	Standard	5	5	5	5	10	80	20	160	10	80	5	80	487	20	20	80	160	40	80	20	40	40	40	5	5	80	80	20	20	487	5	20	5	160	40	160	20	80	5	20	5	10
488	02/1976	01/2020	43	F	Black	24.206	Standard	5	5	5	5	5	320	5	640	5	160	5	40	488	5	5	20	160	40	160	20	80	20	80	20	80	40	160	20	80	488	5	40	5	160	10	160	5	80	10	160	20	160
489	09/1991	01/2020	28	M	White	26.9372	Standard	5	5	20	10	40	40	40	80	80	80	40	40	489	40	40	40	40	10	20	5	5	20	20	5	5	10	10	10	10	489	160	320	320	320	320	320	160	160	40	40	40	40
490	11/1977	01/2020	42	M	White	25.4798	Standard	5	5	5	5	5	40	40	160	40	80	20	40	490	5	40	5	80	10	80	5	10	5	80	5	40	40	80	5	10	490	40	80	5	5	40	80	20	80	40	40	80	80
491	01/1983	01/2020	36	M	White	37.7408	Standard	5	5	5	5	5	40	80	80	40	80	40	40	491	5	10	20	80	20	160	5	5	10	40	10	40	20	40	10	40	491	40	80	5	5	40	80	20	40	10	20	20	40
492	07/1977	01/2020	42	M	White	26.4631	Standard	5	5	5	5	5	5	5	5	5	10	5	10	492	5	5	5	5	5	20	5	5	5	10	5	10	5	10	5	5	492	5	20	5	5	5	10	5	20	80	80	320	160
493	04/1983	01/2020	36	M	White	28.6085	Standard	5	5	5	5	10	80	20	160	20	80	10	40	493	10	10	5	20	5	20	5	20	5	10	5	10	20	20	5	10	493	5	320	5	320	5	320	5	160	5	40	10	40
494	02/1980	01/2020	39	F	White	32.3678	Standard	5	5	5	5	5	40	5	5	5	80	5	40	494	5	5	5	80	5	160	5	40	5	40	5	80	80	80	5	40	494	5	80	5	5	5	40	5	40	10	80	20	160
495	04/1979	01/2020	40	F	Black	45.8203	Standard	5	5	5	5	320	320	640	640	640	640	160	160	495	20	20	20	20	20	40	5	10	5	20	40	40	20	20	40	40	495	5	40	5	5	40	160	40	160	20	20	40	40
496	06/1977	01/2020	42	F	White	44.2329	Standard	5	5	5	5	80	80	160	160	80	80	20	40	496	5	5	80	80	80	160	20	40	80	40	80	80	160	80	20	40	496	10	20	5	5	80	160	40	80	80	80	160	80
497	07/1988	01/2020	31	F	Hispanic or Latino	35.3817	Standard	5	5	5	5	80	80	160	160	80	80	40	40	497	40	40	80	80	40	40	5	20	40	40	10	10	80	80	20	20	497	80	160	5	5	80	160	80	80	20	40	20	40
498	06/1999	01/2020	20	M	Asian	30.7917	Standard	5	5	20	20	40	80	80	160	40	160	40	80	498	40	80	160	320	40	320	5	160	160	320	20	160	320	320	40	80	498	40	640	5	1280	80	1280	80	640	20	160	5	160
499	10/1978	01/2020	41	F	White	28.9373	Standard	5	5	5	5	160	160	160	320	80	80	80	80	499	20	20	20	20	40	40	20	20	20	20	5	20	40	20	20	20	499	320	320	5	5	80	160	160	160	160	160	320	320
500	12/1992	02/2020	27	M	White	31.9432	Standard	5	5	40	40	160	160	320	320	160	160	160	160	500	80	160	160	320	80	320	80	80	160	160	10	160	160	160	80	160	500	80	80	5	5	160	320	160	160	80	80	80	80
501	11/1970	01/2020	49	F	Black	34.4376	Standard	5	5	5	5	80	80	320	320	160	160	40	80	501	40	320	40	320	80	640	5	80	40	160	5	320	80	640	20	320	501	40	80	5	5	40	320	5	160	80	320	160	320
502	12/1966	01/2020	53	M	White	25.4325	Standard	5	5	5	5	5	5	5	160	5	80	5	80	502	5	10	5	5	5	80	5	5	5	10	5	20	5	10	5	10	502	40	80	5	5	40	5	40	40	80	80	160	80
503	03/1961	01/2020	58	M	White	32.1151	Standard	5	5	5	5	5	5	5	5	5	5	5	5	503	10	40	20	160	10	160	5	80	10	160	5	80	40	160	10	80	503	10	40	5	5	40	80	80	80	20	320	40	640
504	10/1955	02/2020	64	F	Hispanic or Latino	22.0261	Standard	5	5	10	20	20	640	40	1280	10	640	5	160	504	80	160	160	160	80	160	40	80	80	80	40	80	160	160	80	80	504	160	1280	5	640	160	640	80	320	10	160	20	80
505	12/1978	01/2020	41	M	White	26.9081	Standard	5	20	20	80	5	80	5	40	5	40	5	5	505	5	40	80	640	80	1280	5	640	40	1280	10	320	80	1280	20	320	505	160	2560	5	2560	80	1280	40	2560	80	1280	160	1280
506	01/1986	02/2020	34	M	White	21.4174	Standard	5	5	10	20	20	80	40	160	20	80	20	80	506	20	80	10	320	10	640	10	160	5	160	10	640	10	320	10	80	506	40	320	40	640	80	640	80	320	5	160	5	160
507	05/1996	02/2020	23	F	White	33.3499	Standard	5	5	20	40	40	160	80	160	80	160	20	40	507	40	80	40	160	20	160	20	80	20	80	5	80	40	160	20	20	507	160	160	5	320	320	320	160	320	20	40	40	80
508	01/1988	01/2020	32	M	White	23.4616	Standard	5	5	5	5	5	5	80	80	80	80	5	20	508	40	40	320	320	160	320	5	160	160	320	40	80	320	320	80	160	508	320	320	5	5	640	640	320	320	20	40	20	40
509	08/1998	02/2020	21	F	White	24.9135	Standard	5	5	20	20	80	80	160	160	80	80	40	40	509	160	160	160	160	80	160	40	80	80	80	10	80	160	160	80	160	509	80	80	5	5	160	160	80	80	40	80	80	160
510	09/1999	02/2020	20	M	Asian	28.3359	Standard	5	5	5	5	10	80	10	160	10	80	5	40	510	80	80	160	160	80	160	160	160	160	160	5	40	160	320	80	160	510	20	20	320	640	640	640	320	320	160	160	160	160
511	08/1966	01/2020	53	M	White	29.2932	Standard	5	10	5	5	40	80	80	80	40	40	20	20	511	20	20	80	160	80	160	10	20	20	20	10	40	80	160	40	80	511	80	80	5	5	40	40	40	40	20	40	40	40
512	03/1993	01/2020	26	F	White	27.954	Standard	5	20	5	160	160	160	5	160	80	80	20	40	512	40	40	40	80	5	40	20	40	20	40	5	40	40	80	20	40	512	5	80	5	320	80	320	40	160	10	80	5	80
513	09/1955	02/2020	64	F	Black	33.8408	Standard	5	5	5	5	5	20	20	40	10	20	10	20	513	10	10	20	40	20	40	5	20	20	20	5	10	20	20	5	10	513	320	320	5	5	80	80	40	80	40	80	40	80
514	11/1967	02/2020	52	M	Black	25.4012	Standard	5	5	5	5	160	160	320	320	160	160	320	320	514	10	20	5	40	10	80	5	20	80	20	5	20	10	40	5	20	514	80	160	5	5	80	160	40	160	40	80	40	160
516	07/1991	02/2020	28	F	White	19.7995	Standard	5	5	5	5	80	80	160	160	80	80	80	80	516	320	320	160	160	80	80	160	160	5	80	40	80	160	160	40	40	516	1280	1280	640	640	640	640	640	640	160	320	320	320
517	02/1966	02/2020	53	M	White	24.8205	Standard	5	5	5	5	80	80	160	160	160	160	80	80	517	5	40	20	160	20	320	10	160	20	160	5	160	40	160	5	5	517	40	160	5	5	40	160	40	160	80	160	80	160
518	05/1970	02/2020	49	M	White	32.776	Standard	5	5	5	10	5	160	20	160	10	160	5	40	518	40	80	40	640	20	320	5	320	20	320	5	160	40	640	20	640	518	80	160	5	5	80	160	80	80	80	160	80	160
519	05/1972	02/2020	47	M	White	18.4751	Standard	5	5	10	40	5	80	80	640	80	160	40	160	519	20	40	5	10	5	40	5	5	5	20	5	40	5	80	20	80	519	80	160	5	320	160	320	160	320	20	80	20	80
521	10/1999	02/2020	20	F	Asian	28.6675	Standard	5	5	20	40	40	320	40	5	20	320	20	160	521	40	80	40	320	40	320	20	160	20	160	5	160	20	80	20	80	521	40	80	5	160	40	160	40	160	40	320	40	160
522	11/1981	02/2020	38	M	White	25.6185	Standard	5	20	10	10	5	160	40	320	40	80	5	80	522	5	20	5	20	5	20	5	20	5	40	5	20	5	20	5	10	522	5	160	5	640	320	640	160	320	80	160	80	160
523	09/1990	02/2020	29	M	White	24.2365	Standard	5	5	5	10	5	80	40	80	40	40	5	10	523	160	160	160	320	80	320	5	160	80	320	5	80	80	320	80	320	523	40	40	5	80	80	160	40	160	10	40	20	40
524	07/1996	02/2020	23	F	White	22.5537	Standard	5	5	40	40	160	320	320	640	160	320	80	160	524	80	160	80	640	80	640	80	320	80	320	20	320	80	320	40	160	524	80	80	80	160	160	160	80	160	20	80	40	80
525	03/1955	02/2020	64	F	White	24.6067	Standard	5	5	5	5	5	40	5	160	5	80	5	10	525	10	160	5	10	5	20	5	10	5	10	5	20	5	10	5	40	525	20	160	5	1280	40	1280	20	1280	10	320	5	320
526	12/1992	02/2020	27	F	White	27.4092	Standard	5	5	160	160	320	320	320	320	160	320	80	80	526	80	80	40	160	40	320	5	160	40	160	10	80	80	320	80	160	526	160	320	5	640	160	640	80	640	40	160	20	160
527	12/1992	02/2020	27	F	White	28.0548	Standard	5	5	5	5	5	640	10	1280	5	640	5	40	527	80	640	80	640	40	1280	5	640	80	640	10	640	80	1280	40	160	527	40	80	5	5	80	320	40	160	10	20	20	40
528	09/1995	02/2020	24	F	White	20.6425	Standard	5	5	5	5	80	160	160	160	80	160	80	80	528	80	80	80	80	80	80	5	20	20	40	10	20	80	80	20	20	528	80	80	5	80	80	80	40	80	160	160	160	320
529	12/1997	02/2020	22	F	White	28.4532	Standard	5	5	80	40	40	80	40	160	40	80	20	20	529	160	640	320	1280	320	2560	160	1280	320	1280	80	640	640	2560	80	80	529	80	80	5	5	80	80	80	80	40	40	40	80
530	11/1991	02/2020	28	M	White	33.3383	Standard	5	5	5	10	5	320	5	640	5	160	5	80	530	20	40	20	160	10	160	5	160	10	160	5	80	40	80	20	80	530	5	80	5	320	10	160	5	320	5	80	5	80
531	07/2000	02/2020	19	F	White	26.8088	Standard	5	5	5	10	5	40	40	80	20	80	5	20	531	5	40	320	1280	160	640	5	640	160	1280	5	160	160	640	40	160	531	160	160	5	5	20	160	10	160	80	160	80	160
535	04/1956	02/2020	63	F	White	27.9892	Standard	5	5	5	5	5	10	10	160	10	320	5	160	535	5	20	10	20	5	20	5	10	5	20	5	10	5	20	5	5	535	10	160	5	5	5	320	5	320	5	80	5	40
004C	11/2002	10/2019	16	F	White	20.8847	Standard	5	5	80	80	160	320	320	320	160	320	80	160	004C	10	20	320	640	640	1280	320	640	640	640	320	640	320	320	160	320	004C	40	40	320	320	160	320	320	320	40	40	40	80
006C	04/2002	01/2020	17	F	White	25.898	Standard	5	5	20	80	80	160	160	160	80	160	40	80	006C	40	80	320	640	320	640	320	640	640	640	80	320	320	640	160	320	006C	160	160	160	320	160	320	160	160	160	320	640	320
007C	08/2002	11/2019	17	F	White	20.0834	Standard	5	5	5	5	40	40	40	40	20	20	20	20	007C	80	80	160	320	160	320	80	80	160	160	160	160	320	320	160	160	007C	5	5	80	80	80	80	80	80	5	5	5	5
008C	04/2002	10/2019	17	M	White	24.0299	Standard	5	5	5	40	80	160	5	320	80	160	40	80	008C	80	320	160	1280	160	640	160	640	320	1280	40	640	320	1280	160	320	008C	40	80	5	5	80	160	80	80	80	160	160	160
009C	03/2005	10/2019	14	F	White	21.7609	Standard	5	5	5	5	40	80	5	80	20	80	5	5	009C	20	160	160	1280	160	1280	160	640	320	1280	80	640	320	1280	80	320	009C	40	40	5	80	80	160	80	80	80	80	160	160
017C	07/2002	10/2019	17	M	White	18.8001	Standard	5	5	20	40	40	160	5	160	40	80	20	40	017C	80	80	1280	2560	640	2560	640	640	640	1280	320	1280	1280	2560	320	640	017C	160	160	320	320	320	320	320	320	160	160	320	320
018C	02/2003	11/2019	16	M	Hispanic or Latino	23.6635	Standard	5	5	20	80	80	160	5	320	160	160	80	80	018C	20	20	160	160	160	160	160	160	320	320	10	40	160	160	80	80	018C	160	320	320	320	320	640	320	320	80	160	160	160
020C	09/2005	11/2019	14	F	White	26.3076	Standard	5	5	5	10	80	160	5	320	160	160	80	160	020C	20	80	640	640	320	640	320	640	640	640	160	320	640	640	80	80	020C	80	80	5	320	80	320	80	160	80	160	160	160
021C	12/2001	10/2019	17	M	White	21.79	Standard	5	5	5	10	40	80	80	160	80	80	40	80	021C	40	40	160	160	20	40	5	80	80	80	5	40	80	80	40	40	021C	40	80	5	80	160	160	80	80	80	80	160	80
023C	01/2004	11/2019	15	F	White	28.3085	Standard	5	5	20	40	320	320	640	640	320	320	160	160	023C	80	80	320	1280	640	2560	640	1280	640	1280	80	1280	640	1280	160	640	023C	40	80	160	160	160	320	160	160	80	160	160	160
028C	06/2003	11/2019	16	F	White	24.039	Standard	5	5	5	5	160	160	320	320	160	160	80	80	028C	5	20	80	640	80	640	40	80	80	160	20	320	160	640	20	160	028C	80	80	160	160	320	320	160	160	40	40	80	80
029C	02/2003	10/2019	16	M	White	25.7104	Standard	5	5	5	20	320	320	640	80	320	320	160	160	029C	5	80	40	1280	40	2560	10	320	20	640	20	1280	20	320	5	40	029C	20	40	5	160	80	160	80	160	40	80	80	80
030C	07/2003	11/2019	16	F	White	27.1012	Standard	5	5	5	80	20	40	40	80	20	40	5	5	030C	40	40	160	160	80	80	80	80	80	80	10	80	80	80	40	40	030C	80	80	160	160	160	160	80	160	80	80	160	160
034C	08/2002	11/2019	17	F	White	23.1381	Standard	5	5	20	40	160	320	320	640	80	160	80	160	034C	5	5	80	320	80	320	40	80	80	160	20	320	160	160	10	40	034C	20	40	160	160	160	320	80	160	40	80	160	160
035C	09/2004	10/2019	15	M	White	20.2865	Standard	5	5	5	5	80	160	160	160	80	160	40	80	035C	10	10	160	320	160	160	80	160	160	160	40	80	160	160	40	40	035C	10	10	5	40	40	80	40	80	10	20	40	80
036C	04/2003	11/2019	16	F	Mixed (White, American Indian/Alaska Native)	20.3591	Standard	5	5	5	5	80	80	160	160	80	80	40	40	036C	10	5	160	320	160	160	160	320	160	320	80	80	320	320	80	80	036C	320	320	160	160	160	320	160	160	80	320	320	320
037C	04/2003	10/2019	16	M	Hispanic or Latino	20.6596	Standard	5	5	5	5	80	80	80	160	40	40	10	20	037C	20	20	320	320	160	320	80	80	160	160	80	80	160	160	20	20	037C	40	40	5	40	20	40	40	40	160	160	40	40
038C	05/2004	10/2019	15	F	Hispanic or Latino	26.0348	Standard	5	5	5	5	80	80	160	160	80	80	40	40	038C	20	40	320	640	320	640	160	320	320	640	10	160	320	320	40	80	038C	40	80	5	5	40	40	20	40	40	80	80	80
039C	08/2004	11/2019	15	F	Mixed (Black, White)	23.737	Standard	5	5	5	5	160	320	320	640	160	160	80	160	039C	5	10	160	160	160	160	80	160	160	160	80	80	160	320	40	80	039C	5	10	5	160	40	160	40	160	40	40	160	160
040C	09/2002	11/2019	17	F	White	19.1142	Standard	5	5	10	10	640	640	1280	1280	640	640	320	320	040C	160	160	640	640	320	320	160	160	320	320	80	80	640	640	160	160	040C	40	40	320	320	320	320	320	320	80	80	320	160
041C	12/2003	11/2019	15	F	White	20.1878	Standard	5	5	5	5	640	640	1280	1280	320	640	320	320	041C	10	40	320	640	320	320	320	320	320	320	80	160	640	640	80	80	041C	320	320	160	160	160	160	80	80	160	160	160	80
042C	08/2004	10/2019	15	F	White	22.5896	Standard	5	5	5	5	20	80	40	160	40	40	5	10	042C	40	80	1280	2560	640	1280	640	1280	1280	1280	40	160	1280	2560	160	320	042C	20	40	5	5	20	80	20	40	160	160	40	40
045C	11/2004	11/2019	15	M	White	19.5981	Standard	5	5	5	5	320	320	320	640	160	320	160	160	045C	20	40	640	1280	640	640	320	320	640	320	10	20	640	1280	80	160	045C	20	40	80	160	80	160	80	160	20	40	40	40
046C	11/2003	11/2019	16	M	White	32.2263	Standard	5	5	20	20	160	160	320	640	160	160	80	80	046C	5	40	320	640	160	640	160	640	160	320	80	320	160	320	40	80	046C	40	80	5	320	160	320	160	320	80	160	80	80
049C	06/2003	11/2019	16	F	White	21.8147	Standard	5	5	5	5	160	160	320	320	160	160	80	80	049C	10	10	160	160	40	40	80	80	160	160	10	20	160	160	10	20	049C	160	320	160	160	160	160	160	160	160	160	320	160
050C	06/2003	11/2019	16	M	White	23.4105	Standard	5	10	5	20	80	160	160	320	80	80	40	80	050C	20	40	320	640	160	320	320	320	320	320	40	80	640	640	80	160	050C	40	80	5	160	80	160	80	80	80	160	160	160
052C	03/2004	10/2019	15	F	White	33.8353	Standard	5	5	5	10	80	320	160	320	80	160	80	160	052C	10	40	80	320	80	160	80	320	80	320	160	320	80	160	40	160	052C	160	320	160	320	320	640	160	320	80	160	320	320
053C	03/2004	11/2019	15	M	Black	27.2697	Standard	5	10	40	40	80	160	80	160	40	80	20	20	053C	10	40	160	640	160	320	80	320	160	320	40	160	320	320	20	40	053C	80	160	5	10	80	160	40	80	40	80	80	80
054C	05/2004	11/2019	15	F	White	18.426	Standard	5	5	5	5	80	160	160	320	80	160	40	80	054C	5	10	320	640	160	320	160	640	160	640	20	160	320	1280	40	320	054C	40	160	320	320	320	320	160	320	80	320	160	320
056C	12/2003	11/2019	15	F	White	19.6816	Standard	5	5	5	5	160	160	320	320	160	160	80	160	056C	80	80	640	1280	640	1280	640	640	640	640	320	320	1280	640	320	320	056C	20	40	80	80	80	80	80	80	80	160	160	160
061C	11/2005	11/2019	13	M	White	20.2371	Standard	5	5	5	40	80	160	80	160	40	80	10	40	061C	10	20	160	320	160	320	80	160	160	320	40	80	320	320	80	80	061C	20	40	80	160	80	160	80	80	80	80	160	160
069C	06/2003	12/2019	16	F	White	20.6142	Standard	5	5	5	5	160	160	320	320	80	160	40	80	069C	20	20	80	160	160	320	160	160	160	160	160	160	160	160	40	40	069C	160	320	160	320	160	160	40	80	160	160	160	160
070C	05/2003	10/2019	16	M	White	20.2327	Standard	5	5	10	10	80	80	160	160	80	80	40	40	070C	10	40	160	320	80	320	80	160	160	160	5	20	160	640	10	20	070C	160	320	5	320	160	320	160	160	80	160	160	160
071C	05/2002	09/2019	17	M	White	22.0228	Standard	5	5	5	10	80	160	80	160	40	80	20	40	071C	40	80	80	160	80	160	80	160	80	160	40	80	160	1280	40	80	071C	80	80	160	320	160	320	160	320	80	160	320	160
072C	04/2002	10/2019	17	F	White	22.0601	Standard	5	5	20	20	160	160	160	320	80	80	20	40	072C	10	10	320	320	80	80	80	80	160	160	10	10	320	1280	10	10	072C	80	80	160	160	160	320	160	160	160	160	320	320
074C	05/2005	01/2020	14	M	White	33.898	Standard	5	5	10	10	80	80	80	160	40	80	20	40	074C	5	10	160	640	80	320	160	320	160	320	20	160	320	1280	40	80	074C	5	10	5	5	20	80	20	40	40	80	5	40
083C	08/2004	11/2019	15	F	White	19.5748	Standard	5	5	5	5	320	320	640	640	160	320	160	160	083C	5	5	320	640	640	1280	640	640	640	1280	160	640	1280	2560	160	320	083C	160	160	320	320	160	320	160	160	80	80	160	80
084C	06/2002	11/2019	17	M	White	16.7875	Standard	5	5	5	160	80	160	160	320	80	160	40	80	084C	10	80	80	640	20	320	40	160	40	320	10	320	80	5120	20	160	084C	5	40	5	320	20	320	40	640	80	160	160	160
086C	04/2002	10/2019	17	M	White	22.996	Standard	5	5	5	5	40	40	80	80	40	40	20	20	086C	20	20	160	160	160	160	160	160	160	160	20	40	160	2560	40	40	086C	20	20	5	5	20	20	20	40	40	40	40	40
090C	02/2006	10/2019	13	F	White	19.2012	Standard	5	5	5	5	320	320	640	640	320	320	160	160	090C	5	5	160	160	40	80	80	160	160	160	5	20	160	5120	20	20	090C	20	80	5	160	40	160	40	160	20	80	40	80
093C	04/2006	10/2019	13	M	White	18.4631	Standard	5	5	5	5	160	160	320	320	160	160	40	80	093C	5	20	160	320	160	320	80	160	160	160	40	40	160	320	40	40	093C	5	5	80	320	80	320	40	160	10	40	5	20
097C	10/2003	11/2019	16	M	White	23.2386	Standard	5	5	5	20	320	320	640	640	320	320	160	160	097C	5	5	320	320	320	320	160	320	320	320	80	160	320	320	80	80	097C	80	80	160	160	160	320	160	160	80	80	160	80
099C	07/2004	11/2019	15	M	White	27.3657	Standard	5	5	5	5	160	160	320	320	160	160	40	40	099C	5	5	320	320	320	640	320	320	320	320	80	160	320	320	80	160	099C	5	5	5	40	40	40	20	40	40	40	40	20
102C	03/2002	10/2019	17	F	White	27.0337	Standard	5	5	10	5	40	40	40	80	40	80	10	20	102C	40	40	80	80	40	80	80	80	80	80	40	40	80	80	40	20	102C	40	80	5	5	160	160	160	160	40	40	40	40
103C	09/2005	10/2019	14	M	White	21.905	Standard	5	5	5	5	160	320	320	640	160	160	80	160	103C	5	10	320	640	160	320	80	160	160	160	80	160	320	320	40	40	103C	20	40	5	5	40	80	40	80	80	160	160	160
105C	12/2002	10/2019	16	F	White	21.506	Standard	5	5	5	5	40	80	80	80	80	80	20	20	105C	40	40	160	320	80	640	160	320	160	320	40	320	160	640	40	80	105C	5	20	5	80	80	80	80	80	20	40	10	40
110C	08/2004	12/2019	15	F	White	21.5783	Standard	5	5	5	5	80	80	160	160	80	80	40	40	110C	10	20	320	320	160	160	160	160	320	160	10	20	320	320	40	40	110C	20	40	5	40	40	40	80	80	80	80	80	80
112C	03/2003	11/2019	16	M	White	34.7002	Standard	5	5	5	80	160	160	320	320	160	160	80	80	112C	20	40	40	320	80	320	40	320	80	320	20	160	80	320	20	80	112C	20	80	5	160	160	160	80	160	40	80	80	80
113C	01/2003	12/2019	16	F	Mixed (Black, White)	22.2218	Standard	5	5	5	5	40	80	80	160	40	80	20	40	113C	5	5	40	160	40	80	20	80	40	160	10	80	40	80	5	40	113C	160	320	80	160	80	160	20	40	40	80	80	80
115C	01/2005	10/2019	14	F	White	22.5678	Standard	5	5	80	80	320	320	640	640	320	320	320	320	115C	5	10	80	160	80	160	80	160	160	160	80	80	80	80	40	80	115C	40	80	80	80	80	80	80	80	80	80	160	160
116C	03/2003	10/2019	16	M	White	27.5014	Standard	5	5	5	5	160	160	160	320	80	160	40	80	116C	10	20	320	640	320	320	160	320	320	320	20	160	320	320	80	160	116C	80	80	5	5	80	80	80	80	80	80	320	160
118C	02/2006	11/2019	13	M	White	21.2884	Standard	5	5	5	20	80	320	160	640	80	320	40	160	118C	5	5	80	320	80	320	80	320	80	320	20	320	80	320	20	320	118C	5	20	5	5	10	80	40	80	20	80	40	80
119C	02/2005	12/2019	14	F	White	22.9395	Standard	5	5	5	20	80	160	80	320	40	160	20	40	119C	5	5	80	320	40	320	20	320	40	320	5	320	80	320	10	160	119C	40	80	5	160	80	160	80	160	40	80	80	80
120C	02/2005	12/2019	14	F	White	19.3515	Standard	5	5	5	5	80	160	160	160	80	80	40	40	120C	10	40	80	640	80	640	80	640	160	640	40	320	160	320	40	160	120C	80	80	80	80	80	80	80	40	80	80	160	80
121C	12/2001	11/2019	17	F	White	17.3615	Standard	5	5	10	10	40	80	80	160	80	80	40	40	121C	10	10	160	320	40	80	80	80	160	80	5	20	160	160	20	20	121C	80	80	160	160	160	160	160	160	40	40	40	20
125C	05/2006	11/2019	13	M	White	19.8064	Standard	5	5	5	5	20	40	40	80	20	40	10	20	125C	5	5	160	320	160	320	160	320	160	160	40	320	160	160	40	80	125C	40	80	5	5	40	160	40	80	20	80	40	40
126C	12/2001	10/2019	17	F	White	23.9389	Standard	5	5	5	5	80	80	80	160	80	80	40	40	126C	80	80	320	320	320	320	160	320	160	160	160	160	160	160	80	160	126C	40	80	5	80	40	80	20	40	20	40	20	80
127C	06/2003	10/2019	16	F	White	20.286	Standard	5	5	5	5	80	80	160	160	80	160	40	40	127C	5	20	80	160	40	80	40	80	80	80	40	40	80	80	20	40	127C	40	40	5	160	80	160	80	160	10	40	5	20
129C	07/2002	11/2019	17	M	White	24.612	Standard	5	5	40	40	80	80	80	80	40	80	40	40	129C	80	80	160	320	80	320	80	160	160	160	40	160	320	320	80	160	129C	160	160	160	160	160	160	80	80	160	160	320	320
130C	05/2005	11/2019	14	F	White	20.1401	Standard	5	5	5	20	80	80	80	80	40	80	40	40	130C	5	10	80	640	40	320	80	80	80	160	20	80	80	320	20	80	130C	20	20	5	5	5	5	5	40	20	40	5	20
133C	06/2006	10/2019	13	F	White	23.4176	Standard	5	5	5	5	160	160	1280	1280	640	640	160	160	133C	5	40	320	640	160	640	80	320	320	640	80	640	640	1280	40	160	133C	80	80	80	80	80	80	320	160	5	160	160	160
134C	03/2005	10/2019	14	F	White	19.5778	Standard	5	5	5	5	80	80	160	160	80	80	40	40	134C	5	5	320	320	160	160	160	160	320	160	40	40	160	160	80	40	134C	20	20	5	5	80	80	80	80	80	80	160	80
137C	12/2004	11/2019	14	F	White	18.4701	Standard	5	5	5	160	160	160	320	320	160	160	80	80	137C	5	40	80	1280	40	1280	80	320	80	640	40	1280	80	640	40	160	137C	20	40	5	5	80	80	80	80	40	80	40	80
141C	05/2005	12/2019	14	F	White	18.1219	Standard	5	5	5	20	320	320	640	1280	320	320	160	160	141C	5	5	160	320	160	320	320	320	320	320	160	80	320	320	80	160	141C	80	80	160	160	160	160	160	160	160	160	160	160
142C	05/2005	12/2019	14	F	White	17.5229	Standard	5	5	5	40	640	640	640	640	640	320	160	160	142C	5	5	160	320	160	320	160	160	160	320	80	160	320	320	80	80	142C	10	20	5	80	40	40	40	40	40	40	40	40
143C	04/2003	11/2019	16	F	White	21.4516	Standard	5	5	40	40	40	80	40	80	40	40	5	5	143C	40	40	640	1280	320	640	640	640	640	1280	320	320	640	640	320	320	143C	80	160	320	320	160	320	160	160	80	160	160	160
150C	04/2002	10/2019	17	M	White	33.4042	Standard	5	5	40	40	160	160	320	320	160	160	160	160	150C	40	40	160	160	320	320	160	160	160	320	320	320	160	160	80	80	150C	160	160	320	320	640	640	320	320	160	160	160	160
151C	10/2003	10/2019	16	F	White	27.989	Standard	5	5	80	160	5	40	20	40	20	20	40	80	151C	40	80	320	1280	320	640	320	640	320	1280	160	640	320	1280	160	640	151C	40	80	320	320	320	640	320	320	320	320	80	160
152C	09/2006	10/2019	13	F	White	28.1832	Standard	5	5	40	40	160	160	320	320	160	160	160	160	152C	10	20	160	640	160	1280	160	640	160	1280	320	1280	160	1280	40	640	152C	80	80	640	640	640	640	320	320	80	80	40	80
153C	09/2002	11/2019	17	M	White	27.0683	Standard	5	5	20	40	320	320	320	640	160	160	80	160	153C	20	40	160	640	320	320	320	320	320	320	160	320	320	640	160	160	153C	80	80	5	5	80	160	80	80	160	160	160	160
155C	11/2004	11/2019	14	F	Mixed (Asian, White)	23.6194	Standard	5	5	5	5	320	320	320	320	320	160	160	80	155C	10	20	320	640	320	320	320	320	320	640	160	320	640	320	160	160	155C	20	20	5	5	40	80	80	80	80	80	5	40
156C	11/2005	11/2019	14	F	White	20.5847	Standard	5	5	5	5	160	160	320	320	160	80	5	20	156C	40	80	1280	1280	640	1280	1280	1280	1280	1280	320	320	1280	640	320	320	156C	80	80	80	80	80	80	80	80	80	80	80	80
157C	08/2005	11/2019	14	M	White	18.3755	Standard	5	5	5	5	160	160	160	320	160	160	80	80	157C	5	5	160	640	320	1280	160	1280	160	1280	20	320	320	1280	40	320	157C	5	20	5	160	20	160	20	160	80	160	40	80
159C	04/2002	10/2019	17	F	White	19.7691	Standard	5	5	5	5	160	80	160	160	160	160	80	80	159C	5	20	80	320	40	320	40	160	40	160	10	320	80	160	5	80	159C	40	40	160	320	80	80	80	80	80	80	80	80
160C	04/2002	10/2019	17	M	White	21.0689	Standard	5	5	5	5	40	40	80	80	40	80	20	40	160C	10	10	160	160	160	160	80	80	80	80	40	40	80	80	40	160	160C	320	320	160	320	160	320	80	160	160	160	160	160
161C	07/2003	11/2019	16	F	White	21.9116	Standard	5	5	5	5	80	80	160	160	80	80	80	80	161C	20	20	320	640	160	160	320	320	320	320	40	80	320	320	160	40	161C	5	10	5	5	10	20	10	40	10	20	20	20
163C	10/2002	11/2019	17	F	White	21.1624	Standard	5	5	5	10	80	160	160	160	80	80	20	40	163C	5	5	160	320	160	160	80	160	160	160	40	80	160	160	40	80	163C	40	40	5	5	80	80	40	80	40	80	80	80
165C	10/2006	10/2019	12	F	White	18.617	Standard	5	5	5	5	160	320	160	640	160	320	80	160	165C	5	20	80	320	80	320	80	160	160	160	20	320	160	320	10	80	165C	5	40	160	320	160	320	160	320	5	80	5	160
167C	03/2003	11/2019	16	F	Black	27.7855	Standard	5	5	5	5	160	160	320	320	160	160	80	80	167C	40	40	640	640	320	320	320	320	640	320	40	40	640	320	80	80	167C	160	160	160	160	160	160	80	80	160	80	80	80
168C	04/2006	11/2019	13	M	White	20.514	Standard	5	5	5	5	5	10	5	5	5	5	5	5	168C	5	5	5	5	5	5	5	5	5	5	5	5	80	10	5	5	168C	5	5	5	40	40	80	40	40	20	40	5	20
170C	01/2004	12/2019	15	M	White	25.0877	Standard	5	5	5	10	80	80	80	160	80	80	40	40	170C	5	10	80	320	40	320	40	160	80	160	10	160	80	80	10	80	170C	5	20	5	80	40	80	40	80	5	80	5	80
173C	01/2006	10/2019	13	M	White	20.256	Standard	5	5	5	5	320	320	640	320	320	160	160	160	173C	20	20	640	320	320	320	320	320	320	320	160	320	640	320	40	20	173C	10	20	160	160	40	40	80	40	80	80	80	80
174C	04/2004	10/2019	15	M	White	29.2867	Standard	5	5	10	20	160	160	160	160	80	80	40	40	174C	5	10	160	320	160	320	160	160	160	320	40	160	160	320	40	80	174C	20	40	5	5	40	80	40	40	80	80	80	160
175C	05/2006	11/2019	13	M	White	17.4376	Standard	5	5	5	5	160	320	160	320	80	160	40	80	175C	5	10	320	640	320	640	320	640	320	640	80	160	640	640	80	160	175C	10	20	160	160	80	160	160	160	20	40	20	40
178C	11/2003	11/2019	15	M	White	25.0724	Standard	5	5	5	5	160	160	320	160	160	160	80	80	178C	10	10	320	320	320	320	320	320	320	320	320	320	640	320	80	80	178C	10	10	5	5	80	80	80	80	40	20	40	20
180C	12/2006	11/2019	12	F	White	19.0244	Standard	5	5	5	5	160	320	320	640	160	320	80	160	180C	5	10	160	320	160	320	80	160	160	160	40	160	160	320	40	80	180C	20	40	5	320	40	160	40	160	80	320	80	160
182C	08/2003	11/2019	16	F	White	24.9111	Standard	5	5	5	5	320	320	640	640	320	320	160	160	182C	5	40	320	640	160	640	160	320	320	640	80	320	320	320	80	160	182C	10	20	320	640	320	320	320	160	80	40	80	40
185C	01/2006	12/2019	13	M	White	19.0642	Standard	5	5	20	20	160	160	320	320	160	160	40	80	185C	40	40	320	320	320	640	320	320	640	320	10	160	640	640	40	80	185C	20	20	5	5	5	5	20	20	20	20	40	40
188C	03/2003	12/2019	16	M	Other (Native Hawaiian/Pacific Islander)	25.9834	Standard	5	5	40	40	160	160	160	160	80	80	20	20	188C	10	10	80	320	80	320	40	80	40	80	20	40	20	40	20	80	188C	10	80	80	160	80	160	80	160	20	40	20	80
195C	09/2003	11/2019	16	F	Black	34.7713	Standard	5	10	40	40	320	320	320	640	320	320	160	160	195C	10	40	320	640	160	320	160	320	320	640	5	80	640	640	40	80	195C	20	80	160	320	160	320	160	320	20	40	10	80
197C	08/2002	11/2019	17	M	White	23.2832	Standard	5	5	5	5	40	40	40	80	40	40	10	10	197C	20	20	40	80	40	160	40	80	80	80	20	80	80	80	20	20	197C	20	20	160	160	80	80	80	80	80	80	160	80
198C	03/2007	11/2019	12	M	White	23.138	Standard	5	5	5	5	160	160	160	320	160	160	80	80	198C	5	20	160	640	80	640	80	320	160	320	20	640	320	320	80	160	198C	10	20	5	320	80	320	80	160	40	80	40	80
199C	10/2006	11/2019	13	F	White	19.1835	Standard	5	5	5	5	160	160	320	320	160	160	80	80	199C	5	5	160	640	160	640	80	80	160	160	10	40	160	160	40	160	199C	160	160	80	160	80	160	40	80	160	160	160	160
200C	02/2007	11/2019	12	F	White	21.2823	Standard	5	5	5	5	80	80	80	160	40	40	5	5	200C	5	5	10	40	5	40	5	5	5	5	5	5	5	20	5	5	200C	5	40	5	5	5	40	5	40	10	40	5	40
202C	11/2006	11/2019	13	F	Black	31.8635	Standard	5	5	5	5	80	160	160	320	80	160	40	80	202C	40	40	320	320	160	320	80	160	80	160	40	80	320	320	40	40	202C	160	320	160	320	160	320	80	160	160	160	160	320
204C	11/2007	12/2019	12	M	White	25.8389	Standard	5	5	5	20	40	160	80	320	40	160	10	80	204C	20	80	640	1280	320	1280	640	1280	640	640	20	1280	640	1280	80	160	204C	80	320	5	5	80	320	160	160	80	160	80	320
207C	03/2007	11/2019	12	M	White	17.9276	Standard	5	5	5	5	320	320	320	640	320	320	160	160	207C	5	5	40	80	20	80	20	40	40	80	5	80	40	40	10	20	207C	5	10	160	160	160	160	80	160	10	10	5	10
208C	09/2007	12/2019	12	M	White	14.8587	Standard	5	5	5	5	320	320	640	640	320	320	160	320	208C	5	5	80	320	160	640	160	320	160	640	640	640	160	640	40	160	208C	20	40	5	5	80	320	80	640	160	320	320	320
210C	06/2008	01/2020	11	F	White	30.6154	Standard	5	5	5	10	320	320	320	640	160	320	20	80	210C	5	5	40	1280	40	5120	5	5120	80	2560	10	2560	80	2560	10	640	210C	5	40	5	5	320	1280	160	1280	80	640	40	640
[truncated: 3 more columns]

## Sheet: UGA5 (20-21)
UGA5 (2020-21) HAIs								IAV - H1N1											IAV - H3N2															IBV - Yamagata		IBV - Victoria
Age Key:	12-17	18-34	35-49	50-64	65+ (SD)	65+ (HD)	Vaccine Strain	A/California/07/2009		A/Michigan/45/2015		A/Brisbane/2/2018		A/Guangdong-Maonan/SWL1536/2019		A/Victoria/2570/2019			A/Hong Kong/4801/2014		A/Singapore/INFIMH-16-0019/2016		A/Kansas/14/2017		A/South Australia/34/2019		A/Hong Kong/2671/2019		A/Tasmania/503/2020		A/Darwin/9/2021			B/Phuket/3073/2013		B/Colorado/6/2017		B/Washington/2/2019		B/Austria/1359417/2021
ID	Birth Month/Year	Vax Month/Year	Age	Gender	Race/Ethnicity	BMI	Vaccine	D0 - CA/09	D28 - CA/09	D0 - Mich/15	D28 - Mich/15	D0 - BR/18	D28 - BR/18	D0 - GD/19	D28 - GD/19	D0 - VIC/19	D28 - VIC/19	ID# (2)	D0 - HK/14	D28 - HK/14	D0 - Sing/16	D28 - Sing/16	D0 - KS/17	D28 - KS/17	D0-SA/19	D28-SA/19	D0-HK/19	D28-HK/19	D0-TAS/20	D28-TAS/20	D0-DAR/21	D28-DAR/21	ID# (3)	D0 - Phu/13	D28 - Phu/13	D0 - CO/17	D28 - CO/17	D0 - WA/19	D28 - WA/19	D0 - AS/21	D28 - AS/21	ID# (4)
1	11/1987	10/2020	32	F	White	36.9255	Standard	40	40	40	40	40	40	40	80	20	40	1	20	40	20	40	5	5	40	80	40	160	5	10	5	5	1	320	320	80	160	10	20	5	5	1
5	11/1991	09/2020	28	F	White	22.0325	Standard	20	20	10	20	5	10	5	5	20	20	5	80	80	80	40	5	5	160	80	80	80	40	20	5	5	5	40	40	5	10	5	10	5	5	5
8	07/1970	10/2020	50	F	Black	38.4615	Standard	20	80	20	40	20	80	20	80	5	10	8	40	160	20	160	10	40	40	160	40	160	10	80	5	5	8	20	80	40	80	40	80	5	5	8
11	03/1991	10/2020	29	F	White	49.2235	Standard	320	320	160	320	80	160	160	160	80	80	11	40	40	20	40	10	20	40	80	80	160	10	20	5	5	11	640	640	40	160	10	80	5	5	11
14	01/1955	09/2020	65	F	White	26.8868	High Dose	10	20	5	10	5	10	5	5	40	10	14	40	40	20	20	5	10	20	20	40	40	5	10	5	5	14	5	20	5	20	5	20	5	5	14
16	09/1978	10/2020	42	F	Hispanic or Latino	27.8401	Standard	10	40	5	20	5	40	5	40	40	5	16	5	10	5	5	5	10	5	5	5	20	5	5	5	5	16	20	40	5	10	5	10	5	5	16
17	04/1965	10/2020	55	M	White	33.1913	Standard	10	10	5	5	5	5	5	5	40	40	17	10	5	5	5	5	5	20	20	20	40	5	5	5	5	17	20	40	20	40	20	40	5	5	17
22	01/1977	09/2020	43	M	White	48.8475	Standard	40	80	40	80	40	40	40	5	40	80	22	10	20	10	10	40	40	10	10	160	80	10	40	5	5	22	40	20	40	80	80	40	5	5	22
29	12/1992	10/2020	27	F	White	26.3856	Standard	80	80	40	80	40	80	5	40	20	10	29	40	80	20	40	20	20	40	80	80	160	20	40	5	5	29	160	320	80	160	40	80	5	10	29
30	01/1987	10/2020	33	M	Hispanic or Latino	34.2247	Standard	320	320	160	160	160	160	5	40	20	20	30	80	80	40	40	5	5	40	40	320	640	80	80	5	5	30	20	40	40	80	40	40	5	5	30
34	06/1990	10/2020	30	F	White	26.5721	Standard	80	80	40	80	40	40	40	80	40	40	34	640	320	320	320	80	80	320	320	640	640	160	160	20	20	34	320	320	40	80	40	40	5	5	34
38	10/1973	09/2020	46	M	White	30.5216	Standard	80	160	20	80	10	80	5	160	40	80	38	80	80	40	80	40	80	5	5	40	80	5	5	5	5	38	40	160	160	320	80	160	5	5	38
39	10/1994	09/2020	25	F	White	23.9083	Standard	80	160	40	80	40	160	40	160	10	10	39	160	160	160	160	80	80	320	320	320	320	160	160	5	5	39	160	320	10	20	10	20	5	5	39
46	05/1987	10/2020	33	M	Hispanic or Latino	25.8746	Standard	80	160	40	80	40	80	80	80	20	40	46	10	20	5	10	5	10	5	5	10	40	5	5	5	5	46	40	40	10	20	10	20	5	5	46
47	06/1954	09/2020	66	F	Asian	27.8477	High Dose	20	40	10	40	10	40	5	40	20	20	47	80	40	40	40	20	10	20	20	80	160	10	5	5	5	47	40	40	80	40	20	40	10	10	47
50	03/1995	11/2020	25	M	White	24.2297	Standard	160	160	80	160	40	80	5	20	5	10	50	80	80	40	40	40	40	20	40	80	80	10	20	5	5	50	80	160	40	80	20	80	10	40	50
51	06/1971	10/2020	49	M	White	28.4563	Standard	20	20	5	5	5	5	5	5	40	40	51	10	10	5	5	10	10	5	5	5	20	5	5	5	5	51	20	20	10	10	10	20	5	10	51
53	08/1993	09/2020	27	F	White	23.8437	Standard	80	160	80	80	80	160	80	160	20	20	53	160	160	160	160	40	40	40	80	320	320	40	40	5	5	53	160	160	160	160	80	80	40	40	53
58	08/1960	09/2020	60	F	White	36.9201	Standard	40	160	20	80	5	80	5	160	40	20	58	160	160	80	160	40	80	5	40	80	160	5	40	20	20	58	80	80	40	80	10	40	5	40	58
62	11/1968	11/2020	52	F	White	26.6556	Standard	20	80	10	80	5	80	5	160	40	40	62	40	20	20	20	40	40	5	5	160	160	5	5	5	5	62	20	40	20	20	10	20	5	5	62
64	08/1961	10/2020	59	F	White	36.8714	Standard	20	80	10	80	10	80	5	80	20	20	64	40	80	20	40	20	40	10	40	20	80	5	20	5	5	64	80	160	5	40	5	40	5	40	64
65	01/1993	10/2020	27	F	Hispanic or Latino	22.119	Standard	320	160	80	80	40	80	20	40	10	20	65	640	160	80	80	40	40	20	20	320	320	20	20	5	5	65	320	320	160	160	10	20	5	5	65
66	07/1974	09/2020	46	M	Asian	32.213	Standard	10	5	5	5	5	5	5	5	10	20	66	320	160	160	160	40	40	320	320	160	160	40	20	5	5	66	10	10	320	160	80	80	5	5	66
69	05/1991	09/2020	29	M	Hispanic or Latino	28.9563	Standard	80	80	40	80	40	80	10	160	40	20	69	80	40	80	40	5	5	40	40	160	160	10	10	5	5	69	160	320	80	80	10	40	5	5	69
70	09/1963	10/2020	57	M	White	30.5064	Standard	80	80	80	40	40	40	5	20	10	20	70	160	80	80	80	40	40	80	80	80	80	40	40	5	5	70	160	320	80	80	40	40	80	80	70
77	08/1952	09/2020	68	F	White	28.2698	High Dose	20	40	10	40	5	20	5	20	40	40	77	40	80	40	80	20	40	40	160	40	320	5	40	5	5	77	20	80	10	20	10	20	5	5	77
81	01/1970	10/2020	50	F	White	19.9943	Standard	40	80	40	80	40	40	40	40	20	40	81	40	320	20	160	5	20	10	320	10	160	5	80	5	5	81	160	160	160	160	80	80	10	20	81
83	10/1950	09/2020	69	F	White	27.8099	High Dose	10	10	5	10	5	5	5	5	40	80	83	10	5	5	5	5	5	5	5	10	10	5	5	5	5	83	20	20	10	20	10	10	5	5	83
85	05/1998	11/2020	22	F	White	21.3933	Standard	40	80	20	80	10	80	20	80	10	10	85	160	160	80	80	10	10	80	80	80	160	10	20	5	5	85	20	80	20	160	10	160	5	160	85
86	01/1959	09/2020	61	M	White	33.0224	Standard	640	640	320	320	320	320	640	640	20	40	86	10	20	5	10	5	5	5	5	5	40	5	5	5	5	86	40	80	40	40	20	40	5	640	86
89	10/1960	10/2020	59	M	White	31.1661	Standard	320	320	160	320	160	320	320	640	40	160	89	40	40	20	40	20	40	10	20	10	40	5	10	5	5	89	80	160	40	80	40	80	40	80	89
100	01/1970	09/2020	50	F	White	35.1548	Standard	10	20	5	20	5	20	5	20	40	5	100	10	20	5	20	40	20	10	80	40	160	5	10	5	5	100	10	20	40	80	20	80	5	5	100
118	09/1994	10/2020	26	F	White	21.5826	Standard	40	80	20	40	20	80	40	80	20	20	118	160	80	80	80	80	80	160	160	160	320	20	40	5	5	118	40	80	160	160	160	160	5	10	118
126	02/1952	09/2020	68	M	White	28.4663	High Dose	20	20	10	20	5	10	5	10	20	20	126	80	80	40	80	10	10	40	80	10	80	5	10	5	5	126	20	160	20	20	20	40	5	10	126
128	04/1981	11/2020	39	F	Black	38.5571	Standard	80	160	40	80	40	80	80	80	20	40	128	80	80	40	80	40	40	40	80	80	160	20	40	5	5	128	20	80	10	40	10	40	5	5	128
134	02/1947	09/2020	73	F	Mixed (Black, White, Hispanic or Latino)	27.1701	High Dose	5	20	5	10	5	10	5	20	20	20	134	80	80	80	80	10	10	40	40	40	80	5	10	5	5	134	20	40	20	40	10	20	5	10	134
135	07/1948	10/2020	72	M	White	28.4572	High Dose	20	40	20	40	5	20	20	40	10	20	135	20	20	10	20	5	10	5	10	20	80	5	5	5	5	135	20	80	40	80	20	80	5	5	135
136	09/1990	10/2020	30	F	Hispanic or Latino	24.1178	Standard	160	160	80	80	80	80	5	20	10	10	136	20	40	10	40	5	5	5	40	20	80	5	10	5	5	136	40	80	10	20	5	10	5	5	136
139	07/1954	10/2020	66	F	White	27.8599	High Dose	40	80	40	40	20	20	20	40	10	20	139	80	80	40	80	20	20	40	160	40	160	10	40	5	5	139	40	80	20	20	10	20	5	5	139
140	07/1953	10/2020	67	M	Hispanic or Latino	28.4475	High Dose	160	160	80	160	40	80	5	80	20	40	140	640	640	320	640	640	640	640	640	640	640	320	640	5	10	140	160	320	40	160	20	80	5	5	140
141	04/1946	09/2020	74	F	White	27.2971	High Dose	40	80	40	80	20	40	10	40	20	20	141	40	40	40	40	5	10	40	40	20	40	10	10	5	5	141	20	40	20	40	10	40	5	20	141
142	01/1990	11/2020	30	M	White	25.9444	Standard	160	80	80	80	40	40	5	20	20	20	142	40	40	20	20	10	10	5	20	160	160	40	40	5	5	142	160	320	80	80	20	40	5	5	142
143	03/1990	10/2020	30	F	White	27.9519	Standard	80	160	40	160	40	160	80	160	20	40	143	80	160	80	80	20	20	5	80	160	320	20	40	5	5	143	320	320	80	160	20	80	5	5	143
146	11/1948	09/2020	71	M	White	28.5922	High Dose	80	640	40	320	40	320	40	640	20	160	146	40	160	20	160	10	160	10	160	20	320	5	160	5	20	146	80	640	20	320	10	320	5	160	146
147	02/1950	09/2020	70	M	White	20.9667	High Dose	20	20	10	10	5	5	5	5	10	10	147	5	5	5	5	10	10	5	5	10	20	5	5	5	5	147	40	160	80	80	40	80	80	80	147
148	04/1948	09/2020	72	M	White	30.7431	High Dose	5	20	5	10	5	10	5	10	20	20	148	20	20	10	10	5	10	5	5	10	20	5	5	5	5	148	10	40	10	20	5	80	10	40	148
149	05/1951	09/2020	69	M	White	21.0286	Standard	20	20	10	10	5	10	5	10	20	20	149	80	40	40	40	20	40	40	40	40	40	10	10	5	5	149	10	20	10	10	5	10	5	5	149
151	07/1950	10/2020	70	F	White	30.1006	Standard	5	10	5	5	5	5	5	20	5	5	151	20	10	10	10	5	5	10	10	10	10	5	5	5	5	151	5	10	5	10	5	5	5	5	151
155	04/1981	10/2020	39	M	White	52.6072	Standard	40	160	20	80	20	80	40	160	10	10	155	40	40	10	20	5	10	5	5	10	40	5	10	5	5	155	80	160	320	320	160	160	10	10	155
157	11/1956	10/2020	63	M	White	25.561	Standard	5	5	5	5	5	10	5	5	20	20	157	160	80	80	80	40	40	20	20	40	80	20	40	20	20	157	40	40	80	80	40	40	20	20	157
158	08/1984	09/2020	36	M	White	25.8331	Standard	40	80	40	40	20	80	5	80	20	10	158	160	160	160	80	10	5	160	160	160	160	40	40	5	5	158	80	80	40	40	20	20	5	5	158
161	07/1992	09/2020	28	M	White	27.1435	Standard	160	320	160	160	80	160	5	80	80	80	161	80	80	40	40	10	20	80	80	160	320	40	80	20	40	161	160	320	80	80	20	40	5	5	161
162	11/1943	09/2020	76	F	White	24.4147	High Dose	40	80	5	20	5	20	5	20	40	20	162	40	40	20	20	20	20	20	40	40	40	20	40	5	5	162	10	20	10	20	10	160	5	160	162
166	08/1963	10/2020	57	M	White	30.6321	Standard	40	320	20	160	10	160	5	160	5	80	166	40	80	20	40	10	20	20	80	40	160	10	40	5	5	166	80	160	80	160	40	80	40	80	166
169	07/1943	10/2020	77	M	White	24.072	High Dose	10	10	5	10	5	10	5	10	10	20	169	20	20	10	20	5	10	10	20	40	80	5	5	5	5	169	10	40	10	20	10	40	5	5	169
170	01/1950	10/2020	70	F	White	33.1465	High Dose	10	10	5	10	5	5	5	10	40	40	170	40	40	20	40	10	20	20	40	80	320	10	20	5	10	170	20	20	10	20	10	10	5	5	170
171	07/1938	09/2020	82	F	Other (American Indian or Alaska Native)	27.3262	High Dose	10	20	10	20	5	10	5	20	20	40	171	20	20	5	10	40	40	5	10	10	20	5	10	5	5	171	40	40	160	160	80	80	40	40	171
175	04/1964	10/2020	56	M	Black	25.8115	Standard	80	80	40	80	80	80	5	10	10	20	175	10	20	10	40	5	10	10	40	40	80	5	20	5	10	175	40	20	40	80	80	80	10	20	175
177	07/1948	09/2020	72	M	White	23.095	High Dose	20	40	10	20	20	40	5	20	20	20	177	160	80	80	80	10	10	40	40	40	40	5	40	5	5	177	5	80	20	40	40	40	5	5	177
179	06/1954	10/2020	66	F	White	39.2892	Standard	20	40	20	40	20	20	10	20	10	80	179	20	40	5	40	80	320	10	160	10	40	5	80	10	40	179	80	160	20	320	20	40	5	160	179
184	02/1951	09/2020	69	M	White	28.3546	High Dose	10	10	10	10	5	5	5	5	20	40	184	5	5	5	5	5	5	5	5	5	5	5	40	5	5	184	10	20	20	20	20	20	5	20	184
185	04/1950	09/2020	70	F	White	32.4815	High Dose	10	20	10	20	10	10	10	10	10	20	185	10	20	5	10	10	20	5	20	20	40	5	40	5	5	185	10	20	10	20	10	20	5	5	185
188	03/1949	09/2020	71	F	White	22.1493	Standard	20	80	10	40	10	20	5	40	10	20	188	40	40	20	40	20	20	40	40	40	80	20	5	20	20	188	40	160	40	80	20	40	10	40	188
190	05/1959	10/2020	61	M	White	27.9797	Standard	160	160	80	160	40	160	5	160	20	160	190	10	20	5	20	5	20	5	40	160	320	5	20	5	5	190	160	320	160	160	80	80	20	5	190
194	08/1988	09/2020	32	M	White	28.4545	Standard	20	20	20	20	20	20	20	20	40	20	194	20	20	10	20	5	10	10	20	160	160	20	40	5	5	194	320	320	40	80	40	40	10	5	194
196	10/1952	09/2020	68	M	Hispanic or Latino	33.4466	High Dose	5	5	5	5	5	5	5	20	20	20	196	20	20	10	20	10	20	5	10	20	80	5	5	5	5	196	20	40	10	20	10	20	5	80	196
203	04/1955	09/2020	65	M	Asian	23.4863	High Dose	10	40	5	20	5	20	5	20	10	20	203	40	20	20	20	40	40	20	20	40	40	10	10	5	5	203	80	80	40	80	20	40	10	20	203
204	11/1988	10/2020	31	M	White	30.4705	Standard	20	80	20	80	10	80	10	160	10	20	204	160	80	80	80	40	40	40	80	320	320	40	80	5	10	204	160	320	40	80	10	40	5	5	204
205	07/1955	09/2020	65	F	White	19.9114	High Dose	40	80	40	40	20	40	20	40	20	20	205	5	5	5	5	5	5	5	5	5	20	5	5	5	5	205	10	20	5	10	5	10	5	5	205
207	04/1984	09/2020	36	M	White	24.5823	Standard	160	160	80	80	80	80	80	80	10	20	207	20	20	10	20	80	80	10	20	20	80	5	20	10	10	207	160	160	80	160	40	80	5	5	207
208	05/1959	10/2020	61	M	White	30.9363	Standard	40	80	20	40	5	40	5	40	20	20	208	80	80	40	80	20	40	40	160	40	160	5	40	5	10	208	20	40	10	20	5	10	5	5	208
209	02/1941	10/2020	79	F	White	23.923	High Dose	40	40	20	20	10	20	5	20	10	10	209	10	10	5	5	5	10	5	10	10	20	5	5	5	5	209	10	20	10	20	5	160	5	160	209
211	08/1994	10/2020	26	M	White	32.5834	Standard	160	160	160	160	80	160	80	80	40	40	211	40	80	40	40	10	10	20	40	80	160	5	10	5	5	211	80	80	40	40	10	10	5	5	211
213	09/1985	12/2020	35	M	White	32.6911	Standard	80	160	80	160	80	160	20	40	40	80	213	40	40	20	40	10	10	5	5	40	40	5	5	5	5	213	320	320	40	80	10	40	5	5	213
214	01/1958	10/2020	62	F	White	23.1771	Standard	20	20	40	80	20	40	20	40	160	160	214	10	20	5	10	5	5	5	10	20	80	5	10	5	5	214	640	640	160	320	80	80	640	640	214
215	03/1981	10/2020	39	F	White	25.7373	Standard	10	20	5	10	10	10	5	10	20	20	215	80	80	80	80	40	40	80	160	160	160	40	40	5	5	215	20	20	40	40	40	40	5	5	215
217	03/1966	11/2020	54	F	Hispanic or Latino	31.7255	Standard	20	80	10	40	10	40	5	80	20	20	217	20	20	10	20	10	20	5	10	5	20	5	5	5	5	217	20	80	40	40	20	40	5	5	217
218	08/1991	09/2020	29	M	White	25.0467	Standard	1280	1280	640	640	80	160	5	40	10	20	218	80	80	40	40	5	5	40	80	640	640	20	40	5	5	218	160	160	40	40	5	10	5	5	218
219	06/1979	10/2020	41	M	White	32.8994	Standard	40	160	40	160	20	160	20	160	10	20	219	10	10	5	10	10	10	5	5	20	40	5	5	5	5	219	80	160	160	320	160	160	5	5	219
220	06/1975	10/2020	45	F	White	46.2767	Standard	40	80	40	40	20	40	40	80	10	10	220	20	20	10	20	10	20	10	20	10	40	5	10	5	5	220	20	20	20	40	10	20	5	5	220
221	05/1991	10/2020	29	F	White	22.1373	Standard	80	80	40	80	20	40	20	40	10	20	221	80	80	40	40	40	40	40	40	80	160	20	40	5	5	221	80	80	40	80	20	40	5	5	221
224	09/1958	10/2020	62	F	White	49.0264	Standard	5	10	5	5	5	5	5	5	40	80	224	20	20	10	20	5	5	40	20	10	80	10	5	5	5	224	20	20	40	20	10	10	5	5	224
225	09/1984	10/2020	36	M	White	26.4002	Standard	40	40	20	40	20	40	40	40	20	20	225	20	40	10	20	5	10	10	80	10	40	5	20	5	5	225	320	320	20	40	5	20	20	5	225
227	02/1968	09/2020	52	F	White	34.326	Standard	80	160	40	160	40	160	20	160	20	40	227	10	40	5	40	5	20	5	160	10	320	5	40	5	5	227	40	160	80	80	20	40	5	40	227
232	06/1992	10/2020	28	F	White	25.5003	Standard	20	40	20	40	20	40	5	40	10	10	232	10	10	5	10	5	5	1280	20	40	80	640	20	5	20	232	80	80	20	40	5	20	5	5	232
238	02/1999	11/2020	21	F	White	30.9763	Standard	160	160	80	80	80	80	80	80	10	20	238	1280	640	640	320	5	5	40	1280	640	640	5	640	5	5	238	160	160	40	40	20	40	5	5	238
243	11/1993	10/2020	26	F	Mixed (Black, White)	31.5519	Standard	80	80	40	80	40	80	20	80	10	20	243	160	160	80	160	5	5	80	160	320	640	40	10	5	5	243	80	80	40	80	5	40	5	5	243
244	10/1986	10/2020	33	F	Black	22.7841	Standard	40	40	40	40	40	40	80	80	10	10	244	80	80	40	80	80	80	80	80	80	80	40	40	5	5	244	160	80	40	40	10	10	5	10	244
245	05/1999	11/2020	21	F	White	21.9552	Standard	160	320	80	160	80	160	40	160	20	40	245	160	160	80	160	40	80	160	320	160	320	40	80	20	20	245	160	80	160	320	80	160	40	80	245
248	09/1956	10/2020	64	F	White	25.8953	Standard	40	40	20	40	20	40	10	20	40	40	248	80	80	80	80	20	20	80	80	80	80	40	40	20	20	248	10	10	20	20	10	20	5	5	248
249	03/1977	10/2020	43	F	White	33.9275	Standard	10	10	10	10	10	10	20	20	20	40	249	5	20	5	20	20	20	5	10	40	80	5	5	10	10	249	40	40	160	160	80	80	5	5	249
250	12/1984	10/2020	35	F	White	24.4274	Standard	160	160	80	160	80	80	40	80	40	80	250	20	20	10	20	20	40	40	80	80	160	5	10	5	5	250	160	320	40	40	10	20	5	5	250
253	10/1993	09/2020	26	M	White	22.6477	Standard	160	160	80	160	160	160	320	160	20	40	253	320	320	320	320	160	320	320	640	1280	640	160	160	10	20	253	320	320	80	80	10	20	5	5	253
260	04/1977	10/2020	43	F	White	20.8573	Standard	80	80	40	40	5	40	5	5	10	20	260	80	80	80	40	40	40	80	40	80	80	40	20	5	20	260	40	40	40	40	5	5	5	5	260
263	01/1987	09/2020	33	F	Asian	22.2684	Standard	20	40	10	40	10	20	5	20	10	20	263	20	20	10	20	10	10	40	40	80	80	20	20	5	5	263	80	80	20	20	10	20	5	5	263
264	12/1993	12/2020	27	F	White	34.1241	Standard	20	80	10	80	5	80	5	20	10	20	264	20	40	10	40	5	20	10	40	40	320	10	80	5	20	264	40	80	10	40	5	40	5	5	264
268	09/1952	09/2020	68	F	White	32.1229	High Dose	5	40	20	20	5	20	5	40	40	10	268	40	80	40	80	80	80	20	80	80	160	10	20	5	5	268	5	20	20	40	10	20	5	5	268
269	09/1946	09/2020	74	F	White	30.7381	High Dose	5	10	40	5	5	5	5	5	40	40	269	5	10	5	10	5	5	5	5	5	20	5	5	5	5	269	20	10	10	10	20	160	5	160	269
270	08/1954	09/2020	66	M	White	28.9685	High Dose	160	160	20	160	160	160	320	320	40	80	270	5	10	5	5	20	80	5	5	5	80	5	40	5	20	270	80	160	40	80	10	40	80	160	270
273	02/1947	09/2020	73	M	White	29.4149	High Dose	5	20	5	10	5	10	5	10	40	40	273	5	20	5	10	5	10	5	20	5	20	5	5	5	5	273	20	40	40	80	20	40	10	40	273
274	04/1947	09/2020	73	F	White	29.9556	High Dose	10	40	20	40	10	40	5	40	40	40	274	10	20	5	10	5	5	5	20	5	20	5	5	5	5	274	10	40	40	40	20	40	10	40	274
275	02/1944	09/2020	76	F	White	42.8686	High Dose	20	40	20	20	10	20	20	40	20	40	275	10	80	5	40	80	5	5	40	10	160	5	40	5	5	275	160	320	80	80	10	40	5	10	275
276	06/1951	09/2020	69	F	White	31.086	High Dose	20	40	20	20	5	20	5	40	40	40	276	10	20	10	10	20	20	5	10	80	80	5	5	5	5	276	40	80	80	80	20	40	5	40	276
277	02/1969	11/2020	51	M	Black	29.3427	Standard	20	80	20	80	10	80	5	80	40	40	277	5	10	5	10	5	5	5	5	5	10	5	5	5	5	277	10	80	20	80	20	40	5	10	277
278	02/1955	09/2020	65	M	White	20.7048	High Dose	40	80	5	40	5	40	5	80	20	40	278	40	40	40	40	5	10	40	40	40	80	10	20	5	5	278	10	80	10	20	5	5	5	5	278
279	08/1979	11/2020	41	F	White	26.8046	Standard	80	160	5	80	80	80	160	80	10	20	279	40	40	40	40	80	80	40	40	160	160	10	10	10	10	279	10	20	10	20	10	20	5	5	279
280	06/1976	11/2020	44	F	White	22.6302	Standard	20	40	160	40	20	80	5	10	20	20	280	10	10	10	10	20	20	5	5	40	80	5	5	5	10	280	5	5	40	40	40	40	5	5	280
284	04/1947	10/2020	73	M	White	36.3861	High Dose	5	5	5	5	5	5	5	5	20	40	284	20	20	10	10	5	5	5	5	40	20	5	5	5	5	284	40	40	40	20	20	20	5	80	284
285	01/1947	10/2020	73	F	White	34.0371	High Dose	40	40	10	40	20	20	5	5	20	20	285	40	40	20	40	20	5	10	40	40	80	5	10	5	5	285	80	160	80	80	40	40	20	40	285
286	08/1949	09/2020	71	M	White	37.5889	High Dose	20	20	10	20	20	20	20	20	20	10	286	20	40	10	20	5	20	20	40	20	40	5	20	5	5	286	10	20	5	10	5	10	5	5	286
288	01/1959	12/2020	61	F	Black	35.6735	Standard	40	20	10	20	40	40	20	20	20	20	288	80	40	80	40	40	20	160	80	80	80	40	20	40	20	288	80	80	20	20	20	20	10	5	288
289	05/1949	10/2020	71	F	White	20.4624	High Dose	20	40	20	20	5	10	5	5	80	160	289	5	20	5	20	20	40	10	20	20	80	10	40	10	20	289	20	80	40	40	20	40	5	5	289
290	01/1979	10/2020	41	M	White	29.1617	Standard	40	80	10	20	5	20	5	20	20	10	290	10	20	5	10	5	5	5	20	10	80	5	5	5	5	290	40	40	20	40	10	40	5	5	290
291	09/1942	09/2020	78	F	White	23.1226	High Dose	5	20	5	10	5	10	5	20	40	5	291	20	20	10	20	10	20	5	5	20	40	5	5	5	5	291	40	80	10	20	10	80	10	80	291
293	12/1954	09/2020	65	F	White	25.8271	High Dose	5	160	5	160	5	160	5	160	80	20	293	40	160	20	80	10	80	10	80	20	320	5	80	5	5	293	80	80	5	80	5	80	5	5	293
294	02/1950	09/2020	70	F	White	21.0481	High Dose	20	80	10	40	10	40	5	80	20	20	294	20	80	20	40	20	20	10	80	40	80	5	20	5	5	294	80	80	40	40	20	40	5	5	294
295	04/1953	09/2020	67	F	White	22.8189	High Dose	80	80	40	80	40	40	80	80	80	20	295	10	20	10	10	20	40	10	20	20	40	5	5	5	5	295	40	40	40	40	20	40	20	20	295
296	09/1952	09/2020	68	M	White	21.0877	High Dose	20	40	20	20	20	40	20	20	10	5	296	5	10	5	10	5	10	5	10	5	10	5	5	5	5	296	20	20	20	20	20	40	20	20	296
297	01/1963	11/2020	57	F	White	28.0158	Standard	10	20	10	10	5	5	5	5	10	40	297	5	10	5	10	5	5	5	5	5	10	5	5	5	5	297	5	10	5	10	5	10	5	5	297
298	03/1939	09/2020	81	F	White	32.2149	High Dose	20	20	10	10	5	10	5	5	80	20	298	80	80	80	80	5	20	80	80	40	80	10	20	5	5	298	40	40	40	40	10	20	5	5	298
299	07/1952	09/2020	68	F	White	41.4395	High Dose	20	320	20	320	20	320	20	320	20	40	299	40	40	20	40	20	20	80	80	20	80	10	5	5	5	299	320	1280	160	640	80	320	80	640	299
300	12/1979	10/2020	40	F	White	26.4225	Standard	80	80	80	80	80	40	160	80	20	40	300	5	5	5	5	5	5	5	10	40	40	5	5	5	5	300	20	20	80	160	80	160	5	5	300
303	12/1971	10/2020	48	F	White	22.073	Standard	10	20	5	5	5	5	5	5	20	20	303	20	20	10	20	10	10	20	20	20	40	5	10	5	5	303	10	20	40	40	20	40	5	5	303
304	10/1953	09/2020	66	F	White	35.7642	High Dose	40	40	20	40	20	20	20	40	40	40	304	160	160	160	160	40	40	320	320	160	160	40	80	10	10	304	40	160	40	80	20	80	20	80	304
305	08/1963	10/2020	57	M	White	32.4511	Standard	40	80	20	40	40	80	40	80	20	20	305	20	80	20	80	5	20	40	160	40	160	5	40	5	10	305	80	80	20	20	10	20	40	80	305
306	11/1957	10/2020	62	F	White	27.1575	Standard	10	40	10	20	10	20	20	80	20	10	306	20	40	20	20	10	20	20	20	40	40	5	10	5	5	306	80	80	40	40	20	20	40	80	306
307	08/1939	09/2020	81	F	White	21.3193	High Dose	10	20	20	20	10	20	10	20	40	40	307	20	20	10	10	10	20	5	5	20	40	5	5	5	5	307	10	20	80	80	20	40	5	5	307
308	11/1947	09/2020	72	M	White	30.1442	High Dose	10	10	5	5	5	5	5	5	40	40	308	20	20	10	20	20	10	5	10	20	20	5	5	5	5	308	320	320	40	80	20	40	5	10	308
309	08/1956	09/2020	64	F	White	25.6176	Standard	40	40	20	20	5	20	5	20	40	10	309	320	320	320	320	160	160	320	640	320	320	80	80	5	5	309	40	40	10	20	20	20	20	20	309
311	09/1976	10/2020	44	F	Hispanic or Latino	32.0177	Standard	10	10	5	5	10	10	10	20	40	40	311	10	10	5	10	5	10	5	5	10	20	5	5	5	5	311	10	20	20	20	10	20	5	5	311
312	04/1957	09/2020	63	F	White	30.9365	Standard	20	80	10	40	20	80	20	80	20	40	312	10	40	5	20	5	10	10	10	10	20	5	5	5	5	312	80	80	10	20	10	20	5	5	312
313	02/1953	09/2020	67	M	White	37.7951	High Dose	10	40	5	40	5	40	5	40	20	20	313	40	80	20	80	40	40	5	160	40	160	5	40	5	10	313	40	40	20	40	10	40	5	5	313
314	09/1951	09/2020	69	F	White	27.0844	High Dose	10	20	10	10	10	20	5	20	40	40	314	5	5	5	5	5	5	5	5	5	5	5	5	5	5	314	20	20	20	40	20	40	20	40	314
317	02/1965	10/2020	55	F	White	27.1207	Standard	10	40	5	20	5	20	5	20	20	20	317	5	40	5	20	5	10	5	20	5	160	5	40	5	20	317	10	20	10	10	10	20	5	10	317
318	08/1964	10/2020	56	M	White	25.9657	Standard	40	80	40	40	40	40	40	40	20	5	318	5	5	5	5	5	10	5	5	10	80	5	5	5	5	318	10	40	20	40	20	40	20	40	318
319	07/1951	09/2020	69	F	White	29.4107	High Dose	20	40	20	20	10	20	20	20	40	40	319	40	80	40	40	20	20	40	40	80	80	10	5	10	10	319	20	40	20	40	10	20	10	80	319
320	04/1950	09/2020	70	F	White	26.5525	High Dose	10	10	5	10	5	5	5	5	160	160	320	10	20	5	20	5	20	5	20	5	20	5	5	5	5	320	20	40	20	40	5	40	10	80	320
321	11/1968	10/2020	51	F	White	27.2378	Standard	5	20	5	20	5	20	5	40	40	20	321	10	20	5	10	5	5	5	10	5	40	5	5	5	5	321	10	20	5	10	5	10	5	5	321
322	01/1976	11/2020	44	F	White	49.7617	Standard	20	160	10	160	5	160	5	320	40	80	322	40	320	10	80	5	80	5	40	20	320	5	40	5	5	322	80	320	160	640	80	640	5	40	322
325	07/1944	10/2020	76	M	White	24.0188	High Dose	5	20	5	10	5	10	5	20	20	20	325	40	80	20	40	10	20	40	80	40	80	5	10	10	10	325	80	80	40	40	20	40	5	5	325
328	03/1973	10/2020	47	F	White	29.819	Standard	40	80	20	80	5	40	5	80	20	20	328	20	20	10	20	20	20	20	20	20	40	5	5	5	5	328	5	10	20	40	20	40	5	5	328
329	08/1974	10/2020	46	F	White	31.6448	Standard	80	80	80	80	40	40	5	10	20	20	329	40	40	20	20	80	80	20	20	20	20	10	10	5	5	329	160	160	160	160	80	80	80	80	329
330	07/1980	10/2020	40	F	Hispanic or Latino	35.2338	Standard	20	40	5	20	5	20	5	20	80	160	330	20	20	10	20	5	20	10	20	10	40	5	5	5	5	330	20	20	10	40	10	20	5	5	330
332	04/1950	09/2020	70	F	White	26.97	High Dose	5	10	5	5	5	5	5	5	40	20	332	10	20	5	20	5	10	10	20	5	20	5	5	5	5	332	5	10	10	10	5	10	5	5	332
333	10/1958	10/2020	62	F	White	32.3776	Standard	20	40	20	40	10	20	10	40	20	5	333	80	160	80	160	80	80	80	80	160	160	20	20	5	5	333	160	160	80	80	40	80	20	40	333
334	11/1951	09/2020	68	M	White	30.1973	High Dose	160	160	160	160	160	160	320	320	80	80	334	40	80	40	80	20	40	5	10	40	80	5	5	5	5	334	80	80	80	80	40	80	80	80	334
335	12/1951	09/2020	68	F	White	30.5421	High Dose	40	80	20	80	20	40	40	80	10	20	335	320	160	80	40	40	40	80	80	160	160	40	20	5	5	335	10	40	20	40	20	40	10	10	335
337	02/1977	10/2020	43	F	White	23.1773	Standard	10	20	10	20	5	10	5	10	20	20	337	10	20	10	10	5	5	40	40	40	40	5	10	5	5	337	80	40	80	160	80	80	5	10	337
338	11/1940	09/2020	79	F	Hispanic or Latino	52.8397	High Dose	5	20	5	10	5	20	5	20	20	40	338	10	20	10	20	5	5	10	5	20	40	5	5	5	5	338	20	40	20	40	10	20	10	40	338
339	08/1951	09/2020	69	M	White	26.5791	High Dose	20	20	20	20	10	10	5	10	40	40	339	40	40	20	20	5	5	40	40	80	80	5	5	5	5	339	160	320	40	40	40	40	20	20	339
340	09/1969	11/2020	51	M	White	24.9549	Standard	10	10	10	5	5	5	5	5	10	5	340	40	20	20	20	20	20	40	40	40	40	20	20	5	5	340	160	160	160	160	160	160	20	20	340
343	08/1945	09/2020	75	M	White	37.3551	High Dose	10	10	5	5	5	5	5	5	20	10	343	40	40	40	80	5	5	5	5	20	40	5	5	5	5	343	10	20	80	80	80	80	160	160	343
344	06/1949	10/2020	71	F	White	29.1697	High Dose	10	20	10	20	10	20	5	20	40	20	344	10	10	10	10	5	10	5	5	10	10	5	5	5	5	344	40	80	40	80	10	40	5	10	344
345	06/1949	09/2020	71	F	White	25.3125	High Dose	40	40	10	20	5	40	5	20	20	20	345	80	160	80	80	40	40	80	160	20	80	40	80	40	40	345	10	160	160	320	40	160	40	160	345
346	04/1953	09/2020	67	F	White	28.7635	High Dose	80	160	40	160	40	160	5	160	40	80	346	2560	1280	80	80	40	80	40	40	80	80	40	40	40	40	346	5	10	5	10	5	10	5	5	346
347	10/1958	10/2020	61	M	White	27.3819	Standard	80	320	80	160	40	160	40	320	20	40	347	40	80	40	40	40	40	80	80	80	80	10	10	5	5	347	80	80	40	40	20	40	40	40	347
348	09/1953	09/2020	67	F	White	27.6819	High Dose	80	80	40	40	80	40	160	80	40	40	348	80	80	80	80	160	160	160	80	160	160	40	40	10	20	348	40	20	20	40	20	20	5	10	348
349	02/1967	10/2020	53	F	White	22.2283	Standard	20	40	10	20	5	20	5	20	10	10	349	20	20	10	40	5	10	10	40	10	40	5	10	5	5	349	80	80	40	80	20	40	5	20	349
352	03/1961	09/2020	59	M	White	27.4272	Standard	80	320	80	160	40	160	40	320	20	80	352	10	20	10	20	5	10	5	10	10	80	5	5	5	5	352	80	160	40	80	40	80	40	40	352
353	08/1947	09/2020	73	M	White	27.5742	High Dose	80	40	40	40	20	20	5	5	80	40	353	80	40	40	40	5	10	20	5	160	160	5	5	5	5	353	10	20	40	40	40	40	5	10	353
354	02/1956	11/2020	64	M	White	23.7614	Standard	10	40	5	20	5	20	5	20	20	10	354	20	20	10	10	40	40	5	5	40	80	5	5	5	5	354	5	20	20	640	5	320	5	640	354
355	01/1976	11/2020	44	F	White	44.6565	Standard	40	80	40	40	20	40	40	80	20	10	355	10	20	10	10	40	40	5	20	20	40	5	5	5	5	355	40	40	20	40	20	40	5	5	355
358	01/1967	11/2020	53	F	White	40.2648	Standard	20	20	10	20	5	20	5	20	20	20	358	80	160	40	40	40	40	40	40	40	80	10	20	5	5	358	20	40	40	80	20	40	5	10	358
359	07/1962	09/2020	58	F	White	39.9258	Standard	20	40	20	40	5	20	20	80	20	20	359	5	20	5	20	10	40	5	20	40	160	5	10	5	5	359	40	160	20	80	10	40	10	80	359
360	01/1972	11/2020	48	F	White	24.8864	Standard	20	20	5	5	5	5	5	5	20	10	360	80	80	80	80	80	80	160	160	160	160	5	10	5	5	360	160	160	160	160	160	320	5	5	360
362	11/1943	09/2020	76	M	White	31.6008	High Dose	20	40	20	20	10	20	5	20	20	40	362	320	320	160	320	80	80	160	320	320	640	20	160	5	5	362	20	40	20	40	10	160	5	80	362
363	10/1950	11/2020	70	F	White	33.3826	High Dose	40	40	40	40	40	40	80	80	40	40	363	5	5	5	5	5	5	5	5	5	10	5	5	5	5	363	10	20	5	10	5	40	5	80	363
364	10/1970	10/2020	50	F	White	31.746	Standard	5	20	5	10	5	5	5	5	5	5	364	40	80	40	80	40	40	80	160	80	160	20	80	20	20	364	40	40	80	80	40	40	5	5	364
367	09/1968	10/2020	52	M	White	32.7479	Standard	80	80	80	80	40	40	20	40	20	20	367	10	10	10	10	5	10	5	5	20	80	5	5	5	5	367	80	80	10	20	10	10	5	5	367
368	08/1948	10/2020	72	F	White	24.0776	High Dose	5	20	5	10	5	10	5	10	40	5	368	5	10	5	10	5	10	5	10	5	20	5	5	5	5	368	20	160	10	40	5	20	5	20	368
369	08/1954	09/2020	66	M	White	24.7739	High Dose	20	20	20	20	20	40	40	40	20	20	369	80	80	20	40	40	40	40	40	40	40	20	20	5	5	369	160	320	40	80	20	40	5	20	369
370	06/1961	10/2020	59	M	White	20.9752	Standard	40	40	20	40	20	20	5	40	20	10	370	10	20	5	10	5	5	10	20	20	20	5	10	5	5	370	160	320	320	320	160	320	640	640	370
371	02/1974	09/2020	46	F	White	25.2395	Standard	20	40	10	40	5	20	5	40	20	20	371	40	40	40	40	40	20	40	80	40	40	10	10	5	5	371	80	80	40	80	40	80	20	20	371
373	03/1968	10/2020	52	F	White	22.5619	Standard	10	20	10	20	5	20	5	40	40	20	373	40	40	40	40	10	10	20	20	40	160	5	5	5	5	373	40	40	160	160	80	80	40	40	373
374	06/1962	10/2020	58	F	Other (Semitic)	31.6612	Standard	20	20	10	10	5	5	5	10	40	80	374	20	40	20	20	20	20	40	40	160	160	20	20	5	5	374	80	80	80	40	40	40	80	80	374
375	04/1956	10/2020	64	M	White	33.3524	Standard	40	40	40	40	40	20	40	40	20	20	375	20	40	20	40	5	10	5	20	80	160	5	40	5	5	375	160	160	80	160	80	80	80	40	375
376	04/1941	09/2020	79	M	White	33.5062	High Dose	20	20	20	20	10	10	5	5	20	5	376	80	160	160	160	40	40	320	320	160	320	80	160	5	5	376	20	40	80	80	80	160	5	80	376
378	11/1971	10/2020	48	F	White	29.0656	Standard	80	80	20	80	20	40	5	40	40	20	378	10	10	5	10	20	20	5	5	10	80	5	5	5	5	378	80	80	160	160	80	40	5	10	378
379	04/1956	10/2020	64	F	White	21.6026	Standard	20	20	10	10	10	10	10	10	40	40	379	5	5	5	5	5	5	5	5	40	80	5	5	5	5	379	20	20	5	5	5	5	80	5	379
380	11/1955	10/2020	64	M	White	26.3485	Standard	20	20	10	20	5	10	5	5	40	5	380	5	5	5	5	5	10	10	5	5	20	5	5	5	5	380	10	20	80	80	40	80	5	10	380
381	09/1947	09/2020	73	F	White	34.3553	High Dose	10	10	5	10	5	10	5	10	40	40	381	40	40	20	40	10	20	20	20	10	40	5	10	5	5	381	20	80	10	20	5	10	5	5	381
383	01/1958	09/2020	62	F	White	30.9311	Standard	10	10	10	20	10	10	20	20	40	40	383	10	40	10	40	5	5	20	40	10	80	10	10	5	5	383	20	20	10	20	5	20	5	5	383
384	07/1961	09/2020	59	F	White	35.5826	Standard	5	20	5	20	5	20	5	40	10	80	384	40	80	20	80	40	80	5	80	10	80	10	40	10	10	384	40	40	10	20	10	10	320	10	384
385	06/1961	10/2020	59	F	White	26.8358	Standard	640	640	640	640	640	640	1280	640	40	20	385	40	40	80	80	20	20	40	10	160	160	20	10	5	10	385	40	40	160	160	160	160	5	320	385
386	03/1975	10/2020	45	F	White	31.4483	Standard	80	80	20	40	20	20	5	5	40	20	386	40	80	20	40	10	40	5	80	40	160	5	40	5	20	386	40	40	160	320	80	160	10	10	386
387	03/1976	10/2020	44	M	White	27.0197	Standard	40	80	40	40	20	40	40	40	80	20	387	10	20	10	10	5	5	5	5	40	40	5	5	5	5	387	160	160	80	160	40	40	10	80	387
388	02/1966	10/2020	54	F	White	27.8077	Standard	10	5	10	5	5	10	5	5	20	40	388	5	5	5	5	5	5	20	5	5	5	40	5	5	5	388	10	40	20	80	20	40	10	80	388
389	07/1952	09/2020	68	F	White	20.4148	High Dose	40	80	20	40	20	40	20	40	20	20	389	40	40	40	40	80	80	80	40	80	160	5	80	5	5	389	20	40	80	160	80	80	5	40	389
391	10/1954	09/2020	66	F	White	20.9375	High Dose	20	80	20	80	10	40	5	80	40	640	391	40	80	40	160	20	20	40	320	80	320	20	40	20	5	391	20	80	20	40	10	20	40	20	391
392	07/1971	10/2020	49	F	White	23.0471	Standard	320	320	160	160	80	160	160	160	20	40	392	40	80	40	40	20	40	80	80	40	80	20	20	5	20	392	80	80	160	160	80	80	5	80	392
393	03/1967	10/2020	53	M	White	29.5944	Standard	160	160	160	80	20	20	10	20	20	80	393	40	40	40	40	40	20	5	40	40	40	5	20	5	5	393	20	20	320	320	160	160	80	5	393
394	09/1977	11/2020	43	F	White	37.0965	Standard	20	80	10	80	5	80	20	160	20	5	394	5	10	5	5	5	20	320	5	5	80	80	5	80	5	394	80	160	160	320	80	160	5	160	394
395	05/1973	11/2020	47	F	White	29.9772	Standard	160	80	80	80	40	80	40	40	20	10	395	5	5	5	5	5	5	5	5	5	20	5	5	5	5	395	5	40	160	160	80	80	5	10	395
396	09/1985	10/2020	35	F	White	20.9368	Standard	80	80	40	80	40	80	80	80	80	20	396	80	80	40	80	10	40	20	40	40	80	5	20	5	5	396	160	160	20	40	20	20	5	10	396
397	08/1972	11/2020	48	F	Black	36.9913	Standard	5	10	5	5	5	5	5	5	40	40	397	5	10	5	5	5	5	5	5	40	40	5	10	5	5	397	20	20	160	160	80	80	5	10	397
399	05/1958	10/2020	62	M	White	45.4757	Standard	10	20	20	20	5	5	5	5	40	40	399	5	10	5	10	5	10	5	5	40	80	5	20	5	5	399	640	640	160	320	160	80	160	640	399
401	08/1954	09/2020	66	M	Black	41.4431	High Dose	40	40	40	40	10	20	10	80	20	40	401	160	320	80	160	320	320	160	160	160	320	80	160	40	80	401	80	160	160	160	80	80	80	160	401
404	11/1970	10/2020	49	F	White	41.9232	Standard	80	640	40	160	40	160	80	320	40	80	404	40	80	20	40	10	20	20	40	80	160	10	20	5	5	404	160	160	160	320	80	80	10	40	404
405	05/1963	10/2020	57	F	White	25.9962	Standard	20	80	20	80	5	80	5	40	80	40	405	80	80	40	40	20	20	5	5	80	80	5	10	5	5	405	640	640	320	320	160	160	160	320	405
407	11/1978	10/2020	41	M	White	30.9255	Standard	40	80	40	40	40	80	20	40	40	40	407	20	20	10	20	320	320	10	20	160	160	5	5	5	5	407	40	40	40	80	20	40	5	5	407
409	11/1974	10/2020	45	F	Black	33.3624	Standard	80	80	80	80	80	80	10	20	40	40	409	5	10	5	5	10	20	5	5	5	160	5	5	5	5	409	40	80	320	320	320	320	10	10	409
410	05/1977	11/2020	43	F	White	20.8112	Standard	80	80	10	20	10	20	5	10	40	40	410	5	20	5	20	5	40	5	80	5	80	5	40	5	5	410	20	40	80	160	40	80	5	5	410
412	02/1969	11/2020	51	F	White	23.1269	Standard	80	80	80	80	80	80	20	20	20	20	412	80	160	80	80	10	20	160	160	160	320	40	80	5	5	412	20	40	80	160	40	80	5	5	412
413	06/1977	11/2020	43	M	White	24.0622	Standard	80	80	80	80	40	40	10	20	20	20	413	5	10	5	5	5	5	5	5	5	10	5	5	5	5	413	10	10	40	40	10	20	5	5	413
414	02/1962	10/2020	58	F	White	41.0075	Standard	20	160	20	80	20	80	5	40	20	40	414	20	40	20	40	80	80	40	80	20	80	10	20	5	5	414	10	20	80	80	20	40	10	10	414
416	10/1963	10/2020	57	F	White	21.5684	Standard	5	5	5	5	5	5	5	5	20	40	416	10	10	5	5	5	5	5	5	10	10	5	5	5	5	416	40	40	80	80	20	20	80	80	416
417	09/1967	10/2020	53	M	White	28.2349	Standard	10	10	5	5	5	5	5	5	40	40	417	20	20	10	20	5	5	5	5	10	10	5	5	5	5	417	20	20	160	160	80	160	5	5	417
418	08/2001	10/2020	19	M	White	16.462	Standard	160	160	160	160	160	160	40	40	40	80	418	320	320	160	160	320	320	320	320	160	160	160	160	5	5	418	160	160	80	80	40	80	40	40	418
420	08/1975	10/2020	45	F	Black	26.3251	Standard	40	80	5	40	10	80	5	20	5	40	420	80	160	80	80	20	80	160	320	80	160	40	40	5	5	420	640	640	640	1280	640	640	160	160	420
422	07/1975	11/2020	45	F	White	22.1265	Standard	20	40	10	40	10	40	5	20	40	80	422	5	5	5	5	5	10	5	5	5	20	5	320	5	5	422	10	40	80	160	20	80	5	5	422
423	11/1965	09/2020	54	F	White	35.0036	Standard	20	20	10	20	10	20	5	10	20	40	423	160	320	160	160	20	40	160	160	160	320	40	40	5	5	423	40	80	160	320	80	160	5	20	423
424	12/1983	10/2020	36	M	White	36.4367	Standard	40	40	20	40	20	40	5	20	10	40	424	10	20	5	20	5	5	5	5	20	80	5	80	5	5	424	40	40	80	80	40	40	5	5	424
425	12/1960	09/2020	59	F	White	41.6409	Standard	5	160	40	80	20	160	5	40	20	40	425	20	40	20	20	40	40	80	80	80	80	20	160	20	20	425	320	640	320	320	160	320	20	20	425
426	10/2001	11/2020	19	F	White	22.4068	Standard	80	80	80	80	20	80	5	20	20	20	426	320	320	160	160	160	80	320	320	160	160	160	80	5	5	426	40	160	160	160	40	160	20	40	426
427	03/1975	10/2020	45	F	White	21.2513	Standard	80	80	20	20	10	10	5	5	20	40	427	20	40	20	20	20	20	20	20	20	80	5	40	5	5	427	10	20	80	80	20	20	5	5	427
431	12/1971	09/2020	48	F	White	28.1227	Standard	40	40	40	40	20	40	5	10	80	320	431	10	10	5	5	5	5	5	20	20	80	5	320	5	5	431	160	160	640	1280	320	640	5	5	431
432	11/1963	11/2020	56	M	White	29.0023	Standard	20	80	40	80	5	80	5	20	20	80	432	5	80	5	80	5	20	5	5	5	80	5	5	5	5	432	5	40	80	80	5	80	10	40	432
433	06/1946	09/2020	74	M	White	32.5619	High Dose	20	80	10	40	20	80	5	40	10	20	433	320	320	320	320	160	160	320	640	160	640	80	160	5	20	433	20	80	80	80	40	160	40	80	433
434	05/1979	09/2020	41	F	White	20.9097	Standard	20	160	20	80	5	40	5	20	20	40	434	20	40	20	20	20	20	5	40	20	40	5	5	5	5	434	40	80	160	160	80	160	5	5	434
437	06/1950	09/2020	70	F	White	40.9288	High Dose	20	80	20	80	20	80	5	20	20	40	437	40	80	20	40	5	20	40	160	20	40	5	40	5	5	437	20	80	20	40	10	40	5	10	437
438	12/1981	09/2020	38	M	White	30.9501	Standard	40	80	5	80	5	80	5	20	160	160	438	5	20	5	10	5	20	5	20	5	80	5	20	5	5	438	20	80	40	40	5	5	20	20	438
439	07/1998	11/2020	22	F	Black	24.9733	Standard	160	80	40	80	40	40	20	20	10	10	439	160	160	80	80	20	20	80	160	160	160	10	20	5	5	439	40	80	40	80	40	80	10	10	439
441	02/1955	10/2020	65	F	White	23.0129	Standard	40	80	80	80	10	20	5	5	80	80	441	10	40	10	20	20	40	10	20	10	40	5	10	5	5	441	5	10	40	40	10	20	20	40	441
442	12/1995	10/2020	24	F	White	36.1965	Standard	40	40	40	40	20	40	10	20	640	10	442	160	160	80	160	80	80	160	320	80	160	40	160	20	40	442	40	80	20	160	10	160	5	10	442
443	12/1988	11/2020	31	F	White	34.3465	Standard	20	40	20	40	20	40	10	10	20	10	443	80	80	40	80	10	20	80	160	40	160	5	40	5	5	443	320	320	160	320	20	80	5	20	443
448	02/1970	10/2020	50	M	White	36.1469	Standard	20	80	10	80	5	80	5	40	40	20	448	40	640	40	320	10	40	5	1280	20	640	5	640	5	320	448	320	160	160	160	40	80	5	10	448
450	09/1996	10/2020	24	F	White	18.2484	Standard	80	160	80	160	20	160	5	40	20	20	450	40	160	40	80	20	40	40	160	20	160	10	40	5	5	450	80	160	160	320	40	80	10	40	450
452	08/1996	10/2020	24	F	White	36.1293	Standard	80	160	80	80	80	160	20	80	10	20	452	80	80	80	80	80	80	160	160	80	80	40	80	5	5	452	160	160	40	160	20	40	10	10	452
455	11/1934	09/2020	85	F	White	26.6279	High Dose	20	40	20	80	20	80	5	20	40	20	455	80	320	80	320	40	160	80	320	80	320	20	160	5	40	455	80	320	40	320	10	160	10	320	455
456	08/1993	10/2020	27	M	White	24.8532	Standard	80	80	40	40	40	80	20	20	20	20	456	320	320	160	160	80	80	320	320	80	160	40	80	40	40	456	160	160	40	80	10	40	5	5	456
458	10/1987	11/2020	33	M	White	39.7645	Standard	80	80	40	40	40	40	5	10	20	20	458	5	5	5	40	5	40	5	5	5	160	5	40	5	5	458	10	40	10	40	5	20	5	5	458
459	07/1996	11/2020	24	F	White	31.6375	Standard	80	160	40	160	40	80	5	40	20	40	459	80	160	80	160	40	40	160	640	80	160	40	320	20	20	459	320	320	320	320	160	160	5	5	459
461	04/1980	10/2020	40	M	White	23.3704	Standard	10	40	5	20	5	40	5	20	10	10	461	10	20	10	20	10	20	5	5	20	40	5	5	5	5	461	10	20	40	80	20	40	5	5	461
462	09/1971	10/2020	49	F	White	23.4936	Standard	80	80	20	20	10	10	5	5	20	20	462	5	5	5	5	5	5	5	5	5	10	5	5	5	5	462	80	40	160	160	40	40	20	20	462
463	10/1990	11/2020	30	F	White	28.6488	Standard	40	40	20	40	20	40	10	20	20	10	463	20	160	10	80	5	10	5	80	40	160	5	40	5	5	463	320	320	320	320	80	80	80	80	463
465	05/1964	11/2020	56	F	Black	49.3359	Standard	20	160	20	160	10	160	5	80	20	20	465	20	160	20	80	40	160	20	80	5	160	5	40	5	10	465	40	80	10	160	5	80	5	20	465
466	12/1982	10/2020	37	F	White	24.548	Standard	20	20	40	40	40	40	10	10	10	5	466	10	20	10	20	5	10	5	5	40	40	5	20	5	5	466	320	40	40	40	20	10	5	5	466
468	07/1970	10/2020	50	M	White	26.5183	Standard	80	160	20	20	20	20	5	5	20	20	468	20	80	10	40	5	10	5	20	10	80	5	20	5	5	468	40	40	160	160	80	160	5	5	468
471	07/1992	10/2020	28	F	White	24.9511	Standard	320	160	160	320	320	320	80	80	40	40	471	40	160	20	80	40	160	20	160	40	160	5	80	5	10	471	320	320	160	320	80	160	10	40	471
472	10/1952	09/2020	68	F	White	26.5126	Standard	5	40	5	40	5	40	5	20	20	20	472	160	160	80	160	80	160	160	320	40	160	20	160	20	40	472	40	80	40	160	40	80	80	160	472
473	04/1991	11/2020	29	F	White	30.2692	Standard	320	320	320	320	320	160	40	80	160	160	473	40	80	20	40	80	160	10	40	320	320	40	160	10	40	473	80	160	40	40	20	20	5	5	473
475	03/1992	10/2020	28	F	White	36.6513	Standard	40	80	20	80	20	40	10	20	10	10	475	10	10	5	5	20	20	5	20	40	40	5	10	10	10	475	320	320	40	80	10	20	5	5	475
476	05/1952	10/2020	68	M	White	20.2479	High Dose	10	40	10	20	5	20	5	5	20	20	476	5	10	5	5	10	10	5	5	40	40	5	5	5	5	476	160	160	20	80	10	40	10	20	476
478	06/1960	10/2020	60	M	White	27.121	Standard	20	20	10	20	10	10	5	5	20	10	478	80	80	40	80	80	80	80	160	10	40	20	40	20	20	478	40	40	80	80	40	40	40	80	478
479	02/1979	10/2020	41	M	White	30.2466	Standard	80	80	80	80	80	80	40	40	40	20	479	80	80	40	80	80	80	40	40	80	80	20	20	5	5	479	5	20	40	80	20	40	5	5	479
480	02/1968	10/2020	52	F	White	23.7541	Standard	5	10	5	10	5	10	5	5	20	20	480	5	5	5	5	5	10	5	5	5	10	5	5	5	5	480	40	40	160	160	80	80	5	5	480
484	02/1949	11/2020	71	M	White	28.8447	Standard	10	20	10	20	10	20	5	10	5	20	484	40	160	20	80	5	20	20	80	40	80	5	40	5	80	484	10	40	40	80	20	80	10	20	484
485	05/1961	12/2020	59	F	White	26.8642	Standard	40	80	40	40	20	40	10	20	80	40	485	80	80	40	40	40	40	80	80	80	80	20	20	10	10	485	80	80	80	160	40	80	40	40	485
488	02/1976	12/2020	44	F	Black	25.4341	Standard	20	320	10	160	10	320	5	80	5	80	488	20	80	20	40	20	80	20	80	20	40	5	20	5	20	488	20	80	80	320	80	320	5	80	488
491	01/1983	11/2020	37	M	White	38.4004	Standard	40	80	40	80	40	80	10	20	20	40	491	20	40	20	20	20	40	5	10	40	40	5	5	5	5	491	20	40	20	40	10	20	5	5	491
492	07/1977	10/2020	43	M	White	27.7146	Standard	20	40	5	5	5	5	5	5	20	5	492	5	5	5	5	5	20	5	5	5	20	5	5	5	5	492	10	20	160	320	40	160	5	5	492
494	02/1980	11/2020	40	F	White	27.3085	Standard	20	40	20	40	20	20	10	20	5	5	494	10	40	5	20	10	20	5	5	5	20	5	5	5	5	494	20	40	80	160	40	80	5	5	494
497	07/1988	11/2020	32	F	Hispanic or Latino	34.7484	Standard	80	80	40	80	40	80	20	40	20	20	497	20	40	20	20	5	10	5	5	20	20	5	5	5	5	497	40	80	40	40	10	20	5	5	497
499	10/1978	11/2020	42	F	White	28.6326	Standard	80	160	40	40	40	40	20	20	5	10	499	5	10	5	5	5	5	5	5	10	20	5	5	5	5	499	160	160	320	320	160	160	5	5	499
500	12/1992	11/2020	27	M	White	31.3469	Standard	160	160	160	160	160	160	40	80	80	40	500	80	160	80	80	80	80	40	80	160	320	20	20	10	10	500	160	160	80	160	40	40	5	5	500
502	12/1966	11/2020	53	M	White	25.8764	Standard	40	40	40	40	40	40	20	20	640	640	502	5	20	10	20	10	20	5	5	10	40	5	5	5	5	502	40	40	80	80	80	80	5	5	502
507	05/1996	10/2020	24	F	White	36.0527	Standard	80	160	80	160	40	160	10	40	10	20	507	20	160	20	160	10	40	20	160	20	320	5	160	5	5	507	160	160	80	160	20	80	5	10	507
512	03/1993	11/2020	27	F	White	23.4859	Standard	80	160	80	160	40	80	5	20	5	20	512	20	80	10	80	10	20	5	80	20	80	5	40	5	5	512	40	80	40	160	5	40	5	5	512
516	07/1991	11/2020	29	F	White	21.3299	Standard	40	80	40	80	40	80	20	20	10	10	516	160	320	40	160	40	80	40	160	20	160	40	160	40	40	516	320	320	320	320	40	80	5	5	516
518	05/1970	11/2020	50	M	White	34.7124	Standard	40	40	40	40	20	40	5	5	20	40	518	160	160	160	80	80	40	40	40	20	160	40	80	20	20	518	40	40	80	160	40	40	5	5	518
522	11/1981	11/2020	39	M	Hispanic or Latino	25.5586	Standard	40	40	20	40	20	20	5	10	10	20	522	5	40	5	40	5	10	5	40	5	80	5	20	5	5	522	160	160	80	160	40	80	5	5	522
524	07/1996	11/2020	24	F	White	23.9521	Standard	160	160	80	160	80	80	20	40	10	40	524	160	160	80	80	80	80	5	80	80	80	5	20	5	5	524	40	80	40	80	10	20	5	5	524
525	03/1955	10/2020	65	F	White	25.7344	High Dose	40	640	80	640	40	320	5	160	20	80	525	5	80	5	40	5	160	5	80	80	160	5	80	5	40	525	320	640	80	320	80	160	160	320	525
526	12/1992	11/2020	27	F	White	27.1581	Standard	640	160	160	160	80	160	40	80	160	160	526	160	80	80	80	40	160	160	160	80	160	160	160	5	20	526	160	640	80	320	20	320	160	160	526
531	07/2000	11/2020	20	F	White	29.4026	Standard	40	160	20	160	20	160	5	40	20	40	531	320	320	160	160	40	40	160	160	80	80	40	40	5	5	531	20	80	160	320	80	160	5	20	531
539	04/2002	10/2020	18	M	White	22.5145	Standard	80	320	80	320	5	160	5	80	40	80	539	320	320	160	320	160	160	320	320	160	160	80	160	5	5	539	40	80	160	320	80	80	20	5	539
540	07/2002	12/2020	18	M	White	19.4369	Standard	40	160	20	160	40	160	10	40	20	40	540	1280	1280	640	640	640	640	640	640	640	640	160	160	5	5	540	160	320	160	640	160	320	5	5	540
542	09/2002	11/2020	18	F	White	20.9483	Standard	320	320	320	640	640	640	160	160	40	80	542	320	320	160	160	80	80	160	320	160	320	80	160	10	10	542	160	320	80	160	40	80	20	40	542
549	09/2002	10/2020	17	M	White	27.9254	Standard	320	320	160	320	160	320	80	80	40	80	549	320	320	160	160	160	160	320	320	160	320	160	320	5	5	549	40	80	160	320	80	160	20	20	549
555	02/2002	12/2020	18	M	White	39.4821	Standard	320	640	160	160	160	160	40	80	20	40	555	320	320	160	160	80	160	160	320	80	160	40	80	5	10	555	80	80	5	640	5	640	5	20	555
004C	11/2002	10/2020	15	F	White	20.4921	Standard	320	320	160	320	320	640	80	160	10	40	004C	640	640	320	640	320	640	320	640	320	640	160	320	80	80	004C	320	320	320	320	160	320	10	20	004C
009C	03/2005	12/2020	18	F	White	21.579	Standard	40	320	40	320	10	160	5	80	20	80	009C	640	640	640	640	320	640	640	1280	640	640	320	320	20	40	009C	80	80	160	320	80	80	20	40	009C
020C	09/2005	10/2020	15	F	White	28.7137	Standard	160	160	160	160	160	160	40	40	40	40	020C	640	640	320	320	320	320	640	1280	40	80	80	160	10	20	020C	160	160	160	320	80	160	80	80	020C
023C	01/2004	10/2020	16	F	White	26.9797	Standard	320	320	320	320	160	320	40	80	40	80	023C	640	1280	160	640	320	640	640	1280	320	320	160	320	160	160	023C	160	160	160	160	80	80	20	40	023C
028C	06/2003	11/2020	17	F	White	25.1284	Standard	160	160	160	160	80	160	40	40	20	80	028C	80	160	40	160	160	160	80	320	160	320	40	160	5	20	028C	160	160	80	160	10	40	20	40	028C
032C	05/2003	11/2020	17	F	White	19.0636	Standard	160	320	80	320	80	160	20	80	10	20	032C	320	2560	160	1280	40	1280	160	1280	160	2560	160	1280	5	10	032C	160	160	160	320	80	160	20	80	032C
035C	09/2004	10/2020	16	M	White	21.3201	Standard	80	160	80	160	80	160	20	80	10	40	035C	80	80	40	40	10	20	40	80	40	80	20	40	5	5	035C	20	80	40	40	10	20	5	10	035C
037C	04/2003	10/2020	17	M	Hispanic or Latino	22.3314	Standard	80	80	40	80	40	40	5	10	80	2560	037C	80	160	80	80	80	80	80	80	40	80	20	20	5	5	037C	20	40	40	40	10	10	5	5	037C
038C	05/2004	10/2020	16	F	Hispanic or Latino	29.2722	Standard	80	160	40	80	40	80	10	40	40	20	038C	320	2560	160	640	40	80	320	2560	80	1280	20	640	5	40	038C	20	40	40	160	20	80	10	40	038C
039C	08/2004	10/2020	16	F	Mixed (Black, White)	23.0123	Standard	80	160	160	320	160	320	40	160	20	80	039C	160	640	80	160	40	160	80	320	40	160	20	160	5	10	039C	40	320	80	640	20	320	5	80	039C
041C	12/2003	10/2020	16	F	White	20.3062	Standard	320	320	320	640	320	640	160	160	40	80	041C	320	640	160	320	80	160	320	320	160	160	80	160	5	5	041C	80	160	160	160	40	160	20	20	041C
042C	08/2004	10/2020	16	F	Hispanic or Latino	23.8797	Standard	20	80	20	80	20	80	5	20	20	20	042C	1280	1280	640	640	40	40	1280	1280	320	320	160	320	5	5	042C	20	40	40	40	20	40	5	20	042C
045C	11/2004	10/2020	15	M	White	21.542	Standard	320	320	160	320	320	320	80	80	40	40	045C	640	1280	320	320	20	20	640	640	160	160	20	20	5	5	045C	80	80	40	40	5	5	5	5	045C
046C	11/2003	10/2020	16	M	White	34.9102	Standard	160	320	80	160	80	160	40	80	40	40	046C	640	640	160	160	160	160	80	160	80	160	20	80	10	20	046C	160	160	80	160	80	160	10	40	046C
052C	03/2004	11/2020	16	F	White	34.1778	Standard	160	320	160	320	160	320	40	80	20	80	052C	160	320	80	160	40	80	80	160	80	160	20	40	5	5	052C	20	160	80	160	40	160	5	20	052C
053C	03/2004	11/2020	16	M	Black	31.7435	Standard	40	160	40	80	20	80	5	40	20	80	053C	160	320	80	80	40	40	160	160	20	40	20	40	5	10	053C	40	160	80	160	20	80	5	40	053C
054C	05/2004	10/2020	16	F	White	19.2393	Standard	80	80	80	80	80	80	40	40	20	20	054C	320	320	160	160	80	80	320	640	320	320	80	160	80	80	054C	320	320	80	160	40	80	5	20	054C
056C	12/2003	10/2020	16	F	White	20.5423	Standard	160	160	160	160	160	80	80	40	20	40	056C	640	640	320	320	160	320	640	640	320	160	160	320	10	10	056C	80	40	160	160	80	40	5	5	056C
061C	11/2005	10/2020	14	M	White	19.09	Standard	40	320	20	160	40	80	5	40	10	40	061C	160	160	80	80	40	40	160	160	160	80	20	40	10	20	061C	80	160	80	160	40	80	20	40	061C
069C	06/2003	09/2020	17	F	White	21.1587	Standard	160	160	80	160	160	160	40	40	20	80	069C	80	160	80	80	160	160	80	80	40	80	40	40	10	20	069C	80	80	320	320	160	160	20	40	069C
081C	06/2004	11/2020	16	M	White	29.5267	Standard	80	160	80	160	80	160	40	80	20	40	081C	320	640	160	320	5	40	160	320	40	160	5	80	5	10	081C	20	80	40	80	20	40	5	5	081C
090C	02/2006	10/2020	14	F	White	19.7712	Standard	640	640	160	320	160	160	80	40	40	80	090C	160	320	80	80	10	10	80	160	20	40	10	20	5	5	090C	40	80	40	80	20	20	5	5	090C
093C	04/2006	10/2020	14	M	White	18.4484	Standard	80	320	80	320	80	320	20	160	20	40	093C	160	160	80	80	40	40	160	160	40	80	40	80	5	5	093C	80	320	40	80	20	40	20	320	093C
094C	07/2005	11/2020	15	M	White	25.7073	Standard	80	160	80	160	80	320	40	80	10	1280	094C	40	320	20	160	5	80	20	320	10	320	5	320	5	40	094C	80	320	40	320	40	160	10	320	094C
097C	10/2003	10/2020	17	M	White	23.2949	Standard	320	320	160	320	320	320	80	160	40	80	097C	320	640	160	320	80	80	320	320	160	320	40	80	5	5	097C	160	320	80	320	40	160	80	160	097C
099C	07/2004	11/2020	16	M	White	27.4468	Standard	80	160	80	160	80	80	20	20	10	20	099C	160	320	160	160	80	80	160	160	160	160	10	20	5	10	099C	20	40	40	40	20	40	5	5	099C
103C	09/2005	10/2020	15	M	White	19.4639	Standard	160	160	160	160	160	160	40	80	40	80	103C	160	160	80	80	80	80	80	80	80	80	20	40	10	10	103C	40	80	160	320	160	160	20	40	103C
105C	12/2002	10/2020	17	F	White	20.5888	Standard	40	160	40	160	40	160	20	40	20	10	105C	320	640	320	320	320	320	640	640	320	320	160	320	160	160	105C	80	160	20	80	20	80	5	5	105C
112C	03/2003	11/2020	17	M	White	34.5645	Standard	80	160	80	160	5	160	20	40	10	20	112C	80	160	40	80	40	80	80	80	40	80	10	20	5	10	112C	5	160	80	160	5	80	5	5	112C
115C	01/2005	11/2020	15	F	White	28.4461	Standard	640	1280	160	320	320	320	160	160	80	160	115C	160	320	80	160	80	80	40	80	80	160	20	40	5	5	115C	80	160	160	320	80	160	10	40	115C
116C	03/2003	10/2020	17	M	White	29.1941	Standard	160	160	80	320	80	160	40	80	20	80	116C	320	640	320	320	80	80	160	320	320	320	5	40	5	20	116C	80	160	160	320	80	160	80	160	116C
118C	02/2006	10/2020	14	M	White	22.3182	Standard	160	320	160	320	160	320	40	160	40	160	118C	160	160	80	80	80	80	160	320	160	160	80	160	20	40	118C	40	80	80	320	40	160	5	20	118C
119C	02/2005	10/2020	15	F	White	25.3724	Standard	80	320	80	320	80	320	20	160	20	80	119C	80	160	80	80	40	40	160	160	80	80	40	40	20	20	119C	80	160	80	160	40	40	20	40	119C
120C	02/2005	10/2020	15	F	White	20.3492	Standard	80	320	80	320	80	320	20	160	20	80	120C	320	640	320	640	320	320	320	1280	160	320	160	320	40	40	120C	40	80	80	160	80	160	20	40	120C
123C	05/2006	11/2020	14	F	White	18.8605	Standard	80	160	80	80	80	80	20	20	20	40	123C	40	80	20	40	40	40	80	160	20	40	10	40	5	5	123C	20	40	40	80	40	40	5	5	123C
125C	05/2006	10/2020	14	M	White	20.3094	Standard	40	40	20	40	20	40	10	20	20	20	125C	160	320	80	160	80	80	160	160	80	80	40	80	5	5	125C	80	80	40	80	20	40	5	20	125C
127C	06/2003	11/2020	17	F	White	19.6154	Standard	80	320	80	160	80	160	20	80	20	20	127C	40	80	20	40	20	40	20	40	40	40	20	40	5	5	127C	80	160	40	80	5	40	5	20	127C
130C	05/2005	10/2020	15	F	White	23.9	Standard	160	320	40	80	5	80	5	40	20	40	130C	320	320	160	160	80	80	160	160	160	160	80	80	5	10	130C	5	20	40	80	5	5	5	5	130C
133C	06/2006	10/2020	14	F	White	25.76	Standard	320	320	160	320	320	320	80	80	40	40	133C	320	320	320	160	160	160	640	640	320	320	160	160	160	160	133C	160	160	160	160	80	80	40	40	133C
134C	03/2005	10/2020	15	F	White	19.4189	Standard	80	160	80	80	80	80	20	40	20	40	134C	320	320	160	160	40	80	160	320	160	160	5	20	5	10	134C	80	80	160	160	160	160	20	20	134C
137C	12/2004	10/2020	15	F	White	17.7407	Standard	160	160	160	160	160	160	80	80	20	40	137C	160	160	160	80	160	160	320	320	160	160	80	80	40	40	137C	80	80	80	80	40	80	10	10	137C
141C	05/2005	10/2020	15	F	White	18.1337	Standard	160	320	160	160	160	320	80	80	40	80	141C	160	160	160	160	80	80	160	160	80	80	40	80	5	5	141C	160	160	160	160	80	80	20	40	141C
142C	05/2005	10/2020	15	F	White	18.7788	Standard	320	320	320	320	320	320	80	80	40	80	142C	160	320	160	160	160	160	160	160	160	160	40	80	20	20	142C	20	80	80	160	20	80	5	10	142C
143C	04/2003	10/2020	17	F	White	19.3669	Standard	320	320	160	160	160	160	80	80	40	80	143C	640	640	320	320	160	160	160	320	320	320	80	160	20	40	143C	80	160	160	160	80	160	40	80	143C
145C	06/2005	11/2020	15	F	White	35.9818	Standard	20	40	20	40	20	40	5	20	20	20	145C	40	160	20	80	10	80	20	80	20	80	10	40	5	5	145C	40	160	40	320	5	160	20	160	145C
155C	11/2004	11/2020	16	F	Asian	24.6152	Standard	320	320	160	160	160	160	40	40	10	20	155C	640	640	160	160	160	160	160	320	160	160	80	80	10	20	155C	40	160	40	80	20	80	10	20	155C
157C	08/2005	10/2020	15	M	White	16.9441	Standard	160	160	80	160	160	160	40	40	20	40	157C	320	640	320	320	160	320	640	640	160	160	80	160	80	160	157C	40	160	40	160	20	40	5	20	157C
158C	05/2005	11/2020	15	F	Asian	29.1802	Standard	160	160	80	160	80	80	20	40	10	40	158C	320	320	320	320	80	80	160	160	160	160	80	160	5	10	158C	80	160	40	640	20	320	5	80	158C
161C	07/2003	10/2020	17	F	White	20.7285	Standard	160	160	160	160	160	160	40	80	20	40	161C	640	640	320	320	80	80	2560	1280	640	640	160	320	40	80	161C	10	40	40	80	20	40	5	5	161C
163C	10/2002	09/2020	17	F	White	21.5552	Standard	160	80	80	80	80	80	20	20	40	80	163C	320	320	320	160	80	160	640	640	160	160	80	160	5	20	163C	80	80	320	320	160	160	10	80	163C
165C	10/2006	11/2020	14	F	White	19.6857	Standard	160	320	160	160	160	160	80	80	40	40	165C	80	320	40	80	20	80	80	160	20	80	40	80	40	40	165C	320	160	20	80	20	40	5	5	165C
167C	03/2003	11/2020	17	F	Black	28.1841	Standard	160	160	320	160	160	160	40	80	80	80	167C	320	320	320	160	40	40	320	320	160	160	80	80	20	20	167C	80	80	160	160	80	80	40	40	167C
169C	11/2005	10/2020	14	M	White	29.5742	Standard	80	160	80	80	40	80	20	80	20	20	169C	320	320	160	160	80	80	320	320	160	160	40	80	5	5	169C	80	80	80	80	40	40	5	5	169C
170C	01/2004	10/2020	16	M	White	27.7469	Standard	160	160	40	80	40	80	20	20	10	10	170C	160	320	80	80	40	80	40	80	40	80	10	40	5	10	170C	40	40	10	80	5	40	5	5	170C
172C	12/2002	10/2020	17	M	White	21.5995	Standard	160	160	80	160	80	160	40	40	20	20	172C	320	640	160	320	40	160	160	640	80	640	40	160	5	20	172C	80	160	160	640	80	640	20	80	172C
173C	01/2006	10/2020	14	M	White	21.842	Standard	160	320	160	160	40	80	20	20	40	80	173C	320	320	160	320	160	160	320	640	80	80	80	160	5	10	173C	80	160	80	160	160	320	10	20	173C
174C	04/2004	10/2020	16	M	White	30.8951	Standard	80	80	40	80	160	320	80	80	20	40	174C	160	320	80	160	80	80	80	80	40	80	20	40	10	10	174C	40	80	320	1280	80	80	40	80	174C
175C	05/2006	10/2020	14	M	White	19.1445	Standard	160	160	80	160	80	160	20	40	40	40	175C	320	640	320	320	80	160	640	640	160	320	80	80	20	40	175C	160	160	40	160	40	80	5	5	175C
178C	11/2003	10/2020	16	M	White	22.5052	Standard	160	160	160	160	160	160	40	80	20	40	178C	320	640	160	160	160	160	320	640	160	160	80	160	5	5	178C	80	160	40	80	40	40	10	20	178C
180C	12/2006	10/2020	13	F	White	18.8324	Standard	160	160	160	160	160	160	40	80	40	40	180C	160	160	80	80	40	80	160	160	80	80	40	80	5	5	180C	160	160	640	1280	320	1280	160	320	180C
182C	08/2003	10/2020	17	F	White	27.342	Standard	160	320	160	320	160	160	80	80	40	40	182C	320	640	160	320	160	320	320	640	160	320	80	160	20	20	182C	160	160	40	160	20	40	5	40	182C
188C	03/2003	10/2020	17	M	Other (Native Hawaiian/Pacific Islander)	25.9007	Standard	320	320	80	80	80	80	10	20	20	20	188C	160	320	80	80	40	80	10	10	80	80	5	10	5	5	188C	80	80	40	80	20	20	20	40	188C
195C	09/2003	10/2020	17	F	Black	35.0423	Standard	160	320	160	320	160	320	80	80	80	160	195C	320	1280	160	640	10	40	320	2560	40	640	80	640	5	5	195C	80	160	20	160	20	80	10	40	195C
198C	03/2007	10/2020	13	M	White	24.4401	Standard	160	160	80	160	80	160	40	40	20	40	198C	160	320	80	160	80	160	160	320	80	160	80	160	20	40	198C	80	160	40	160	40	80	5	10	198C
199C	10/2006	10/2020	13	F	White	20.1409	Standard	160	160	80	160	80	160	20	40	20	40	199C	80	320	40	320	5	40	80	320	80	160	10	80	5	5	199C	80	80	160	320	80	160	40	80	199C
202C	11/2006	11/2020	14	F	Black	34.8525	Standard	80	160	80	160	80	160	40	80	40	40	202C	80	160	80	160	40	80	160	160	40	80	20	40	5	10	202C	80	80	320	640	80	160	40	160	202C
204C	11/2007	10/2020	12	M	White	26.5069	Standard	80	80	40	80	40	80	20	40	20	20	204C	320	640	320	640	80	160	640	640	160	320	80	160	20	40	204C	160	320	160	640	80	160	40	160	204C
207C	03/2007	11/2020	13	M	White	17.8431	Standard	320	320	160	320	320	320	80	80	40	80	207C	40	80	40	80	5	10	20	20	20	40	5	5	5	5	207C	160	320	5	40	5	20	5	10	207C
210C	06/2008	10/2020	12	F	White	33.2347	Standard	320	640	160	640	160	320	20	160	40	160	210C	1280	1280	1280	1280	1280	640	2560	2560	320	320	640	640	640	5120	210C	2560	2560	1280	2560	320	640	1280	1280	210C
Notes:
3 ID's ran separate from others (288, 497, 526)
UGA5-526 missing D28 sera, so D0 & D28 plasma used
4 ID's (50, 136, 497, 123C) missed D28 and were rescheduled for a D60 timepoint
5 ID's (125, 419, 429, 445, 446) missed D28 and were withrawn
UGA5-539 previously FLU-008C
UGA5-540 previously FLU-017C
UGA5-542 previously FLU-040C
UGA5-549 previously FLU-153C
UGA5-555 previously FLU-136C

## Sheet: UGA6 (21-22)
UGA6 (2021-22) HAIs								IAV - H1N1									IAV - H3N2															IBV - Yamagata		IBV - Victoria
Age Key:	10-17	18-34	35-49	50-64	65+ (SD)	65+ (HD)	Vaccine Strain	A/California/07/2009		A/Brisbane/2/2018		A/Guangdong-Maonan/SWL1536/2019		A/Victoria/2570/2019			A/Hong Kong/4801/2014		A/Singapore/INFIMH-16-0019/2016		A/Kansas/14/2017		A/South Australia/34/2019		A/Hong Kong/2671/2019		A/Tasmania/503/2020		A/Darwin/9/2021			B/Phuket/3073/2013		B/Colorado/6/2017		B/Washington/2/2019		B/Austria/1359417/2021
ID	Birth Month/Year	Vax Month/Year2	Age	Gender	Race/Ethnicity	BMI	Vaccine	D0 - CA/09	D28 - CA/09	D0 - BR/18	D28 - BR/18	D0 - GD/19	D28 - GD/19	D0 - Vic/19	D28 - Vic/19	ID# (2)	D0 - HK/14	D28 - HK/14	D0 - Sing/16	D28 - Sing/16	D0 - KS/17	D28 - KS/17	D0 - SA/19	D28 - SA/19	D0 - HK/19	D28 - HK/19	D0 - TAS/20	D28 - TAS/20	D0 - DAR/21	D28 - DAR/21	ID# (3)	D0 - Phu/13	D28 - Phu/13	D0 - CO/17	D28 - CO/17	D0 - WA/19	D28 - WA/19	D0 - AS/21	D28 - AS/21	ID# (4)
1	11/1987	10/2021	33	F	White	43.2203	Standard	40	640	40	640	20	320	20	640	1	10	80	10	40	5	10	40	640	80	320	20	320	5	5	1	160	320	40	160	5	80	5	20	1
5	11/1991	10/2021	29	F	White	17.4994	Standard	20	40	5	20	20	10	5	20	5	80	80	80	80	5	5	160	320	80	80	160	160	5	5	5	40	40	5	5	5	20	5	10	5
8	07/1970	09/2021	51	F	Black	41.2951	Standard	20	160	40	160	20	80	10	80	8	80	160	40	160	10	80	80	320	40	160	80	160	5	5	8	20	20	20	40	40	80	10	20	8
11	03/1991	10/2021	30	F	White	51.2774	Standard	160	1280	320	640	80	320	80	640	11	40	320	20	160	10	320	80	640	80	640	40	640	5	5	11	320	320	20	40	20	160	10	20	11
14	01/1955	09/2021	66	F	White	25.8475	High Dose	10	80	5	40	5	5	5	40	14	20	20	10	10	5	5	40	40	20	20	10	20	5	5	14	5	20	5	5	5	20	5	10	14
17	04/1965	09/2021	56	M	White	33.9588	Standard	40	20	5	10	5	5	5	20	17	5	10	5	5	5	10	40	40	20	20	20	20	5	5	17	20	20	10	20	20	80	20	40	17
22	01/1977	10/2021	44	M	White	53.1341	Standard	20	160	5	160	5	10	40	160	22	5	20	5	5	5	80	20	40	80	320	40	160	5	5	22	20	40	5	80	40	160	10	40	22
29	12/1992	10/2021	28	F	White	24.2644	Standard	80	160	40	160	10	10	20	160	29	40	80	40	80	5	10	80	160	80	160	160	160	10	5	29	160	160	80	160	80	160	20	40	29
38	10/1973	10/2021	47	M	White	29.8211	Standard	160	160	5	5	10	20	20	80	38	40	40	5	5	5	5	40	80	40	40	40	40	5	10	38	40	80	5	5	160	160	10	20	38
39	10/1994	10/2021	26	F	White	23.2093	Standard	320	320	160	160	80	80	20	80	39	320	160	160	160	40	80	640	640	320	160	320	320	5	5	39	80	160	5	5	5	10	5	5	39
47	06/1954	10/2021	67	F	Asian	29.3123	High Dose	5	20	10	20	5	10	20	20	47	40	40	5	40	5	10	40	40	80	80	20	20	5	10	47	20	20	5	5	20	20	10	20	47
51	06/1971	10/2021	50	M	White	28.2348	Standard	20	40	5	10	5	10	20	20	51	5	10	5	5	5	5	5	10	5	10	10	20	5	5	51	20	20	5	5	20	20	10	10	51
58	08/1960	10/2021	61	F	White	36.0825	Standard	20	320	5	160	10	40	20	160	58	80	160	80	80	5	5	40	80	80	160	80	80	40	40	58	40	80	5	5	20	40	20	80	58
62	11/1968	10/2021	52	F	White	27.6504	Standard	80	160	80	160	40	40	20	40	62	10	10	5	5	10	20	40	40	40	40	80	80	5	10	62	10	20	5	5	20	40	5	5	62
65	01/1993	10/2021	28	F	Hispanic or Latino	22.5403	Standard	80	160	80	80	20	20	40	80	65	80	80	80	80	10	20	40	40	320	320	80	80	5	5	65	160	320	40	80	20	40	5	10	65
66	07/1974	10/2021	47	M	Asian	31.5328	Standard	5	5	5	5	5	20	5	10	66	160	160	80	160	10	20	320	320	80	80	80	160	5	20	66	10	10	80	80	160	160	5	10	66
69	05/1991	12/2021	29	M	Hispanic or Latino	28.9563	Standard	80	80	80	160	40	40	40	40	69	40	40	40	40	5	5	40	160	80	160	40	80	5	5	69	80	160	5	5	10	40	5	10	69
77	08/1952	09/2021	69	F	White	28.9348	High Dose	20	80	5	40	5	10	5	40	77	20	40	20	40	10	20	80	160	40	80	20	40	5	5	77	20	20	5	5	20	40	5	10	77
81	01/1970	10/2021	51	F	White	20.2665	Standard	40	320	40	320	40	80	20	160	81	40	160	40	160	5	40	40	160	20	80	20	160	5	10	81	80	160	40	40	80	160	20	40	81
83	10/1950	09/2021	70	F	White	28.4492	High Dose	10	10	5	10	5	5	5	10	83	5	5	5	5	5	5	5	5	5	5	5	10	5	5	83	5	10	5	5	10	20	5	10	83
85	05/1998	12/2021	22	F	White	21.3933	Standard	40	160	40	160	20	40	20	80	85	80	160	80	80	5	5	160	160	40	80	80	80	5	5	85	20	40	5	5	20	40	5	5	85
86	01/1959	11/2021	62	M	White	31.7924	Standard	320	640	640	640	320	320	80	160	86	10	10	5	5	5	5	10	10	5	10	10	10	5	5	86	40	40	5	5	40	40	20	40	86
89	10/1960	10/2021	60	M	White	30.537	Standard	320	640	320	640	160	320	160	320	89	20	320	20	160	10	160	20	320	10	80	20	80	5	5	89	80	80	20	40	40	80	40	160	89
100	01/1970	09/2021	51	F	White	35.5468	Standard	5	10	5	10	5	5	10	10	100	5	10	5	5	10	20	10	40	20	20	10	20	5	5	100	10	10	10	5	40	40	5	5	100
118	09/1994	10/2021	27	F	White	20.3441	Standard	40	640	80	640	40	320	20	160	118	160	320	80	160	40	160	320	640	80	320	160	320	5	20	118	20	40	80	160	160	160	20	20	118
125	02/1949	10/2021	72	F	White	35.5583	High Dose	10	160	10	320	10	160	5	160	125	5	40	5	40	5	40	10	80	5	40	10	80	5	20	125	5	20	5	5	5	40	5	10	125
126	02/1952	09/2021	69	M	White	29.596	High Dose	10	160	5	40	5	5	5	80	126	40	80	20	40	5	20	80	160	10	20	20	40	10	10	126	20	40	5	5	20	20	10	20	126
128	04/1981	11/2021	40	F	Black	37.3669	Standard	80	160	80	160	40	80	40	80	128	80	160	80	80	20	80	160	160	80	80	80	160	10	20	128	20	40	5	5	20	40	5	10	128
134	02/1947	09/2021	74	F	Mixed (Black, White, Hispanic or Latino)	25.2434	High Dose	10	10	10	10	5	5	10	10	134	20	40	20	40	5	10	80	160	20	40	20	40	5	5	134	20	20	10	10	10	20	10	20	134
135	07/1948	10/2021	73	M	White	28.7835	High Dose	20	40	20	20	20	20	20	20	135	10	20	10	10	5	5	20	40	20	40	10	20	5	10	135	20	20	5	5	80	80	10	10	135
141	04/1946	09/2021	75	F	White	26.0353	High Dose	40	320	40	160	20	40	20	160	141	40	80	40	40	5	5	80	160	20	40	40	40	5	5	141	20	40	5	10	20	40	10	40	141
146	11/1948	09/2021	72	M	White	27.7735	High Dose	160	320	160	320	80	160	80	160	146	40	80	40	40	20	40	80	80	40	80	40	40	10	20	146	80	160	10	80	40	80	20	80	146
147	02/1950	09/2021	71	M	White	20.8755	High Dose	20	20	10	10	5	5	20	40	147	5	10	5	5	5	5	5	20	5	40	5	20	5	5	147	40	80	5	5	40	80	40	80	147
148	04/1948	09/2021	73	M	White	29.7494	High Dose	5	40	5	20	5	5	10	20	148	10	20	5	10	5	10	10	20	5	20	5	20	5	5	148	10	10	5	5	40	20	20	40	148
149	05/1951	11/2021	70	M	White	21.4321	High Dose	10	80	10	40	5	5	10	40	149	20	40	20	40	5	5	40	80	20	80	40	40	5	10	149	5	10	5	5	5	20	5	10	149
151	07/1950	10/2021	71	F	White	30.3214	Standard	5	5	5	5	5	5	5	5	151	5	10	5	10	5	5	20	20	5	5	10	10	5	5	151	5	5	5	5	5	5	10	5	151
155	04/1981	10/2021	40	M	White	54.2772	Standard	40	160	40	160	40	160	40	80	155	10	40	10	40	5	40	10	40	10	80	10	80	5	10	155	80	80	160	160	160	160	20	40	155
157	11/1956	10/2021	64	M	White	25.6142	Standard	5	5	5	5	5	5	5	10	157	80	80	40	40	10	5	80	80	80	80	40	40	10	40	157	10	20	20	5	40	80	20	40	157
161	07/1992	10/2021	29	M	White	27.0742	Standard	160	320	160	160	40	40	160	160	161	40	80	40	40	5	5	160	160	160	160	160	160	20	40	161	160	160	5	5	40	40	5	5	161
162	11/1943	09/2021	77	F	White	24.1472	High Dose	40	80	5	40	40	5	20	40	162	20	20	10	10	5	10	80	80	20	40	80	80	5	5	162	5	20	5	5	40	80	20	40	162
166	08/1963	09/2021	58	M	White	29.4342	Standard	80	80	40	160	40	40	80	80	166	40	40	40	40	10	20	40	80	40	80	80	80	5	5	166	80	80	40	80	160	160	40	80	166
169	07/1943	09/2021	78	M	White	22.818	High Dose	10	10	10	10	5	5	10	5	169	10	10	10	10	5	10	20	40	20	40	10	10	5	5	169	10	20	5	5	20	40	10	20	169
170	01/1950	09/2021	71	F	White	32.862	High Dose	5	40	5	40	5	20	10	20	170	20	20	20	20	10	20	20	40	40	80	40	80	10	10	170	5	20	5	5	10	20	5	10	170
171	07/1938	09/2021	83	F	Other (American Indian or Alaska Native)	23.8735	High Dose	5	20	5	10	5	20	10	20	171	5	10	5	5	5	5	10	20	5	40	20	80	5	5	171	20	40	5	5	80	80	40	40	171
175	04/1964	11/2021	57	M	Black	25.4254	Standard	80	160	80	80	5	5	20	40	175	10	10	20	20	5	10	80	80	80	80	80	80	10	10	175	10	10	40	20	80	80	20	20	175
177	07/1948	11/2021	73	M	White	24.1922	High Dose	20	80	20	80	10	20	10	40	177	80	160	80	160	5	5	160	320	10	40	40	160	5	5	177	20	20	5	5	20	20	10	10	177
179	06/1954	09/2021	67	F	White	43.345	Standard	20	160	20	160	10	40	10	160	179	10	40	10	40	40	40	40	160	10	40	20	80	20	20	179	40	160	10	40	20	40	20	40	179
184	02/1951	09/2021	70	M	White	30.0808	High Dose	5	5	5	5	5	5	10	20	184	5	5	5	5	5	5	5	5	5	5	5	5	5	5	184	5	20	5	10	20	20	20	20	184
185	04/1950	09/2021	71	F	White	30.621	High Dose	10	40	10	40	5	20	10	40	185	5	20	5	10	10	20	10	20	20	40	10	20	5	5	185	10	10	5	5	10	20	5	5	185
188	03/1949	10/2021	72	F	White	21.7896	Standard	20	80	10	80	5	20	10	80	188	10	160	10	80	5	80	40	640	40	320	40	320	40	320	188	40	80	5	5	20	40	20	40	188
190	05/1959	10/2021	62	M	White	27.2252	Standard	80	160	80	160	20	20	40	80	190	5	10	5	5	5	5	80	40	160	160	80	80	5	5	190	80	160	5	5	80	80	20	40	190
194	08/1988	10/2021	33	M	White	28.4876	Standard	20	80	20	80	10	40	10	40	194	10	10	10	10	5	5	40	40	80	80	80	80	10	10	194	160	160	20	40	40	40	10	10	194
195	02/1993	10/2021	28	M	White	28.8611	Standard	80	160	40	160	20	40	20	80	195	40	40	20	20	5	5	80	80	80	80	80	80	5	5	195	80	80	5	5	10	40	5	10	195
196	10/1952	09/2021	68	M	Hispanic or Latino	32.4322	High Dose	5	5	5	5	5	5	5	10	196	10	10	10	10	5	10	20	20	10	20	10	20	10	10	196	10	20	5	5	10	20	40	40	196
203	04/1955	09/2021	66	M	Asian	24.113	High Dose	10	80	5	80	5	10	10	40	203	20	40	20	20	40	40	40	80	20	40	40	80	5	10	203	40	40	20	40	20	40	20	20	203
204	11/1988	10/2021	32	M	White	32.0918	Standard	40	320	80	320	80	80	10	80	204	80	80	80	80	20	20	160	160	160	320	320	320	10	10	204	320	320	5	20	20	20	10	10	204
205	07/1955	09/2021	66	F	White	20.1127	High Dose	40	80	20	40	10	10	20	20	205	5	10	5	5	5	10	5	10	5	10	5	20	5	5	205	5	10	5	5	5	10	5	5	205
207	04/1984	10/2021	37	M	White	24.2874	Standard	80	160	80	320	40	40	20	40	207	10	40	10	20	20	5	20	40	40	80	20	40	20	20	207	80	80	40	5	40	80	5	10	207
209	02/1941	10/2021	80	F	White	24.0564	High Dose	20	80	10	40	5	10	10	40	209	5	5	5	5	5	5	10	20	5	10	10	10	5	5	209	10	10	5	5	40	40	20	20	209
211	08/1994	10/2021	27	M	White	35.445	Standard	160	320	160	320	40	40	80	160	211	40	80	40	40	5	5	80	160	40	80	40	80	5	5	211	40	40	5	5	10	20	5	10	211
215	03/1981	09/2021	40	F	White	24.6365	Standard	10	10	5	5	5	5	5	40	215	80	80	80	40	80	40	160	160	80	80	80	80	10	5	215	20	20	5	5	40	40	10	10	215
217	03/1966	10/2021	55	F	Hispanic or Latino	32.4923	Standard	20	320	10	320	5	20	10	160	217	10	40	10	20	5	20	20	80	5	20	5	40	5	5	217	10	40	5	5	20	80	5	5	217
219	06/1979	09/2021	42	M	White	34.0288	Standard	80	640	160	640	80	160	40	160	219	5	20	5	20	5	5	20	80	20	80	20	80	10	10	219	80	80	160	160	160	320	20	20	219
220	06/1975	09/2021	46	F	White	47.6419	Standard	40	160	40	160	40	160	20	160	220	10	320	10	160	10	640	20	640	10	320	20	640	5	80	220	10	40	5	40	10	40	5	20	220
221	05/1991	10/2021	30	F	White	21.8978	Standard	40	80	40	80	20	20	20	40	221	40	40	20	40	20	40	40	80	40	80	80	80	5	5	221	40	40	10	20	20	40	10	20	221
224	09/1958	10/2021	63	F	White	48.5309	Standard	5	20	5	20	5	5	5	20	224	10	80	10	40	5	10	20	160	10	40	5	80	5	5	224	10	20	5	10	10	20	10	20	224
225	09/1984	10/2021	37	M	White	25.6874	Standard	20	40	40	40	20	40	20	40	225	10	20	5	5	5	5	80	80	5	10	40	80	5	5	225	160	160	5	5	10	10	5	5	225
227	02/1968	10/2021	53	F	White	37.0708	Standard	80	320	80	160	20	20	40	160	227	5	10	5	10	10	20	20	80	20	80	10	80	5	5	227	40	40	20	20	40	40	20	40	227
232	06/1992	10/2021	29	F	White	26.0217	Standard	20	80	40	80	10	20	20	80	232	5	10	5	5	5	5	20	20	40	80	20	40	40	40	232	40	40	5	5	5	10	5	5	232
238	02/1999	10/2021	22	F	White	31.145	Standard	80	320	80	320	40	160	40	160	238	640	320	320	320	5	5	1280	1280	320	320	40	640	10	10	238	40	80	5	5	20	80	10	20	238
246	01/1971	09/2021	50	F	White	27.3148	Standard	10	160	10	80	5	10	10	80	246	5	160	5	160	10	640	10	320	5	160	10	320	5	20	246	20	40	20	160	40	160	5	20	246
247	11/1984	11/2021	37	M	White	27.5136	Standard	20	160	20	160	5	10	10	80	247	5	5	5	5	5	10	20	40	10	40	20	80	5	5	247	80	160	5	20	10	20	5	5	247
249	03/1977	10/2021	44	F	White	32.6869	Standard	10	20	10	20	10	20	10	20	249	5	5	5	5	10	10	20	20	10	10	5	10	20	10	249	20	20	80	80	80	80	5	5	249
250	12/1984	10/2021	36	F	White	25.2058	Standard	80	160	160	80	40	40	80	80	250	10	80	10	40	20	40	160	160	80	160	20	80	5	5	250	160	160	5	5	20	20	5	5	250
253	10/1993	09/2021	27	M	White	23.4311	Standard	160	320	320	320	160	160	80	160	253	320	160	160	80	160	80	640	320	640	320	160	320	40	20	253	160	160	10	10	20	20	5	5	253
254	08/1972	10/2021	49	M	White	26.9021	Standard	20	80	5	80	5	10	10	40	254	10	5	10	20	10	80	20	40	20	40	20	40	5	10	254	10	20	5	40	40	80	5	10	254
260	04/1977	10/2021	44	F	White	20.5474	Standard	40	160	40	80	10	20	20	80	260	40	80	40	80	5	80	80	160	20	80	40	160	20	40	260	20	40	5	5	20	40	5	20	260
268	09/1952	09/2021	69	F	White	32.2125	High Dose	5	20	5	10	5	5	5	80	268	40	160	40	80	40	80	40	160	40	80	20	80	5	20	268	5	10	5	5	10	20	5	5	268
269	09/1946	09/2021	75	F	White	30.0004	High Dose	5	20	5	5	5	5	20	20	269	5	10	5	5	5	5	5	20	5	10	5	40	5	5	269	5	10	5	5	40	80	20	80	269
270	08/1954	10/2021	67	M	White	29.211	High Dose	160	160	320	160	160	160	80	80	270	5	20	5	10	80	160	10	40	20	320	40	160	10	40	270	160	160	10	40	20	80	80	320	270
273	02/1947	09/2021	74	M	White	28.8993	High Dose	5	10	5	5	5	5	10	10	273	5	20	5	10	5	10	5	20	5	20	5	20	5	5	273	20	20	20	20	40	40	20	40	273
274	04/1947	09/2021	74	F	White	29.4348	High Dose	5	20	20	20	5	5	10	20	274	5	10	5	5	5	5	5	10	5	10	5	20	5	5	274	5	10	10	5	20	20	10	20	274
275	02/1944	09/2021	77	F	White	42.6745	High Dose	10	40	10	40	10	20	20	40	275	10	80	5	40	5	10	5	160	10	320	10	160	5	10	275	80	160	10	20	20	80	10	20	275
276	06/1951	09/2021	70	F	White	30.4875	High Dose	10	40	10	80	5	40	10	40	276	10	10	5	5	5	5	40	40	10	10	80	80	5	5	276	20	40	20	40	40	40	20	40	276
278	02/1955	10/2021	66	M	White	20.3222	High Dose	40	320	40	160	20	40	10	80	278	20	40	20	40	5	5	80	80	20	40	40	80	5	5	278	10	20	5	5	20	20	5	5	278
279	08/1979	11/2021	42	F	White	27.8696	Standard	80	1280	80	1280	80	640	40	320	279	20	40	20	40	40	160	80	160	40	80	40	80	20	40	279	5	20	5	5	20	40	5	10	279
280	06/1976	11/2021	45	F	White	23.3203	Standard	20	160	40	160	5	80	5	160	280	10	20	5	5	10	5	5	20	80	80	10	20	20	20	280	5	5	5	5	40	40	5	10	280
283	10/1953	09/2021	67	F	White	23.7488	High Dose	20	40	20	20	5	10	20	20	283	20	20	20	20	5	5	40	80	5	10	20	40	5	5	283	20	40	10	20	20	40	20	20	283
284	04/1947	09/2021	74	M	White	36.6897	High Dose	5	5	5	5	5	5	10	10	284	10	10	5	5	5	5	40	40	10	20	20	20	5	5	284	20	40	5	5	20	40	40	80	284
285	01/1947	09/2021	74	F	White	65.423	High Dose	20	320	10	160	5	5	10	80	285	40	40	20	40	5	10	20	40	20	40	5	20	5	5	285	40	80	20	40	40	80	20	80	285
286	08/1949	09/2021	72	M	White	38.2474	High Dose	10	40	20	40	10	20	20	40	286	20	20	20	20	5	20	40	40	20	40	40	80	5	5	286	10	10	5	5	10	10	10	20	286
290	01/1979	10/2021	42	M	White	28.3768	Standard	40	40	5	5	10	10	20	40	290	5	80	5	5	5	5	10	320	10	80	10	160	5	10	290	20	40	5	5	20	20	5	5	290
291	09/1942	10/2021	79	F	White	22.7392	High Dose	5	80	5	40	5	5	5	40	291	20	20	10	20	10	10	20	20	10	20	20	20	5	5	291	40	80	10	5	40	40	40	80	291
293	12/1954	09/2021	66	F	White	24.8729	High Dose	20	80	40	80	20	40	20	40	293	40	160	40	80	20	160	80	160	80	320	80	160	5	10	293	40	40	5	10	20	40	10	10	293
294	02/1950	10/2021	71	F	White	22.1443	High Dose	40	80	20	40	10	20	20	40	294	40	40	40	40	20	20	40	40	20	40	20	40	5	5	294	40	80	20	5	40	80	20	20	294
295	04/1953	09/2021	68	F	White	23.4031	High Dose	40	160	40	80	40	40	80	160	295	10	10	5	10	20	20	40	20	5	10	10	20	5	5	295	20	40	20	40	40	80	20	40	295
296	09/1952	09/2021	68	M	White	21.4043	High Dose	10	20	40	80	10	20	5	80	296	5	40	5	20	5	10	5	40	5	10	5	20	5	5	296	10	20	10	10	20	20	40	40	296
297	01/1963	10/2021	58	F	White	30.1466	Standard	5	20	5	10	5	40	5	80	297	5	320	5	40	5	10	5	40	5	20	5	40	5	5	297	5	20	5	5	5	20	5	5	297
298	03/1939	09/2021	82	F	White	31.4178	High Dose	10	40	5	10	5	5	10	40	298	40	20	80	80	10	80	160	160	20	80	40	80	5	20	298	20	40	20	20	10	40	10	20	298
299	07/1952	09/2021	69	F	White	41.072	High Dose	40	40	40	40	40	40	80	160	299	20	40	20	160	20	80	80	320	10	160	20	160	5	20	299	1280	1280	160	160	160	320	320	320	299
300	12/1979	10/2021	41	F	White	27.6839	Standard	80	80	80	80	80	80	20	80	300	5	5	5	5	5	5	20	40	10	40	20	20	5	5	300	10	10	80	160	80	80	20	20	300
302	05/1947	09/2021	74	M	White	19.2193	High Dose	40	20	20	40	10	5	20	40	302	20	5	20	40	40	40	40	40	40	80	40	40	5	5	302	20	20	40	40	40	40	20	20	302
304	10/1953	09/2021	67	F	White	35.6758	High Dose	10	20	20	20	20	40	20	40	304	160	640	160	160	40	40	640	640	40	80	80	80	20	20	304	40	320	20	80	40	80	40	160	304
305	08/1963	09/2021	58	M	White	32.4537	Standard	40	40	40	80	40	40	20	80	305	40	40	40	80	10	40	160	320	20	80	40	80	10	40	305	40	80	10	20	10	20	80	80	305
306	11/1957	10/2021	63	F	White	27.382	Standard	10	80	5	80	10	80	20	160	306	20	40	20	40	5	5	40	80	20	80	20	40	5	5	306	40	80	5	5	20	40	80	80	306
308	11/1947	09/2021	73	M	White	29.6806	High Dose	10	5	5	5	5	5	10	10	308	10	20	10	10	5	5	10	20	5	20	5	10	5	5	308	160	160	20	20	20	40	10	20	308
309	08/1956	09/2021	65	F	White	23.4118	High Dose	40	20	20	20	10	20	20	40	309	1280	320	320	320	320	160	640	640	160	320	160	320	10	10	309	20	20	5	5	10	20	20	20	309
311	09/1976	09/2021	45	F	Hispanic or Latino	30.3303	Standard	10	10	10	10	10	10	5	20	311	20	10	40	10	20	10	40	20	5	10	10	20	5	5	311	10	10	10	10	20	20	5	5	311
312	04/1957	09/2021	64	F	White	32.1201	Standard	40	80	40	80	20	80	20	80	312	10	10	10	20	5	5	20	40	10	20	20	20	5	5	312	40	40	5	5	10	20	10	10	312
313	02/1953	09/2021	68	M	White	38.0438	High Dose	10	20	5	5	5	5	10	40	313	40	40	20	20	40	40	40	40	40	80	40	40	10	5	313	20	20	5	5	20	20	10	10	313
314	09/1951	10/2021	70	F	White	25.3607	High Dose	10	20	5	20	5	10	10	40	314	5	5	5	5	5	5	5	5	5	10	5	10	5	5	314	10	10	5	20	20	40	40	40	314
316	06/1970	10/2021	51	M	White	31.6396	Standard	20	20	5	5	5	5	5	20	316	5	10	5	5	5	5	5	5	10	20	5	5	5	5	316	5	10	5	5	5	10	5	5	316
317	02/1965	10/2021	56	F	White	26.8542	Standard	5	40	5	5	5	10	5	20	317	5	20	5	10	5	5	10	40	40	80	40	80	20	40	317	5	10	5	5	10	20	10	10	317
318	08/1964	10/2021	57	M	White	25.1315	Standard	40	40	40	40	20	20	20	40	318	5	5	5	5	5	5	5	10	40	40	5	20	5	5	318	10	20	5	20	40	80	20	40	318
319	07/1951	10/2021	70	F	White	29.5851	High Dose	10	80	5	5	20	40	5	40	319	40	40	40	40	20	5	80	160	80	40	40	40	20	20	319	10	20	5	5	10	20	10	20	319
320	04/1950	10/2021	71	F	White	26.4486	High Dose	5	10	5	5	5	5	5	10	320	10	40	10	40	5	10	20	80	10	40	10	40	5	5	320	10	20	5	10	10	20	20	40	320
321	11/1968	10/2021	52	F	White	27.6867	Standard	5	10	5	5	5	5	5	10	321	10	40	5	40	5	5	10	80	20	40	5	40	5	5	321	10	10	5	5	10	20	5	10	321
322	01/1976	09/2021	45	F	White	46.5382	Standard	40	160	40	160	40	80	20	80	322	20	40	20	40	20	20	40	160	160	160	40	160	5	5	322	80	80	80	160	160	160	40	40	322
323	04/1954	10/2021	67	F	White	29.119	High Dose	10	20	10	20	5	5	20	80	323	80	80	80	80	20	40	160	320	160	80	160	160	5	10	323	10	20	10	40	40	80	40	80	323
326	12/1947	10/2021	73	M	White	23.3551	High Dose	10	40	5	20	5	10	10	20	326	20	40	40	40	10	10	40	40	320	160	80	80	80	80	326	20	40	5	5	20	20	10	20	326
328	03/1973	10/2021	48	F	White	30.1025	Standard	40	160	20	320	20	160	20	160	328	20	80	5	40	10	160	40	160	20	80	20	80	5	10	328	20	20	5	40	20	80	5	10	328
330	07/1980	10/2021	41	F	Hispanic or Latino	34.605	Standard	10	20	5	5	5	5	5	10	330	10	20	5	5	5	5	20	40	10	80	20	80	5	20	330	10	20	5	5	10	40	5	10	330
331	06/1973	10/2021	48	F	White	25.155	Standard	10	10	5	10	5	5	5	10	331	40	80	80	40	40	40	80	80	160	80	80	80	10	5	331	40	40	5	10	10	10	5	5	331
332	04/1950	09/2021	71	F	White	27.4565	High Dose	20	5	5	5	5	5	5	5	332	10	10	5	10	5	5	20	20	5	5	5	10	5	5	332	5	5	5	5	5	10	5	5	332
333	10/1958	10/2021	63	F	White	31.805	Standard	40	320	20	160	10	20	10	160	333	160	160	160	160	40	40	160	320	160	160	5	80	10	20	333	40	160	40	80	40	80	40	40	333
334	11/1951	10/2021	69	M	White	31.0202	High Dose	160	160	160	160	80	160	80	160	334	20	40	20	40	10	10	10	20	20	20	5	20	5	5	334	80	80	20	40	40	80	80	80	334
335	12/1951	10/2021	69	F	White	31.3707	High Dose	40	160	20	320	20	160	20	160	335	80	320	80	320	80	320	80	640	80	320	5	160	5	5	335	40	40	5	40	10	40	20	40	335
336	08/1963	10/2021	58	M	White	43.6706	Standard	40	40	20	40	10	10	20	20	336	10	40	10	40	5	5	10	40	10	20	5	40	5	10	336	20	40	5	20	40	40	80	80	336
337	02/1977	09/2021	44	F	White	24.1466	Standard	5	40	5	40	40	40	5	20	337	10	20	5	5	5	20	40	80	10	20	20	40	5	5	337	40	40	40	80	80	80	10	20	337
338	11/1940	10/2021	80	F	Hispanic or Latino	51.4013	High Dose	5	20	5	20	5	5	5	10	338	5	10	5	5	5	20	10	20	5	20	10	10	5	5	338	5	20	5	20	10	20	10	40	338
340	09/1969	10/2021	52	M	White	26.0653	Standard	40	5	5	5	5	5	10	20	340	40	40	20	20	20	5	40	40	20	20	80	40	5	5	340	5	80	80	160	160	160	40	40	340
343	08/1945	10/2021	76	M	White	35.3816	High Dose	10	5	5	5	40	5	10	10	343	20	20	20	20	5	10	5	10	20	40	5	10	5	10	343	10	20	40	80	80	160	80	160	343
344	06/1949	10/2021	72	F	White	27.2378	High Dose	10	80	10	80	5	20	10	160	344	5	40	5	80	5	10	5	40	5	20	40	80	5	5	344	10	40	20	5	20	40	20	40	344
345	06/1949	10/2021	72	F	White	25.9716	High Dose	20	40	10	20	10	20	10	20	345	40	80	40	160	10	20	160	160	20	20	20	160	80	80	345	40	160	80	320	80	160	80	160	345
347	10/1958	11/2021	63	M	White	28.077	Standard	80	80	80	80	5	40	40	80	347	40	40	40	40	20	20	160	160	40	40	80	40	5	5	347	80	80	10	20	20	40	40	80	347
351	04/1981	09/2021	40	F	White	37.7856	Standard	10	40	10	40	5	20	10	80	351	20	80	20	160	20	160	40	320	40	40	5	160	5	20	351	10	40	10	20	20	40	10	10	351
352	03/1961	10/2021	60	M	White	27.2628	Standard	80	320	40	320	40	160	40	320	352	10	80	10	160	5	5	10	320	20	320	40	160	5	40	352	40	80	5	40	40	160	40	160	352
353	08/1947	10/2021	74	M	White	26.2438	High Dose	40	160	20	40	5	5	10	40	353	20	20	40	40	5	5	80	80	80	160	5	20	5	5	353	5	10	5	5	40	40	20	40	353
354	02/1956	11/2021	65	M	White	23.7614	Standard	5	40	5	20	5	5	5	40	354	5	80	5	80	20	40	5	160	20	80	80	80	5	5	354	5	10	160	320	160	320	320	640	354
355	01/1976	10/2021	45	F	White	46.8425	Standard	80	80	40	40	40	40	20	40	355	10	20	10	20	40	5	20	40	20	40	10	40	5	5	355	40	40	5	5	40	40	5	5	355
358	01/1967	11/2021	54	F	White	41.7775	Standard	10	80	5	40	5	10	5	80	358	20	40	20	40	20	40	80	160	40	80	5	80	5	5	358	10	40	5	40	40	80	10	20	358
359	07/1962	10/2021	59	F	White	37.5985	Standard	20	10	10	10	10	10	20	20	359	5	5	5	5	10	5	5	5	40	80	80	40	5	5	359	40	40	5	5	10	20	20	20	359
360	01/1972	11/2021	49	F	White	24.4739	Standard	20	20	5	5	5	5	5	5	360	80	80	80	80	40	80	160	320	80	160	80	80	20	20	360	80	80	80	160	160	160	10	10	360
362	11/1943	09/2021	77	M	White	28.4589	High Dose	20	20	10	10	10	10	10	20	362	160	160	160	640	40	40	640	640	320	640	320	320	10	10	362	20	40	10	10	40	80	80	80	362
363	10/1950	09/2021	70	F	White	33.263	High Dose	20	80	40	80	20	10	10	40	363	5	10	5	10	5	20	5	20	5	5	5	20	5	5	363	5	10	5	5	10	20	20	40	363
364	10/1970	09/2021	50	F	White		Standard	5	80	5	40	5	5	10	40	364	40	80	40	80	40	40	160	320	80	160	20	80	5	5	364	20	40	5	40	40	80	5	5	364
367	09/1968	10/2021	53	M	White	32.1752	Standard	40	80	40	40	20	20	40	40	367	5	5	5	5	5	5	5	10	20	40	5	10	5	5	367	40	80	5	5	10	10	5	5	367
369	08/1954	09/2021	67	M	White	24.9992	High Dose	20	80	40	80	20	40	20	40	369	40	40	40	40	40	40	80	160	40	40	20	160	5	5	369	160	160	5	5	40	40	20	40	369
370	06/1961	10/2021	60	M	White	20.6383	Standard	20	40	20	40	10	20	20	20	370	10	10	5	10	5	5	10	20	10	20	10	10	5	5	370	320	320	160	320	160	160	320	640	370
372	04/1967	09/2021	54	F	White	24.1693	Standard	5	40	5	160	5	10	5	160	372	5	5	5	5	5	5	5	40	5	20	20	20	5	5	372	5	20	10	40	20	80	5	20	372
373	03/1968	11/2021	53	F	White	24.0211	Standard	5	40	5	5	10	80	5	40	373	20	20	20	20	5	5	40	40	20	40	10	10	5	5	373	80	80	40	80	80	80	40	80	373
374	06/1962	10/2021	59	F	Other (Semitic)	34.4244	Standard	10	20	5	5	5	5	10	40	374	20	40	20	40	20	20	40	80	80	80	80	80	5	5	374	40	40	20	20	40	40	80	160	374
375	04/1956	10/2021	65	M	White	34.0063	High Dose	20	1280	40	2560	20	640	20	1280	375	20	40	20	40	5	5	20	80	40	80	5	40	5	5	375	80	160	80	80	80	160	40	80	375
376	04/1941	10/2021	80	M	White	33.3524	High Dose	10	20	10	5	5	5	10	80	376	80	160	160	320	40	40	320	640	160	160	80	320	5	10	376	20	20	40	40	40	40	20	20	376
377	02/1972	12/2021	49	F	White		Standard	5	320	5	160	5	40	20	160	377	20	160	5	160	5	40	40	320	40	160	5	320	5	20	377	20	80	5	80	20	80	10	80	377
378	11/1971	10/2021	49	F	White	31.3053	Standard	40	160	40	80	20	40	20	80	378	5	10	5	10	5	5	10	40	80	40	80	40	5	5	378	40	80	80	80	80	80	10	10	378
379	04/1956	10/2021	65	F	White	23.267	High Dose	10	40	10	5	5	20	10	160	379	5	5	5	5	5	5	5	5	40	20	10	10	5	5	379	10	10	5	5	5	5	5	5	379
381	09/1947	09/2021	74	F	White	33.7325	High Dose	5	40	5	20	5	10	10	40	381	20	80	20	80	5	20	20	10	10	40	5	80	5	10	381	10	20	5	5	5	10	5	5	381
382	01/1967	10/2021	54	F	Other (American Indian or Alaska Native)	29.6376	Standard	5	80	5	40	5	10	5	80	382	5	5	5	5	5	5	5	5	10	20	10	10	5	5	382	40	40	10	40	20	40	40	80	382
384	07/1961	10/2021	60	F	White	36.5143	Standard	5	80	5	80	5	40	5	80	384	40	80	40	80	40	160	80	160	40	40	80	160	5	10	384	20	40	5	5	10	20	5	10	384
385	06/1961	11/2021	60	F	White	27.1334	Standard	640	1280	1280	1280	320	640	5	160	385	20	160	40	320	10	80	20	320	160	640	80	320	40	160	385	20	160	80	160	80	320	320	640	385
386	03/1975	11/2021	46	F	White	31.7146	Standard	20	160	10	80	5	20	10	160	386	20	160	40	160	20	40	80	320	80	320	160	320	10	20	386	20	40	80	160	80	160	10	20	386
387	03/1976	10/2021	45	M	White	26.6238	Standard	20	160	40	80	20	80	10	80	387	5	20	5	20	5	5	10	40	20	40	40	80	5	5	387	80	320	40	160	40	320	40	320	387
388	02/1966	10/2021	55	F	White	28.378	Standard	5	40	5	20	5	10	5	40	388	5	20	5	20	5	10	5	80	5	10	20	40	5	5	388	5	20	10	40	20	80	10	80	388
391	10/1954	09/2021	66	F	White	20.0822	High Dose	10	40	10	40	5	10	20	160	391	40	40	40	40	10	20	160	160	40	40	10	20	5	5	391	20	40	10	10	10	20	20	40	391
392	07/1971	09/2021	50	F	White	23.1417	Standard	80	160	80	160	80	160	40	160	392	40	160	40	160	20	320	80	320	40	80	10	160	10	20	392	40	80	80	80	80	80	40	80	392
393	03/1967	11/2021	54	M	White	30.0072	Standard	160	320	20	40	10	10	40	80	393	40	40	40	40	20	20	80	80	20	20	5	40	5	5	393	5	20	160	160	160	160	5	10	393
395	05/1973	10/2021	48	F	White	30.5024	Standard	40	80	40	80	20	20	20	40	395	5	5	5	5	5	5	5	5	5	5	5	5	5	5	395	20	40	40	80	80	80	5	5	395
396	09/1985	09/2021	36	F	White	21.1232	Standard	40	80	40	80	40	40	40	80	396	80	80	80	80	20	40	80	80	40	40	80	80	5	5	396	80	80	10	20	20	20	5	10	396
397	08/1972	10/2021	49	F	Black	35.0213	Standard	5	10	5	5	5	5	5	5	397	5	5	5	5	5	5	5	10	20	80	80	40	5	5	397	5	10	80	40	80	80	5	5	397
403	06/1961	10/2021	60	F	White	30.1149	Standard	20	80	20	40	10	40	20	40	403	160	320	160	160	40	40	160	160	80	160	10	160	20	20	403	10	40	40	40	80	80	10	10	403
404	11/1970	10/2021	50	F	White	37.6924	Standard	80	80	160	160	80	160	10	10	404	20	40	20	40	10	10	40	80	80	80	5	80	5	5	404	80	160	80	80	80	80	20	20	404
405	05/1963	10/2021	58	F	White	26.2391	Standard	20	40	20	40	10	20	40	40	405	10	20	5	20	5	5	10	40	40	80	20	40	5	5	405	160	160	160	160	80	160	160	320	405
407	11/1978	11/2021	43	M	White	28.7967	Standard	40	160	40	160	40	160	20	80	407	10	40	10	40	640	320	20	80	160	160	40	40	5	5	407	20	40	10	10	20	40	5	5	407
409	11/1974	11/2021	46	F	Black		Standard	40	160	80	160	20	80	10	80	409	5	80	5	80	20	320	5	160	40	160	40	160	5	20	409	40	80	160	160	160	320	40	40	409
410	05/1977	11/2021	44	F	White	21.9152	Standard	20	80	10	5	5	20	5	20	410	5	10	10	5	5	5	80	80	40	40	5	80	5	5	410	20	20	40	40	40	80	10	10	410
411	11/1980	12/2021	41	M	White		Standard	20	320	40	160	10	40	40	160	411	10	20	10	5	10	10	20	40	80	40	20	20	5	5	411	20	40	20	40	20	40	10	40	411
412	02/1969	10/2021	52	F	White	24.2874	Standard	40	80	40	80	20	20	40	40	412	80	80	80	80	10	20	320	320	320	160	160	160	5	5	412	20	20	40	40	40	80	5	10	412
416	10/1963	11/2021	58	F	White	21.2024	Standard	5	20	5	10	5	5	10	20	416	5	10	5	10	5	5	20	20	5	10	10	10	5	5	416	20	20	20	20	20	40	80	80	416
417	09/1967	11/2021	54	M	White	27.5614	Standard	5	10	5	5	5	5	10	5	417	10	20	10	20	5	5	20	40	10	10	20	20	5	5	417	10	20	160	160	80	160	20	40	417
418	08/2001	10/2021	20	M	White	17.1559	Standard	80	160	80	160	40	80	80	80	418	160	320	320	320	320	640	640	640	320	160	160	320	5	5	418	80	80	20	20	40	40	40	40	418
420	08/1975	10/2021	46	F	Black	22.3398	Standard	5	80	10	40	5	20	5	40	420	80	160	80	160	40	40	40	320	160	80	80	80	5	5	420	640	640	640	640	640	640	320	320	420
422	07/1975	10/2021	46	F	White	23.7428	Standard	10	80	20	80	10	80	10	40	422	5	20	5	20	5	40	5	20	20	40	5	40	5	5	422	10	20	40	80	40	80	5	10	422
424	12/1983	10/2021	37	M	White	35.2377	Standard	20	80	40	80	40	160	20	80	424	10	20	10	10	5	5	40	40	80	80	40	80	5	5	424	20	40	20	5	40	80	20	40	424
425	12/1960	10/2021	60	F	White	40.6628	Standard	40	80	40	80	20	40	80	80	425	20	40	20	80	40	160	80	320	80	160	40	160	20	5	425	160	160	160	160	160	160	40	40	425
426	10/2001	10/2021	19	F	White	23.2355	Standard	40	80	40	40	20	20	40	40	426	160	40	320	320	80	80	320	640	320	160	160	160	5	20	426	40	40	80	80	40	80	40	40	426
427	03/1975	10/2021	46	F	White	22.6457	Standard	40	40	10	10	5	5	20	20	427	20	160	20	40	40	40	80	80	40	40	40	40	5	5	427	5	40	20	10	20	40	5	5	427
430	04/2000	12/2021	21	F	Black		Standard	10	160	20	160	10	160	20	160	430	20	320	40	40	80	80	80	160	20	40	80	160	5	5	430	10	40	10	80	10	80	5	40	430
431	12/1971	09/2021	49	F	White	27.198	Standard	10	40	20	40	5	20	20	20	431	5	5	5	5	5	5	20	40	40	40	20	40	5	5	431	80	160	640	1280	320	640	10	10	431
432	11/1963	10/2021	57	M	White	28.932	Standard	20	80	40	80	20	40	40	160	432	5	40	5	5	5	5	10	20	5	10	10	10	5	5	432	10	80	20	80	40	160	20	80	432
433	06/1946	09/2021	75	M	White	32.3195	High Dose	20	160	20	80	10	40	40	80	433	320	320	320	320	160	160	640	640	320	320	160	320	20	5	433	20	40	40	20	80	80	80	160	433
434	05/1979	11/2021	42	F	White	19.5933	Standard	80	160	20	40	10	20	20	40	434	20	160	20	40	20	80	80	160	20	80	20	80	5	40	434	40	80	160	160	160	320	5	10	434
437	06/1950	10/2021	71	F	White	41.3548	High Dose	40	80	20	5	10	10	10	40	437	20	40	20	40	5	5	80	160	10	20	20	80	5	5	437	20	40	5	5	10	20	20	20	437
438	12/1981	11/2021	39	M	White	30.9553	Standard	5	40	10	5	5	20	20	80	438	5	10	5	5	5	10	5	5	40	20	20	20	5	5	438	20	40	5	5	20	40	20	40	438
439	07/1998	11/2021	23	F	Black	25.9542	Standard	40	40	40	40	20	20	20	20	439	80	80	80	80	10	10	160	160	160	80	80	80	5	10	439	20	40	10	5	20	40	20	20	439
441	02/1955	10/2021	66	F	White	22.8237	Standard	20	40	5	40	5	40	10	40	441	10	40	10	40	10	5	20	80	10	40	10	80	5	5	441	5	10	5	5	20	40	80	80	441
442	12/1995	10/2021	25	F	White	35.6552	Standard	20	320	20	320	20	320	10	160	442	80	80	160	160	40	40	160	160	80	80	80	80	20	40	442	40	80	5	5	10	40	10	10	442
443	12/1988	10/2021	32	F	White	37.6832	Standard	20	80	20	40	5	20	10	40	443	80	80	40	160	5	10	80	320	80	80	40	80	5	20	443	160	640	20	40	20	80	10	20	443
445	06/1979	10/2021	42	M	Hispanic or Latino	24.3227	Standard	80	160	80	160	40	80	40	80	445	5	20	5	10	5	40	5	20	20	20	5	40	5	10	445	10	40	320	320	320	320	5	5	445
446	07/1980	10/2021	41	M	White	26.2735	Standard	80	320	80	320	80	160	40	160	446	10	40	10	80	5	5	10	40	10	40	10	80	5	5	446	20	80	20	20	80	80	10	10	446
448	02/1970	10/2021	51	M	White	34.8043	Standard	20	80	5	80	10	40	20	40	448	320	320	320	320	5	5	640	1280	320	640	320	320	160	160	448	160	320	5	5	40	80	20	20	448
450	09/1996	10/2021	25	F	White	21.0218	Standard	80	320	80	160	40	80	40	80	450	80	160	160	160	10	320	320	640	160	160	80	320	10	20	450	160	320	40	40	80	80	40	40	450
455	11/1934	09/2021	86	F	White	26.0199	High Dose	10	640	10	640	10	80	5	160	455	160	160	160	160	5	5	320	640	160	160	320	320	10	20	455	40	320	5	80	40	320	80	320	455
456	08/1993	10/2021	28	M	White	25.5299	Standard	40	80	40	80	20	40	10	40	456	160	160	160	160	80	5	320	320	160	160	160	160	40	40	456	80	160	5	5	20	20	5	10	456
457	12/1974	10/2021	46	M	White	32.5076	Standard	40	640	5	320	20	160	10	160	457	80	80	80	160	5	5	160	320	20	40	80	160	5	5	457	40	160	5	5	10	40	5	20	457
458	10/1987	11/2021	34	M	White	39.3186	Standard	20	80	20	40	5	10	10	40	458	5	5	5	5	5	10	5	20	20	40	20	40	5	5	458	20	40	5	5	10	20	5	10	458
459	07/1996	12/2021	24	F	White	31.6375	Standard	80	1280	40	640	10	80	20	320	459	80	160	160	160	40	40	320	640	160	320	160	320	10	20	459	320	640	160	320	160	320	10	20	459
461	04/1980	11/2021	41	M	White	24.7183	Standard	10	160	10	160	20	80	10	80	461	10	80	10	80	5	80	10	160	10	160	20	160	5	5	461	10	20	10	40	20	80	10	40	461
462	09/1971	10/2021	50	F	White	25.1607	Standard	40	160	5	40	10	40	10	40	462	5	5	5	5	5	5	10	20	10	20	20	20	5	5	462	40	40	5	5	80	80	40	40	462
463	10/1990	10/2021	30	F	White	29.2738	Standard	20	320	20	320	20	320	10	160	463	40	160	40	160	5	5	80	320	80	160	80	160	5	20	463	160	160	80	80	80	80	80	80	463
465	05/1964	10/2021	57	F	Black	68.3508	Standard	20	320	20	80	20	40	10	80	465	20	160	20	160	40	320	40	320	10	40	40	320	5	5	465	20	40	5	10	5	40	5	40	465
466	12/1982	10/2021	38	F	White	23.7055	Standard	10	20	20	40	10	10	10	10	466	10	20	20	20	10	20	40	80	40	80	40	80	5	5	466	40	40	5	5	20	20	5	5	466
468	07/1970	11/2021	51	M	White	26.1734	Standard	40	160	20	80	10	20	10	40	468	20	20	20	10	5	5	40	40	40	40	40	40	5	5	468	20	40	40	40	80	80	10	10	468
471	07/1992	11/2021	29	F	White	24.5994	Standard	160	320	160	160	80	80	40	80	471	40	80	40	80	5	5	40	160	80	80	80	80	5	10	471	80	80	5	5	40	80	20	20	471
472	10/1952	10/2021	69	F	White	27.182	Standard	10	80	5	80	5	40	5	40	472	80	40	80	160	80	160	160	320	40	160	160	160	5	80	472	20	80	10	5	40	80	80	80	472
473	04/1991	10/2021	30	F	White	32.3425	Standard	320	640	160	640	80	320	160	320	473	40	10	40	40	80	80	40	40	160	320	320	320	40	80	473	80	160	10	10	20	40	10	20	473
475	03/1992	10/2021	29	F	White	39.4985	Standard	40	320	20	160	20	80	10	160	475	5	10	5	10	5	5	40	40	40	80	40	80	5	40	475	160	320	5	5	20	20	5	10	475
476	05/1952	10/2021	69	M	White	20.9619	High Dose	5	40	5	5	5	5	5	20	476	5	5	5	5	5	5	20	20	40	20	10	10	5	5	476	80	160	5	5	10	20	10	20	476
479	02/1979	10/2021	42	F	White	29.2009	Standard	80	80	80	80	40	80	10	40	479	40	40	40	40	20	5	40	40	40	40	40	40	5	10	479	5	20	10	10	20	40	5	5	479
480	02/1968	10/2021	53	F	White	22.5944	Standard	5	10	5	5	5	5	5	20	480	5	5	5	5	5	5	5	10	10	10	5	20	5	5	480	20	40	20	5	80	80	10	10	480
481	05/1952	10/2021	69	F	Black	45.0597	High Dose	5	80	5	80	5	40	5	40	481	10	80	10	160	5	80	20	320	20	160	20	320	5	10	481	20	160	5	40	20	80	10	80	481
486	01/1981	12/2021	40	F	White		Standard	80	320	80	320	40	160	40	160	486	20	40	20	80	5	5	80	320	80	160	160	320	5	10	486	40	160	5	5	80	160	20	40	486
491	01/1983	10/2021	38	M	White	38.5316	Standard	40	320	40	320	20	160	10	160	491	10	20	20	20	5	5	20	20	40	40	20	20	5	5	491	20	40	5	5	20	40	10	20	491
492	07/1977	11/2021	44	M	White	30.0996	Standard	20	20	5	5	5	5	20	10	492	5	5	5	5	5	5	5	5	5	10	5	5	5	5	492	5	40	40	40	80	80	10	10	492
493	04/1983	11/2021	38	M	White	27.4672	Standard	40	80	20	40	20	40	20	40	493	10	20	5	10	5	5	10	40	10	10	10	40	5	5	493	40	80	5	5	20	20	10	20	493
497	07/1988	11/2021	33	F	Hispanic or Latino	35.992	Standard	40	80	5	5	40	40	40	40	497	20	10	20	10	5	5	40	20	20	10	20	20	5	5	497	40	40	5	5	20	20	5	10	497
502	12/1966	10/2021	54	M	White	25.3579	Standard	20	80	40	5	10	20	5	40	502	5	10	5	20	5	5	5	20	20	40	10	40	5	10	502	40	40	40	5	80	80	10	10	502
507	05/1996	10/2021	25	F	White	33.8161	Standard	40	320	40	160	20	40	20	80	507	20	80	20	80	10	20	40	160	40	80	80	160	5	10	507	80	320	10	20	40	80	10	20	507
512	03/1993	10/2021	28	F	White	25.1458	Standard	160	160	80	80	40	40	20	20	512	20	40	20	40	5	5	40	80	40	40	80	80	5	5	512	40	40	10	10	20	20	10	10	512
519	05/1972	10/2021	49	M	White	18.5282	Standard	80	160	80	160	80	160	20	40	519	5	10	5	10	5	5	5	20	40	40	20	40	5	5	519	80	160	10	10	40	80	10	10	519
522	11/1981	10/2021	39	M	Hispanic or Latino	26.7385	Standard	10	80	10	40	10	20	5	40	522	10	10	10	10	5	5	20	40	20	20	20	40	5	5	522	80	160	40	40	80	80	5	5	522
524	07/1996	10/2021	25	F	White	25.1091	Standard	160	160	160	160	80	80	80	80	524	80	80	160	80	80	80	160	80	160	80	80	80	5	5	524	40	80	10	20	20	40	10	20	524
526	12/1992	10/2021	28	F	White	26.5895	Standard	160	320	160	160	40	40	80	80	526	80	80	80	80	20	5	80	80	160	80	80	80	5	5	526	160	160	10	10	20	40	5	10	526
531	07/2000	11/2021	21	F	White	29.6931	Standard	40	320	20	160	20	40	20	160	531	160	160	160	320	5	5	320	640	80	160	80	160	5	5	531	10	80	40	80	80	160	40	80	531
535	04/1956	10/2021	65	F	White	28.0615	High Dose	40	80	40	5	20	40	40	160	535	10	40	5	80	5	5	20	160	10	80	20	160	5	40	535	40	160	5	5	20	40	20	40	535
539	04/2002	11/2021	18	M	White	22.5145	Standard	160	160	160	160	80	80	80	80	539	320	320	320	320	80	5	640	640	320	320	320	320	5	5	539	80	80	80	5	160	160	40	80	539
540	07/2002	11/2021	18	M	White	19.4369	Standard	80	640	80	320	40	160	20	160	540	320	320	640	640	320	320	1280	1280	640	1280	320	640	40	40	540	160	320	80	160	160	320	20	80	540
550	04/2002	09/2021	19	F	White	19.3194	Standard	80	640	160	640	80	160	40	320	550	80	160	160	160	80	160	160	160	160	160	160	160	10	10	550	80	160	40	160	40	160	40	80	550
553	12/2001	10/2021	19	M	White	21.8691	Standard	80	160	80	160	40	40	10	40	553	40	80	40	80	10	20	80	80	80	80	80	80	5	20	553	80	80	40	80	40	80	20	80	553
556	12/2001	10/2021	19	F	White	22.9121	Standard	80	640	80	320	40	80	40	160	556	160	160	160	160	160	160	160	160	320	320	80	160	5	10	556	80	320	160	640	320	640	80	320	556
557	07/2003	09/2021	18	F	White	25.8113	Standard	20	320	10	160	5	5	10	80	557	40	20	40	40	5	5	40	40	80	40	40	40	5	5	557	80	80	40	40	80	80	80	40	557
558	04/2003	10/2021	18	F	White	17.7651	Standard	160	320	80	160	80	80	40	80	558	640	640	1280	1280	160	160	640	640	640	640	320	320	40	80	558	80	80	40	80	80	160	40	80	558
559	07/2003	10/2021	18	F	White	22.928	Standard	80	320	160	320	80	160	40	160	559	320	320	640	320	80	5	640	320	320	320	320	320	40	40	559	10	20	10	5	20	40	10	5	559
560	12/2002	10/2021	18	F	White	25.5025	Standard	80	160	80	160	40	80	10	80	560	320	160	320	320	320	320	320	640	320	320	320	320	160	160	560	40	80	5	20	20	40	10	20	560
561	10/2003	10/2021	18	M	White	24.0773	Standard	320	640	320	320	160	160	80	160	561	320	320	320	320	40	5	320	320	160	160	160	160	20	40	561	160	160	40	5	80	160	80	160	561
562	03/2003	10/2021	18	M	White	34.3794	Standard	80	320	80	160	40	80	40	160	562	320	320	320	320	40	80	320	320	320	320	80	160	20	80	562	80	80	80	80	80	160	80	160	562
563	01/2003	11/2021	18	F	Asian	26.5816	Standard	40	80	40	80	20	40	20	40	563	160	80	160	160	320	320	320	320	1280	640	320	320	80	80	563	20	20	20	5	40	40	80	80	563
564	03/2003	11/2021	18	M	White	37.7333	Standard	80	320	80	160	40	80	20	160	564	40	80	40	80	40	40	80	160	40	40	80	80	10	20	564	80	160	40	80	40	80	5	10	564
009C	03/2005	09/2021	16	F	White	23.254	Standard	160	80	160	160	80	40	80	80	009C	1280	640	1280	1280	640	320	1280	1280	640	640	320	320	80	40	009C	320	80	320	160	320	160	160	40	009C
020C	09/2005	09/2021	16	F	White	28.243	Standard	80	80	160	160	80	80	80	80	020C	320	320	320	320	320	320	1280	640	80	80	160	320	20	20	020C	160	160	80	80	160	160	80	160	020C
023C	01/2004	10/2021	17	F	White	29.0444	Standard	320	320	160	160	80	80	160	80	023C	640	320	640	640	320	320	640	640	640	320	320	320	160	160	023C	80	160	40	80	80	160	40	80	023C
035C	09/2004	09/2021	17	M	White	22.179	Standard	80	640	80	320	40	160	40	320	035C	80	80	80	80	5	20	80	80	40	40	80	80	5	5	035C	20	40	5	10	20	40	5	5	035C
038C	05/2004	11/2021	16	F	Hispanic or Latino	29.2722	Standard	80	160	40	5	40	40	20	80	038C	320	320	640	640	5	5	640	640	320	320	320	320	20	20	038C	20	20	5	5	40	80	40	40	038C
039C	08/2004	09/2021	17	F	Mixed (Black, White)	20.5781	Standard	160	320	160	320	160	160	40	160	039C	80	80	80	160	160	160	160	320	80	80	80	160	5	5	039C	40	80	40	40	40	80	20	20	039C
041C	12/2003	09/2021	17	F	White	18.9708	Standard	640	1280	640	640	160	320	160	320	041C	160	320	320	320	160	160	320	640	160	320	160	320	5	20	041C	40	80	20	20	80	80	40	40	041C
042C	08/2004	09/2021	17	F	Hispanic or Latino	24.9321	Standard	40	80	40	80	20	20	10	40	042C	640	640	1280	2560	40	40	1280	1280	320	320	640	1280	5	5	042C	20	20	10	20	40	40	20	20	042C
045C	11/2004	10/2021	16	M	White	21.3809	Standard	320	320	640	640	160	160	80	80	045C	320	320	320	320	10	10	1280	1280	160	160	160	160	5	5	045C	80	80	10	5	20	20	20	20	045C
046C	11/2003	11/2021	17	M	White	33.8727	Standard	80	320	80	160	80	80	80	160	046C	160	320	160	320	80	160	160	640	160	160	160	320	40	80	046C	80	80	40	80	80	160	40	80	046C
052C	03/2004	09/2021	17	F	White	33.2442	Standard	160	640	160	640	80	160	40	320	052C	160	320	160	640	40	320	160	320	80	320	160	320	5	10	052C	40	80	40	80	80	160	20	40	052C
056C	12/2003	10/2021	17	F	White	19.7827	Standard	160	1280	160	640	80	160	40	320	056C	640	640	640	640	160	320	640	1280	320	640	640	1280	10	20	056C	80	80	40	80	80	160	20	10	056C
061C	11/2005	10/2021	15	M	White	20.2817	Standard	80	160	80	160	40	40	40	80	061C	80	80	80	80	20	20	320	160	80	80	160	320	20	20	061C	40	40	20	40	40	80	40	80	061C
074C	05/2005	10/2021	16	M	White	32.9093	Standard	40	320	40	640	20	80	20	160	074C	160	160	160	320	20	20	640	320	80	80	40	320	5	5	074C	20	40	5	40	5	80	10	20	074C
081C	06/2004	11/2021	17	M	White	31.5296	Standard	80	160	160	160	80	80	40	80	081C	320	320	320	640	20	20	640	640	160	160	320	320	20	20	081C	40	40	5	5	20	40	20	20	081C
090C	02/2006	10/2021	15	F	White	19.3502	Standard	320	640	320	640	80	160	80	160	090C	80	80	80	160	5	5	160	160	40	40	80	320	5	10	090C	40	160	20	40	40	80	20	40	090C
093C	04/2006	09/2021	15	M	White	19.1618	Standard	160	320	320	320	160	160	40	80	093C	80	80	80	160	40	20	160	320	80	80	80	160	5	5	093C	160	160	20	80	40	80	80	160	093C
094C	07/2005	11/2021	16	M	White	24.0196	Standard	80	640	160	640	80	160	40	320	094C	160	160	160	160	40	20	160	320	160	160	160	160	40	40	094C	160	160	40	80	80	160	20	80	094C
099C	07/2004	09/2021	17	M	White	25.7927	Standard	80	320	80	160	20	20	20	80	099C	160	160	160	160	80	160	320	640	160	320	80	160	20	40	099C	20	40	10	20	20	40	40	20	099C
115C	01/2005	10/2021	16	Trans male (birth = F)	White	26.4636	Standard	160	320	320	320	160	160	80	160	115C	160	160	160	160	80	160	80	320	80	160	80	160	5	5	115C	80	80	80	160	80	160	20	40	115C
118C	02/2006	10/2021	15	Trans female (birth = M)	White	20.9875	Standard	160	320	320	320	160	160	80	80	118C	80	80	80	80	80	80	160	640	80	160	80	160	40	40	118C	40	40	40	80	80	80	20	20	118C
120C	02/2005	10/2021	16	F	White	20.9021	Standard	160	160	160	160	80	80	80	80	120C	640	320	640	320	160	160	640	640	160	320	320	320	40	40	120C	40	40	40	40	80	80	40	40	120C
123C	05/2006	10/2021	15	F	White	19.2534	Standard	80	320	80	160	40	40	20	80	123C	20	40	40	40	40	40	160	160	20	20	80	80	5	10	123C	20	80	20	40	40	80	10	20	123C
125C	05/2006	09/2021	15	M	White	21.5582	Standard	40	80	40	80	20	40	5	20	125C	160	80	80	160	80	80	160	160	160	80	80	160	5	5	125C	40	40	20	20	20	40	20	20	125C
130C	05/2005	10/2021	16	F	White	22.5643	Standard	160	160	80	160	160	160	80	80	130C	80	80	80	80	40	40	320	320	320	160	320	320	10	10	130C	5	40	5	5	20	40	20	20	130C
133C	06/2006	10/2021	15	F	White	27.1803	Standard	320	320	320	320	160	160	80	80	133C	320	320	320	320	320	320	640	640	320	160	320	320	160	160	133C	160	160	40	40	80	80	80	80	133C
134C	03/2005	10/2021	16	F	White	18.6962	Standard	80	320	80	160	40	40	40	160	134C	160	160	160	160	40	80	320	160	160	80	80	80	5	20	134C	80	80	80	80	80	80	20	20	134C
137C	12/2004	10/2021	16	F	White	17.9229	Standard	160	640	160	320	80	80	40	160	137C	160	160	80	160	160	320	160	320	160	80	160	160	20	40	137C	40	80	20	40	40	40	20	40	137C
141C	05/2005	09/2021	16	F	White	18.9388	Standard	320	640	320	320	80	160	80	160	141C	80	160	80	320	80	320	40	320	80	160	80	320	5	5	141C	80	80	40	80	80	80	80	80	141C
142C	05/2005	09/2021	16	F	White	19.0476	Standard	640	2560	320	1280	160	320	80	640	142C	160	160	160	160	160	160	160	320	160	160	160	320	40	40	142C	20	40	20	40	40	40	20	20	142C
144C	09/2006	10/2021	15	M	White	17.5655	Standard	80	640	80	320	40	80	20	160	144C	640	640	640	640	640	640	640	640	320	320	320	640	80	80	144C	80	160	40	160	80	160	40	40	144C
156C	11/2005	09/2021	15	F	White	23.0878	Standard	320	640	320	640	80	160	80	320	156C	1280	640	1280	2560	640	1280	2560	5120	1280	1280	640	2560	40	160	156C	40	80	40	80	40	80	80	80	156C
157C	08/2005	10/2021	16	M	White	18.4519	Standard	160	320	160	640	40	160	40	160	157C	320	320	320	320	320	320	640	640	160	160	320	320	80	160	157C	40	160	20	80	40	80	20	80	157C
158C	05/2005	10/2021	16	F	Asian	30.4091	Standard	40	160	40	160	20	40	20	80	158C	320	320	320	640	80	160	160	320	320	160	160	320	10	80	158C	40	80	20	160	20	160	10	80	158C
168C	04/2006	10/2021	15	M	White	23.3793	Standard	20	40	20	20	10	10	5	10	168C	5	10	5	5	5	5	20	40	10	5	5	10	5	5	168C	40	80	20	5	20	80	20	40	168C
169C	11/2005	09/2021	15	M	White	29.9808	Standard	80	320	160	80	40	40	20	40	169C	320	160	320	320	80	80	320	320	160	160	160	160	10	5	169C	80	80	20	20	20	40	10	10	169C
170C	01/2004	10/2021	17	M	White	31.3283	Standard	40	320	80	160	40	80	20	160	170C	80	80	80	80	20	20	160	80	80	80	80	80	10	5	170C	40	40	5	20	10	40	5	10	170C
173C	01/2006	10/2021	15	M	White	24.4648	Standard	320	160	320	320	80	160	80	160	173C	320	320	320	640	320	320	320	640	160	40	160	320	5	20	173C	40	40	40	40	80	80	20	40	173C
174C	04/2004	10/2021	17	M	White	29.9563	Standard	40	40	80	80	40	40	40	20	174C	160	160	160	160	40	40	160	320	160	160	160	320	20	80	174C	80	80	160	160	320	320	80	160	174C
175C	05/2006	10/2021	15	M	White	20.0112	Standard	160	640	160	160	80	80	40	80	175C	640	640	640	640	160	80	1280	1280	320	320	320	320	40	40	175C	80	80	40	80	40	80	20	40	175C
180C	12/2006	10/2021	14	F	White	19.0574	Standard	160	640	160	640	80	320	20	320	180C	80	80	160	160	80	80	320	320	80	80	160	160	10	40	180C	80	160	160	320	160	320	320	640	180C
198C	03/2007	10/2021	14	M	White	26.3573	Standard	80	320	160	160	40	80	40	80	198C	80	160	160	160	160	160	320	320	80	160	160	320	20	40	198C	80	160	40	80	40	80	20	40	198C
199C	10/2006	10/2021	14	F	White	17.2469	Standard	80	1280	80	640	40	160	40	320	199C	40	160	40	160	5	40	80	320	40	80	40	320	5	5	199C	40	80	80	320	80	320	160	320	199C
200C	02/2007	09/2021	14	F	White	23.3657	Standard	40	80	20	40	5	10	20	40	200C	5	80	5	80	5	5	5	160	5	20	5	320	5	5	200C	10	40	5	40	10	80	20	40	200C
202C	11/2006	10/2021	14	F	Black	35.1857	Standard	80	320	160	320	160	160	40	80	202C	80	160	80	160	640	320	320	640	80	160	80	320	10	20	202C	640	640	160	640	320	640	640	640	202C
204C	11/2007	10/2021	13	M	White	27.3636	Standard	40	1280	80	640	40	320	20	320	204C	320	640	320	640	80	80	1280	1280	160	320	320	640	40	5	204C	80	160	80	320	160	640	160	320	204C
205C	12/2008	10/2021	12	F	White	22.7516	Standard	160	640	160	640	160	320	80	160	205C	40	80	80	80	80	80	80	160	20	40	80	80	10	20	205C	10	40	20	40	40	80	10	40	205C
206C	07/2010	10/2021	11	F	White	22.7516	Standard	40	640	40	320	10	20	20	160	206C	160	320	320	640	40	320	640	640	320	640	40	320	5	10	206C	40	80	10	5	20	40	40	80	206C
207C	02/2011	10/2021	11	M	White	19.3332	Standard	320	320	640	320	160	160	40	80	207C	80	160	160	320	80	320	320	320	160	320	160	320	5	10	207C	10	40	5	40	10	40	5	20	207C
208C	09/2007	10/2021	14	M	White	27.6909	Standard	160	640	20	320	20	160	10	320	208C	10	1280	20	2560	40	640	40	2560	10	2560	10	1280	5	80	208C	10	160	40	640	40	640	5	80	208C
209C	12/2008	10/2021	12	F	White	20.693	Standard	320	160	160	160	80	80	40	80	209C	160	160	160	320	10	20	320	320	160	640	160	160	10	10	209C	80	80	20	20	20	40	20	20	209C
210C	06/2008	10/2021	13	F	White	34.4151	Standard	40	640	320	320	80	80	80	160	210C	320	640	640	640	640	1280	640	1280	320	640	640	640	320	320	210C	640	640	320	320	320	320	1280	640	210C
211C	09/2009	10/2021	12	M	White	21.5233	Standard	40	320	40	160	10	40	20	160	211C	160	320	320	320	80	160	640	640	160	640	80	160	5	10	211C	160	160	40	40	40	80	20	40	211C
212C	08/2011	10/2021	10	M	White	16.8773	Standard	160	320	160	160	80	80	80	160	212C	80	80	80	80	160	80	320	320	160	160	160	160	5	5	212C	40	40	10	10	20	40	10	20	212C
213C	08/2008	10/2021	13	F	Mixed (Asian , White)	25.8968	Standard	160	160	320	160	160	160	80	80	213C	80	160	80	320	80	160	160	320	80	160	80	320	20	80	213C	80	80	5	5	10	20	10	20	213C
214C	12/2008	10/2021	12	M	White	21.6009	Standard	320	320	320	640	160	160	80	160	214C	80	160	80	160	10	5	80	160	80	80	80	80	5	5	214C	40	80	80	80	80	160	40	80	214C
215C	01/2010	09/2021	11	F	White	17.4614	Standard	5	20	5	5	5	40	5	20	215C	320	320	320	640	160	160	640	1280	320	640	160	640	80	160	215C	5	160	5	160	5	320	5	320	215C
216C	03/2011	10/2021	10	M	White	27.4819	Standard	80	1280	40	1280	40	320	20	640	216C	160	640	160	640	640	640	320	1280	160	640	80	1280	10	80	216C	80	160	80	640	80	640	10	80	216C
217C	05/2007	10/2021	14	F	White	23.0083	Standard	320	640	320	320	320	320	80	320	217C	80	80	80	160	5	10	160	320	80	160	80	160	5	5	217C	40	160	5	20	10	40	20	40	217C
219C	12/2010	11/2021	10	M	White	18.6047	Standard	160	160	40	40	5	5	20	40	219C	80	80	160	160	160	320	160	320	160	160	160	160	20	20	219C	10	20	10	5	20	40	20	20	219C
220C	06/2011	10/2021	10	F	White	21.4996	Standard	160	160	160	160	40	40	40	80	220C	80	160	80	160	40	40	320	640	160	640	160	320	40	40	220C	80	80	80	80	80	80	10	20	220C
221C	12/2009	11/2021	11	M	White	20.7839	Standard	80	160	80	80	40	40	5	40	221C	320	320	320	320	40	80	640	640	320	320	320	320	20	20	221C	320	320	40	40	40	80	80	80	221C
222C	03/2007	10/2021	14	F	White	28.9807	Standard	40	80	20	80	5	40	10	40	222C	40	80	80	80	40	40	160	160	80	80	320	320	5	5	222C	20	20	40	80	80	160	40	80	222C
223C	08/2011	11/2021	10	M	White	19.5387	Standard	320	640	160	640	80	160	160	160	223C	40	320	80	320	640	640	80	640	20	80	40	320	5	5	223C	160	1280	40	640	80	640	80	640	223C
224C	09/2007	11/2021	14	M	White	19.921	Standard	40	640	40	320	20	80	20	80	224C	160	320	160	320	160	160	320	640	160	160	40	320	5	5	224C	40	160	160	320	160	320	40	80	224C
226C	02/2010	11/2021	11	M	Hispanic or Latino	25.7808	Standard	160	640	160	640	80	320	40	320	226C	160	1280	160	1280	640	1280	320	2560	160	1280	40	640	10	320	226C	40	10	20	5	40	10	40	5	226C
227C	01/2009	11/2021	12	M	Hispanic or Latino	18.2436	Standard	80	320	160	320	80	80	20	80	227C	80	160	80	160	80	160	80	320	40	160	40	160	5	20	227C	160	80	40	40	80	80	80	80	227C
228C	04/2008	10/2021	13	M	White	21.951	Standard	40	5120	40	5120	40	1280	20	2560	228C	40	320	80	320	320	640	80	640	40	320	40	320	5	40	228C	10	320	5	80	5	80	5	80	228C
229C	09/2009	10/2021	12	M	Mixed (Black, White)	36.6761	Standard	10	160	10	80	5	40	10	80	229C	20	40	20	40	80	160	40	80	20	40	40	40	5	5	229C	20	80	40	80	80	160	20	40	229C
230C	02/2011	10/2021	10	F	Mixed (Black, White)	28.4159	Standard	80	160	160	160	80	80	40	80	230C	80	80	80	80	80	80	160	160	80	40	160	80	20	10	230C	20	20	5	5	10	20	20	20	230C
231C	08/2007	10/2021	14	F	Mixed (Black, White)	22.4323	Standard	160	320	160	320	80	80	40	160	231C	160	320	320	320	640	640	320	640	160	320	320	640	5	5	231C	40	40	40	40	40	80	20	40	231C
232C	01/2006	11/2021	15	M	White	19.0332	Standard	160	320	160	640	80	80	80	160	232C	40	80	40	80	80	160	80	160	40	80	40	160	10	20	232C	160	160	40	80	40	160	40	40	232C
233C	12/2009	11/2021	11	F	White	22.9483	Standard	20	640	40	320	20	160	10	320	233C	40	1280	40	1280	2560	2560	80	2560	40	1280	80	2560	10	320	233C	5	5	5	5	5	5	5	5	233C
234C	11/2008	11/2021	13	M	White	21.4944	Standard	80	320	80	320	40	80	20	80	234C	10	1280	20	1280	160	160	20	2560	10	640	10	1280	5	320	234C	80	640	40	320	80	320	80	320	234C
235C	02/2010	11/2021	11	F	Hispanic or Latino	23.8084	Standard	40	320	10	160	5	40	10	160	235C	40	1280	80	1280	640	1280	160	2560	80	1280	40	2560	5	20	235C	40	320	5	80	5	160	5	80	235C
236C	05/2007	11/2021	14	M	White	27.5389	Standard	40	1280	40	640	20	320	20	320	236C	20	80	40	160	320	320	40	320	20	80	40	160	10	40	236C	40	320	20	160	20	320	20	160	236C
237C	03/2010	12/2021	11	F	Black	20.7705	Standard	160	640	160	320	40	160	40	160	237C	160	320	320	320	80	160	320	640	160	160	160	320	80	80	237C	160	320	80	160	80	320	40	80	237C
238C	05/2008	12/2021	13	M	Black	23.0833	Standard	320	640	320	640	160	160	40	320	238C	80	160	80	160	80	160	160	320	80	160	80	160	40	80	238C	40	40	160	160	80	160	40	80	238C
239C	03/2009	12/2021	12	M	Black	18.6623	Standard	320	1280	320	640	160	320	40	160	239C	80	320	80	320	80	160	80	320	40	320	80	640	20	160	239C	80	160	10	40	20	80	20	80	239C
241C	10/2006	12/2021	15	M	Black	22.2953	Standard	320	640	320	320	160	160	160	160	241C	40	40	40	80	320	320	320	320	80	160	80	80	40	80	241C	160	160	160	160	160	320	320	320	241C
243C	04/2011	12/2021	10	M	Black	19.1111	Standard	80	640	80	640	40	160	10	320	243C	160	640	320	640	640	640	320	640	160	640	160	640	10	80	243C	40	640	5	320	10	640	5	640	243C
244C	12/2003	12/2021	17	F	White	23.0775	Standard	80	640	40	160	20	80	40	160	244C	20	640	40	1280	160	160	40	640	20	640	20	640	5	20	244C	160	160	20	40	20	80	40	80	244C
245C	12/2008	12/2021	12	F	White	15.9115	Standard	10	160	5	80	5	20	5	80	245C	20	320	40	640	2560	5120	80	1280	40	1280	40	1280	5	320	245C	160	320	10	80	10	160	5	40	245C
246C	12/2007	12/2021	13	F	Black	24.74	Standard	320	640	320	320	160	160	80	160	246C	640	640	640	640	320	640	1280	1280	320	640	640	640	160	160	246C	80	80	80	80	80	80	40	40	246C
248C	02/2007	12/2021	14	F	White	25.3988	Standard	40	160	20	40	10	10	20	40	248C	80	80	80	160	40	80	320	320	160	160	80	160	5	10	248C	160	320	20	80	40	80	80	320	248C
249C	07/2011	12/2021	10	F	Hispanic or Latino	26.0771	Standard	320	320	160	320	40	40	80	160	249C	20	40	20	80	40	40	80	320	40	80	20	80	5	5	249C	160	320	160	320	160	320	160	320	249C
250C	08/2008	12/2021	13	M	Hispanic or Latino	19.0992	Standard	160	640	320	320	80	160	80	160	250C	20	20	20	20	10	5	80	80	20	40	10	10	5	5	250C	80	160	20	20	20	40	20	40	250C
251C	06/2009	12/2021	12	M	White	16.3462	Standard	40	640	40	320	10	40	20	160	251C	20	320	40	320	640	1280	80	640	20	320	40	320	5	80	251C	10	80	40	640	80	640	80	160	251C
252C	11/2007	12/2021	14	Male	White	17.9088	Standard	80	2560	40	1280	20	160	20	640	252C	40	640	80	1280	10	5	40	1280	5	640	20	1280	5	320	252C	40	160	20	160	40	320	20	160	252C
Notes:
UGA5-539 previously FLU-008C
UGA5-540 previously FLU-017C
