# Supplementary material for: Longitudinal assessment of human antibody binding to hemagglutinin elicited by split-inactivated influenza vaccination over six consecutive seasons
Source: PLoS One. 2024 Jun 25;19(6):e0301157. doi: 10.1371/journal.pone.0301157 (PMC11198804; doi:10.1371/journal.pone.0301157)
Supplement: S2 File — Excel file containing details on how the HAI data was analyzed for Figs 2 and 3 (data transposed to PRISM to design figures) and Table 4. (XLSX) [file pone.0301157.s008.xlsx]

## Sheet: Fig 3 + Table 4 Data Analysis
DATA ANALYSIS FILE FOR FIG2 (LONGITUDINAL HAI TITER), FIG 3 (STACKED BARS) & TABLE 4 (PREVIOUS VACCINATION HISTORY COMPARISON)
Average HAI titers over the cohorts for Figure 2 are shown to the far right. For Figure 3, stats are done below each individual cohort (UGA1 - UGA6) & combined cohort data used for Figure 3 shown below UGA1 (beginning in cell A200). Prior vaccination history comparison data used for Table 4 shown below UGA4 Dataset.
Description of formulas used found below UGA1 Dataset.
UGA1 DATASET							H1N1			H3N2			Yamagata			Victoria			Fold SUM							UGA2 DATASET							H1N1			H3N2			Yamagata			Victoria			Fold SUM		UGA3 DATASET
UGA1 ID	DOB	Age	Gender	Race/Ethnicity	BMI	Vaccine	D0 - CA/09	D21 - CA/09	Fold CA/09	D0 - HK/14	D21 - HK/14	Fold HK/14	D0 - Phu/13	D21 - Phu/13	Fold Phu/13	D0 - BR/08	D21 - BR/08	Fold BR/08	SUM Log2							UGA2 ID	DOB	Age	Gender	Race/Ethnicity	BMI	Vaccine	D0 - Mich/15	D21 - Mich/15	Fold Mich/15	D0 - HK/14	D21 - HK/14	Fold HK/14	D0 - Phu/13	D21 - Phu/13	Fold Phu/13	D0 - BR/08	D21 - BR/08	Fold BR/08	SUM Log2		UGA3 ID	DOB	Age
1	1987-12-14	29	F	White	34.9	Standard	160	320	2	40	160	4	320	1280	4	80	320	4	7							5	1991-11-24	25	F	White	25.3264	Standard	80	80	1	320	320	1	80	160	2	20	40	2	2		5	1991-11-24	26
2	1987-08-25	29	F	White	29.3	Standard	20	20	1	40	40	1	80	160	2	10	20	2	2							7	1994-10-29	23	M	White	29.0767	Standard	80	160	2	80	160	2	160	320	2	160	160	1	3		7	1994-10-29	23
3	1988-12-14	28	F	White	24	Standard	160	320	2	80	320	4	640	640	1	80	80	1	3							8	1970-07-23	47	F	Black	38.0928	Standard	80	80	1	80	160	2	80	80	1	80	160	2	2		8	1970-07-23	48
4	1989-12-14	27	M	White	26.7	Standard	10	160	16	20	40	2	40	160	4	10	20	2	8							10	1991-09-11	26	M	White	33.7068	Standard	160	160	1	640	640	1	1280	1280	1	320	320	1	0		11	1991-03-01	27
5	1991-11-24	25	F	White	23.6	Standard	40	80	2	160	320	2	80	160	2	5	40	8	6							11	1991-03-01	26	F	White	38.9339	Standard	320	320	1	80	80	1	1280	1280	1	320	320	1	0		15	1993-06-10	25
6	1981-01-10	35	F	White	21.5	Standard	320	320	1	40	320	8	80	160	2	160	160	1	4							13	1980-12-21	36	M	Hispanic or Latino	31.7175	Standard	80	80	1	80	80	1	160	160	1	80	160	2	1		16	1978-09-08	40
7	1994-10-29	22	M	White	29.4	Standard	10	320	32	10	80	8	160	320	2	5	160	32	14							14	1955-01-25	62	F	White	26.1628	Standard	40	40	1	80	80	1	20	20	1	20	20	1	0		17	1965-04-01	53
8	1970-07-23	46	F	Black	38	Standard	40	320	8	20	1280	64	80	160	2	10	320	32	15							15	1993-06-10	24	F	White	24.114	Standard	80	160	2	160	160	1	160	160	1	40	40	1	1		22	1977-01-07	41
9	1955-10-23	61	M	White	27	Standard	10	40	4	10	80	8	160	320	2	80	80	1	6							16	1978-09-08	39	F	Hispanic or Latino	29.5364	Standard	40	40	1	20	40	2	40	160	4	20	40	2	4		29	1992-12-10	25
10	1991-09-11	25	M	White	33.9	Standard	160	160	1	640	640	1	1280	1280	1	320	320	1	0							17	1965-04-01	52	M	White	32.4331	Standard	40	40	1	40	40	1	80	80	1	80	80	1	0		30	1987-01-05	31
11	1991-03-01	25	F	White	43	Standard	640	1280	2	40	320	8	160	2560	16	20	2560	128	15							18	1985-12-14	31	F	White	37.4687	Standard	40	40	1	40	40	1	320	320	1	160	320	2	1		31	1993-10-28	24
12	1992-11-15	24	M	Black	24.2	Standard	160	160	1	40	80	2	320	320	1	80	160	2	2							19	1984-03-23	33	F	White	28.2511	Standard	160	160	1	160	320	2	160	80	0.5	160	160	1	0		32	1989-10-23	28
13	1980-12-21	36	M	Hispanic or Latino	32.7	Standard	160	320	2	10	640	64	10	320	32	20	160	8	15							20	1983-10-21	34	M	White	23.9673	Standard	80	80	1	10	40	4	40	40	1	40	80	2	3		34	1990-06-18	28
14	1955-01-25	62	F	White	26.3	Standard	10	40	4	20	80	4	10	40	4	5	10	2	7							22	1977-01-07	40	M	White	41.1292	Standard	80	80	1	20	40	2	40	80	2	40	80	2	3		36	1990-08-17	28
15	1993-06-10	23	F	White	23.7	Standard	5	320	64	40	160	4	80	320	4	5	40	8	13							29	1992-12-10	24	F	White	26.8829	Standard	160	160	1	80	80	1	320	320	1	160	160	1	0		37	1959-07-11	59
16	1978-09-08	38	F	Hispanic or Latino	27.7	Standard	80	160	2	10	160	16	40	320	8	5	40	8	11							30	1987-01-05	30	M	Hispanic or Latino	26.6878	Standard	320	320	1	160	160	1	80	80	1	160	160	1	0		38	1973-10-24	44
17	1965-04-01	51	M	White	31.3	Standard	20	20	1	10	20	2	40	40	1	80	80	1	1							31	1993-10-28	24	F	White	27.5757	Standard	40	80	2	80	160	2	160	160	1	80	160	2	3		39	1994-10-28	23
18	1985-12-14	31	F	White	37.1	Standard	80	40	0.5	80	80	1	160	160	1	160	160	1	-1							32	1989-10-23	28	F	White	25.7073	Standard	80	80	1	80	160	2	320	320	1	80	160	2	2		42	1993-06-17	25
19	1984-03-23	32	F	White	28	Standard	640	320	0.5	80	320	4	80	160	2	40	160	4	4							33	1994-07-12	23	M	White	27.3751	Standard	160	160	1	80	160	2	320	320	1	80	80	1	1		46	1987-05-14	31
20	1983-10-21	33	M	White	24.6	Standard	80	160	2	20	80	4	20	80	4	5	160	32	10							34	1990-06-18	27	F	White	25.3939	Standard	160	160	1	640	640	1	640	640	1	320	320	1	0		47	1954-06-23	64
21	1978-11-11	38	F	White	22.2	Standard	10	320	32	40	640	16	20	80	4	5	160	32	16							36	1990-08-17	27	F	White	31.0629	Standard	80	160	2	80	80	1	640	640	1	320	320	1	1		50	1995-03-10	23
22	1977-01-07	39	M	White	39.8	Standard	20	160	8	10	40	4	5	80	16	5	80	16	13							37	1959-07-11	58	F	White	28.7598	Standard	160	160	1	160	160	1	80	320	4	80	80	1	2		51	1971-06-01	47
23	1989-06-23	27	M	White	26.8	Standard	320	320	1	80	160	2	320	320	1	10	20	2	2							38	1973-10-24	44	M	White	35.8442	Standard	40	320	8	40	160	4	160	320	2	160	320	2	7		53	1993-08-08	25
24	1990-11-16	26	M	White	27.4	Standard	80	80	1	80	160	2	320	640	2	40	80	2	3							39	1994-10-28	23	F	White	23.7118	Standard	80	80	1	160	320	2	320	320	1	40	40	1	1		54	1998-02-24	20
25	1994-08-17	22	M	White	26.7	Standard	40	80	2	80	80	1	160	160	1	5	5	1	1							42	1993-06-17	24	F	White	35.2295	Standard	320	320	1	160	160	1	160	160	1	40	80	2	1		55	1966-10-28	51
26	1996-05-16	20	F	White	22.6	Standard	40	160	4	40	640	16	40	320	8	20	640	32	14							45	1990-12-24	27	F	Mixed (Hispanic or Latino, Black)	35.6522	Standard	160	160	1	320	320	1	640	1280	2	160	320	2	2		57	1992-04-07	26
28	1991-03-23	25	F	Mixed (Asian, White)	24	Standard	10	40	4	40	20	0.5	160	320	2	40	80	2	3							46	1987-05-14	30	M	Hispanic or Latino	24.7372	Standard	160	160	1	20	40	2	160	160	1	40	40	1	1		58	1960-08-30	58
29	1992-12-10	24	F	White	25.4	Standard	160	160	1	40	80	2	320	320	1	80	160	2	2							47	1954-06-23	63	F	White	30.4444	Standard	40	80	2	80	160	2	80	80	1	80	160	2	3		62	1968-11-02	49
30	1987-01-05	30	M	Hispanic or Latino	26.6	Standard	640	640	1	40	320	8	20	160	8	20	320	16	10							48	1995-09-23	22	F	White	21.767	Standard	80	80	1	160	160	1	160	160	1	40	80	2	1		64	1961-08-28	57
31	1993-10-28	23	F	White	25	Standard	40	160	4	80	160	2	80	160	2	5	160	32	9							49	1996-06-02	21	F	Asian	19.2995	Standard	160	320	2	320	640	2	160	320	2	80	160	2	4		65	1993-01-16	25
32	1989-10-23	27	F	White	23.9	Standard	160	160	1	80	80	1	320	160	0.5	40	10	0.25	-3							50	1995-03-10	22	M	White	19.5845	Standard	320	320	1	40	320	8	320	320	1	80	160	2	4		66	1974-07-15	44
33	1994-07-12	22	M	White	28.6	Standard	320	320	1	80	80	1	160	320	2	10	80	8	4							51	1971-06-01	46	M	White	28.9368	Standard	5	20	4	5	20	4	80	80	1	5	40	8	7		69	1991-05-06	27
34	1990-06-18	26	F	White	26	Standard	80	320	4	160	640	4	160	1280	8	160	640	4	9							52	1993-12-06	23	F	White	20.3094	Standard	160	160	1	80	80	1	320	640	2	80	160	2	2		70	1963-09-17	54
35	1988-07-19	28	F	White	22.2	Standard	40	80	2	40	320	8	160	320	2	10	80	8	8							53	1993-08-08	24	F	White	22.3111	Standard	160	160	1	160	160	1	160	320	2	160	160	1	1		72	1992-07-04	26
36	1990-08-17	26	F	White	30.9	Standard	20	160	8	20	160	8	40	640	16	80	320	4	12							54	1998-02-24	19	F	White	19.435	Standard	80	320	4	160	160	1	80	160	2	320	320	1	3		75	1994-01-02	24
37	1959-07-11	57	F	White	28.1	Standard	10	1280	128	20	640	32	5	20	4	5	80	16	18							55	1966-10-28	51	M	White	29.2537	Standard	80	80	1	40	40	1	20	80	4	40	80	2	3		77	1952-08-07	66
38	1973-10-24	43	M	White	37.1	Standard	20	1280	64	20	160	8	20	640	32	5	640	128	21							56	1967-07-22	50	F	White	31.6365	Standard	40	40	1	80	80	1	80	80	1	40	40	1	0		78	1995-04-29	23
39	1994-10-28	22	F	White	23.5	Standard	160	160	1	80	640	8	160	320	2	5	40	8	7							57	1992-04-07	25	F	White	18.4617	Standard	40	320	8	10	40	4	160	320	2	80	160	2	7		81	1970-01-08	48
40	1988-09-01	28	F	Asian	21.7	Standard	40	80	2	40	80	2	320	320	1	20	20	1	2							58	1960-08-30	57	F	White	34.3734	Standard	20	160	8	80	80	1	80	320	4	80	160	2	6		83	1950-10-13	68
41	1990-05-19	26	F	White	21.6	Standard	40	640	16	40	640	16	40	160	4	5	10	2	11							60	1980-11-03	37	F	Black	37.6776	Standard	160	160	1	80	80	1	80	80	1	20	160	8	3		84	1998-07-29	20
42	1993-06-17	23	F	White	35.3	Standard	320	320	1	80	80	1	80	160	2	40	80	2	2							62	1968-11-02	49	F	White	24.4292	Standard	80	40	0.5	80	80	1	40	40	1	40	40	1	-1		85	1998-05-27	20
44	1992-12-04	24	M	Black	26.9	Standard	80	320	4	40	160	4	160	160	1	20	40	2	5							64	1961-08-28	56	F	White	37.4562	Standard	40	80	2	80	80	1	320	320	1	20	40	2	2		86	1959-01-06	59
45	1990-12-24	26	F	Black	35.1	Standard	10	320	32	80	640	8	80	1280	16	10	320	32	17							65	1993-01-16	24	F	Hispanic or Latino	22.206	Standard	160	160	1	160	160	1	640	640	1	320	320	1	0		87	1996-06-10	22
46	1987-05-14	29	M	Hispanic or Latino	24.7	Standard	160	320	2	5	80	16	80	160	2	5	80	16	10							66	1974-07-15	43	M	Asian	29.8995	Standard	80	20	0.25	640	640	1	40	40	1	160	160	1	-2		89	1960-10-20	57
47	1954-06-23	62	F	White	29.9	Standard	10	10	1	40	80	2	40	40	1	40	40	1	1							68	1994-08-08	23	F	White	22.8825	Standard	160	320	2	320	640	2	640	640	1	160	320	2	3		91	1944-03-09	74
48	1995-09-23	21	F	White	20.2	Standard	10	320	32	40	320	8	40	320	8	5	80	16	15							69	1991-05-06	26	M	Mixed (Hispanic or Latino, White)	29.1028	Standard	80	160	2	160	320	2	320	640	2	160	160	1	3		97	1998-01-09	20
49	1996-06-02	20	F	Asian	18.8	Standard	160	160	1	320	320	1	160	160	1	40	80	2	1							70	1963-09-17	54	M	White	29.515	Standard	80	80	1	160	160	1	320	320	1	160	160	1	0		99	1995-12-13	22
50	1995-03-10	21	M	White	20.2	Standard	20	1280	64	20	40	2	20	1280	64	5	80	16	17							72	1992-07-04	25	F	White	22.6893	Standard	160	80	0.5	160	160	1	320	320	1	40	80	2	0		100	1970-01-06	48
51	1971-06-01	45	M	White	28.8	Standard	5	640	128	10	40	4	10	160	16	5	5	1	13							74	1989-10-04	28	M	White	21.7779	Standard	80	40	0.5	80	160	2	160	320	2	40	80	2	2		101	1986-08-01	32
52	1993-12-06	23	F	White	20.8	Standard	20	640	32	20	80	4	40	320	8	5	80	16	14							75	1994-01-02	23	F	White	23.2358	Standard	80	320	4	160	160	1	160	160	1	160	160	1	2		111	1998-03-01	20
53	1993-08-08	23	F	White	23.5	Standard	160	320	2	160	160	1	160	320	2	80	160	2	3							76	1997-12-02	19	F	White	26.3959	Standard	160	320	2	80	80	1	320	320	1	80	160	2	2		118	1994-09-28	23
54	1998-02-24	18	F	White	20.9	Standard	10	80	8	40	40	1	20	10	0.5	20	5	0.25	0							77	1952-08-07	65	F	White	28.266	Standard	80	80	1	80	160	2	80	80	1	80	80	1	1		119	1997-02-13	21
55	1966-10-28	50	M	White	29.2	Standard	80	160	2	40	40	1	5	20	4	5	5	1	3							78	1995-04-29	22	F	White	21.8369	Standard	80	80	1	640	640	1	2560	2560	1	320	640	2	1		120	1997-07-05	21
56	1967-07-22	49	F	White	30.5	Standard	20	160	8	40	320	8	40	160	4	5	40	8	11							81	1970-01-08	47	F	White	19.7392	Standard	160	160	1	80	320	4	320	320	1	160	320	2	3		124	1942-10-23	75
57	1992-04-07	24	F	White	18.8	Standard	5	80	16	5	20	4	40	320	8	5	80	16	13							83	1950-10-03	67	F	White	28.9927	Standard	40	40	1	20	20	1	40	40	1	40	80	2	1		125	1949-02-21	69
58	1960-08-30	56	F	White	34.1	Standard	5	40	8	10	160	16	5	160	32	5	320	64	18							84	1998-07-29	19	F	Asian	19.802	Standard	320	320	1	80	160	2	80	160	2	80	320	4	4		126	1952-02-13	66
59	1979-04-25	37	F	Hispanic or Latino	24.7	Standard	160	160	1	20	640	32	40	160	4	10	640	64	13							85	1998-05-27	19	F	White	21.8472	Standard	80	160	2	320	320	1	80	320	4	80	160	2	4		128	1981-04-02	37
60	1980-11-03	36	F	Black	37.7	Standard	320	320	1	80	80	1	40	40	1	5	40	8	3							86	1959-01-06	58	M	White	37.2837	Standard	640	640	1	40	40	1	80	160	2	80	160	2	2		132	1998-05-06	20
61	1975-12-16	41	M	White	40.1	Standard	160	160	1	160	80	0.5	40	80	2	80	160	2	1							87	1996-06-10	21	M	White	24.0601	Standard	160	160	1	160	160	1	640	640	1	160	160	1	0		133	1980-10-01	37
62	1968-11-02	48	F	White	25.1	Standard	40	80	2	40	40	1	20	80	4	20	20	1	3							89	1960-10-20	57	M	White	31.2018	Standard	640	320	0.5	20	640	32	160	160	1	80	160	2	5		134	1947-02-27	71
63	1994-04-06	22	M	Asian	21.3	Standard	160	320	2	10	320	32	40	160	4	20	40	2	9							90	1991-09-22	26	F	White	19.3341	Standard	80	80	1	80	80	1	80	80	1	5	20	4	2		135	1948-07-09	70
64	1961-08-28	55	F	White	37.2	Standard	40	640	16	10	320	32	10	640	64	5	80	16	19							91	1944-03-09	73	M	White	30.8224	Standard	40	40	1	80	80	1	40	40	1	40	80	2	1		136	1990-09-03	28
65	1993-01-16	23	F	Hispanic or Latino	22	Standard	80	640	8	80	160	2	160	320	2	80	320	4	7							95	1988-06-13	29	M	White	21.2939	Standard	320	320	1	160	320	2	1280	1280	1	320	320	1	1		137	1988-07-30	30
66	1974-07-15	42	M	Asian	29.4	Standard	5	20	4	40	1280	32	10	40	4	40	320	8	12							97	1998-01-09	19	F	White	20.7008	Standard	160	160	1	80	160	2	160	320	2	40	80	2	3		139	1954-07-20	64
67	1983-03-18	33	F	White	34.6	Standard	40	80	2	40	80	2	160	320	2	80	160	2	4							99	1995-12-13	21	F	White	19.8804	Standard	160	320	2	640	640	1	320	640	2	160	320	2	3		140	1953-07-15	65
68	1994-08-08	22	F	White	23	Standard	40	640	16	40	640	16	160	320	2	40	160	4	11							100	1970-01-06	47	F	White	32.6849	Standard	40	80	2	40	40	1	40	40	1	40	80	2	2		141	1946-04-27	72
69	1991-05-06	25	M	Mixed (Hispanic or Latino, White)	29.3	Standard	80	160	2	40	320	8	20	320	16	5	160	32	13							101	1986-08-01	31	M	White	23.9297	Standard	80	160	2	80	160	2	320	320	1	320	640	2	3		142	1990-01-06	28
70	1963-09-17	53	M	White	29.7	Standard	5	80	16	10	320	32	40	640	16	5	320	64	19							104	1995-08-11	22	F	White	26.5703	Standard	320	160	0.5	160	160	1	640	640	1	20	40	2	0		143	1990-03-08	28
71	1996-05-16	20	F	Black	25.3	Standard	160	320	2	80	320	4	320	320	1	160	320	2	4							105	1995-09-21	22	F	White	20.9787	Standard	80	160	2	80	80	1	320	320	1	80	160	2	2		145	1950-03-09	68
72	1992-07-04	24	F	Mixed (Hispanic or Latino, White)	23.3	Standard	80	80	1	160	160	1	320	320	1	20	20	1	0							106	1997-02-06	20	F	White	23.7716	Standard	160	80	0.5	40	40	1	160	160	1	80	80	1	-1		146	1948-11-08	69
73	1988-01-20	28	F	White	21.1	Standard	320	320	1	80	160	2	160	640	4	20	160	8	6							107	1997-05-05	20	F	White	21.6772	Standard	80	80	1	80	80	1	80	80	1	80	80	1	0		147	1950-02-04	68
74	1989-10-04	27	M	White	23.9	Standard	80	160	2	40	80	2	80	160	2	10	80	8	6							110	1991-04-16	26	F	White	28.0798	Standard	160	80	0.5	80	80	1	320	320	1	320	320	1	-1		148	1948-04-17	70
75	1994-01-02	23	F	White	23.9	Standard	10	160	16	40	640	16	20	640	32	5	160	32	18							111	1998-03-01	19	F	White	24.8107	Standard	40	80	2	160	160	1	1280	1280	1	160	320	2	2		149	1951-05-20	67
76	1997-12-02	19	F	White	26.4	Standard	320	320	1	80	80	1	320	640	2	40	40	1	1							112	1998-04-03	19	F	White	22.1323	Standard	80	160	2	320	320	1	160	160	1	80	160	2	2		151	1950-07-26	68
77	1952-08-07	64	F	White	29.1	Standard	80	80	1	40	80	2	40	40	1	40	40	1	1							118	1994-09-28	23	F	White	22.419	Standard	80	80	1	160	320	2	80	160	2	640	640	1	2		152	1988-08-11	30
78	1995-04-29	21	F	White	21.6	Standard	40	160	4	40	640	16	80	1280	16	5	160	32	15							119	1997-02-13	20	M	White	26.7158	Standard	80	80	1	640	640	1	640	640	1	640	640	1	0		158	1984-08-18	34
79	1956-04-17	60	M	White	26.9	Standard	80	80	1	20	320	16	20	40	2	5	40	8	8							120	1997-07-05	20	M	White	20.048	Standard	80	160	2	320	320	1	160	80	0.5	320	640	2	1		161	1992-07-08	26
80	1995-01-25	22	F	White	20.1	Standard	160	320	2	40	80	2	40	80	2	5	40	8	6							123	1995-12-16	21	F	Hispanic or Latino	24.4405	Standard	160	160	1	640	640	1	320	320	1	80	160	2	1		166	1963-08-19	55
81	1970-01-08	47	F	White	20	Standard	160	160	1	20	160	8	40	160	4	20	160	8	8							124	1942-10-23	74	M	White	25.5674	Standard	40	20	0.5	80	40	0.5	80	80	1	40	40	1	-2		171	1938-07-17	80
82	1996-04-10	20	F	Asian	21.9	Standard	40	320	8	40	320	8	40	160	4	10	40	4	10							125	1949-02-21	68	F	White	36.3154	High Dose	80	80	1	40	80	2	20	40	2	40	40	1	2		175	1964-04-21	54
83	1950-10-03	66	F	White	28.9	Standard	10	20	2	10	10	1	5	40	8	5	40	8	7							126	1952-02-13	65	M	White	29.3011	Standard	40	160	4	80	160	2	80	160	2	160	320	2	5		177	1948-07-22	70
84	1998-07-29	18	F	Asian	19.8	Standard	320	640	2	20	320	16	10	320	32	5	160	32	15							128	1981-04-02	36	F	Black	36.4718	Standard	160	160	1	160	160	1	40	80	2	40	40	1	1		179	1954-06-21	64
85	1998-05-27	18	F	White	20.7	Standard	20	640	32	80	320	4	20	640	32	5	160	32	17							130	1954-07-14	63	M	White	33.6454	Standard	40	80	2	80	320	4	80	160	2	80	640	8	7		194	1988-08-12	30
86	1959-01-06	58	M	White	37.9	Standard	1280	1280	1	10	160	16	40	80	2	20	80	4	7							132	1998-05-06	19	F	White	26.6442	Standard	160	320	2	320	320	1	320	320	1	640	640	1	1		207	1984-04-19	34
87	1996-06-10	20	M	White	23.9	Standard	320	320	1	40	160	4	320	640	2	80	80	1	3							133	1980-10-01	37	F	White	31.4808	Standard	80	160	2	80	80	1	80	80	1	40	80	2	2		209	1941-02-28	77
88	1992-05-08	24	F	White	20.4	Standard	160	160	1	160	160	1	320	320	1	40	40	1	0							134	1947-02-27	70	F	Black	26.1417	Standard	40	40	1	80	80	1	80	80	1	20	40	2	1		213	1985-09-15	33
89	1960-10-20	56	M	White	29.5	Standard	640	2560	4	10	40	4	80	160	2	20	80	4	7							135	1948-07-09	69	M	White	28.0243	High Dose	40	40	1	20	40	2	40	40	1	40	80	2	2		214	1958-01-03	60
90	1991-09-22	25	F	White	20	Standard	160	80	0.5	80	80	1	80	80	1	5	80	16	3							136	1990-09-03	27	F	Hispanic or Latino	25.5936	Standard	160	160	1	80	160	2	160	320	2	40	80	2	3		215	1981-03-23	37
91	1944-03-09	72	M	White	31.2	Standard	40	80	2	20	160	8	40	80	2	5	160	32	10							137	1988-07-30	29	M	White	29.1216	Standard	160	320	2	80	80	1	640	640	1	80	160	2	2		217	1966-03-07	52
92	1991-12-12	25	M	White	25	Standard	320	320	1	10	10	1	160	160	1	40	40	1	0							138	1995-10-15	22	F	White	29.8654	Standard	80	160	2	1280	1280	1	320	320	1	40	80	2	2		219	1979-06-29	39
93	1991-12-15	25	M	Asian	24.4	Standard	80	80	1	10	20	2	20	20	1	80	80	1	1							139	1954-07-20	63	F	White	28.0304	Standard	80	160	2	80	80	1	160	160	1	40	80	2	2		221	1991-05-13	27
94	1995-08-12	21	F	Black	22	Standard	320	320	1	320	320	1	320	320	1	160	160	1	0							140	1953-07-16	64	M	Mixed (Hispanic or Latino, White)	28.9349	Standard	160	160	1	1280	1280	1	320	320	1	80	160	2	1		224	1958-09-04	60
95	1988-06-13	28	M	White	21.4	Standard	80	640	8	40	160	4	20	2560	128	5	320	64	18							142	1990-01-06	28	M	White	26.3804	Standard	160	160	1	40	80	2	320	320	1	80	80	1	1		230	1955-06-02	63
96	1949-10-18	67	M	White	34.3	Standard	20	160	8	20	640	32	5	40	8	5	80	16	15							143	1990-03-08	27	F	White	25.0745	Standard	160	160	1	320	320	1	640	640	1	160	160	1	0		232	1992-06-27	26
97	1998-01-09	19	F	White	22.6	Standard	10	320	32	40	80	2	40	320	8	5	80	16	13							144	1990-06-26	27	F	White	34.5355	Standard	80	160	2	20	160	8	80	160	2	80	160	2	6		246	1971-01-08	47
98	1961-03-09	55	M	White	41.6	Standard	80	80	1	80	80	1	640	640	1	160	320	2	1							145	1950-03-09	68	M	White	28.1741	High Dose	80	80	1	160	160	1	40	80	2	20	40	2	2		252	1992-03-02	26
99	1995-12-13	21	F	White	20	Standard	10	160	16	80	320	4	160	640	4	20	160	8	11							146	1948-11-08	69	M	White	28.5695	High Dose	160	640	4	80	160	2	160	320	2	40	160	4	6		263	1987-01-12	31
100	1970-01-06	47	F	White	32.2	Standard	20	40	2	20	40	2	80	80	1	10	160	16	6							147	1950-02-04	67	M	White	20.8369	Standard	40	40	1	40	40	1	160	160	1	160	160	1	0		264	1993-12-12	24
101	1986-08-01	30	M	Black	25.4	Standard	20	640	32	20	320	16	160	1280	8	40	2560	64	18							148	1948-04-17	69	M	White	30.3469	Standard	20	40	2	40	40	1	40	80	2	40	80	2	3		266	1985-12-03	32
102	1969-04-23	47	M	White	25	Standard	80	160	2	40	80	2	640	1280	2	20	640	32	8							149	1951-05-20	66	M	White	22.3755	Standard	40	80	2	160	160	1	40	40	1	80	160	2	2		001C	2002-07-29	16
103	1997-01-11	20	F	White	22.1	Standard	40	640	16	40	320	8	40	160	4	40	320	8	12							150	1952-06-10	65	M	Black	38.8417	Standard	10	20	2	40	40	1	10	20	2	80	80	1	2		004C	2002-11-23	15
104	1995-08-11	21	F	White	27.1	Standard	320	320	1	160	160	1	1280	1280	1	10	80	8	3							151	1950-07-26	67	F	White	28.1279	Standard	20	40	2	80	80	1	80	80	1	10	40	4	3		005C	2000-11-15	17
105	1995-09-21	21	F	White	20.3	Standard	10	320	32	20	40	2	160	640	4	20	320	16	12							152	1988-08-11	29	F	Hispanic or Latino	26.5795	Standard	80	80	1	5	10	2	160	320	2	40	80	2	3		006C	2002-04-22	16
106	1997-02-06	20	F	White	22.9	Standard	160	160	1	40	160	4	320	640	2	40	160	4	5							154	1984-05-18	33	M	White	29.3924	Standard	80	80	1	40	80	2	160	320	2	80	80	1	2		007C	2002-08-02	16
107	1997-05-05	19	F	White	21	Standard	40	160	4	40	80	2	160	320	2	40	160	4	6							155	1981-04-13	36	M	White	50.485	Standard	20	320	16	40	320	8	40	1280	32	40	1280	32	17		008C	2002-04-20	16
108	1963-01-06	54	M	White	23.3	Standard	10	640	64	10	80	8	20	1280	64	40	1280	32	20							156	1980-03-05	37	M	White	30.9374	Standard	20	80	4	160	160	1	40	80	2	80	80	1	3		009C	2005-03-28	13
109	1983-08-19	33	F	Black	27.5	Standard	40	160	4	40	40	1	80	1280	16	40	640	16	10							157	1956-11-15	60	M	White	25.3283	Standard	20	20	1	320	320	1	80	80	1	160	160	1	0		013C	2001-06-26	17
110	1991-04-16	25	F	White	27.9	Standard	80	320	4	40	80	2	320	1280	4	160	320	2	6							158	1984-08-18	33	M	White	25.3984	Standard	40	80	2	320	320	1	160	160	1	40	80	2	2		014C	2001-08-19	17
111	1998-03-01	18	F	White	23.7	Standard	40	80	2	40	160	4	2560	1280	0.5	160	160	1	2							160	1948-10-21	68	F	White	28.7112	Standard	10	160	16	40	160	4	40	320	8	40	640	16	13		015C	2001-08-13	17
112	1998-04-03	18	F	White	23.7	Standard	160	160	1	160	320	2	320	160	0.5	40	40	1	0							161	1992-07-08	25	M	White	28.7023	Standard	320	320	1	160	160	1	640	640	1	160	160	1	0		016C	2001-01-07	17
113	1966-05-27	50	F	Mixed (White, American Indian)	26	Standard	10	320	32	40	320	8	80	5120	64	10	2560	256	22							162	1943-11-12	73	F	White	25.116	Standard	20	40	2	80	80	1	40	160	4	40	40	1	3		017C	2002-07-04	16
114	1995-08-14	21	M	Asian	28.3	Standard	160	320	2	40	640	16	320	640	2	40	160	4	8							163	1966-01-31	51	M	White	19.1566	Standard	20	320	16	80	320	4	40	320	8	40	80	2	10		018C	2003-02-04	15
115	1987-02-20	29	M	Black	23.6	Standard	10	40	4	20	640	32	320	640	2	20	160	8	11							165	1978-07-05	39	F	White	32.94	Standard	20	160	8	40	40	1	80	640	8	40	640	16	10		020C	2005-09-20	13
116	1982-05-14	34	M	Black	22.9	Standard	10	640	64	20	40	2	20	320	16	20	160	8	14							166	1963-08-19	54	M	White	30.9905	Standard	80	80	1	80	160	2	160	320	2	160	320	2	3		021C	2001-12-15	16
117	1991-10-25	25	F	White	40.4	Standard	1280	1280	1	40	80	2	320	320	1	80	160	2	2							168	1934-08-22	83	M	White	22.6564	Standard	20	40	2	40	160	4	160	320	2	160	160	1	4		022C	2000-01-30	18
118	1994-09-28	22	F	White	22.4	Standard	40	160	4	80	320	4	20	160	8	40	1280	32	12							169	1943-07-20	74	M	White	25.2776	High Dose	20	40	2	40	40	1	80	80	1	40	80	2	2		023C	2004-01-21	14
119	1997-02-13	19	M	White	25.3	Standard	160	160	1	320	640	2	640	640	1	320	640	2	2							170	1950-01-18	67	F	White	31.979	High Dose	20	80	4	80	320	4	80	80	1	160	320	2	5		024C	2001-06-05	17
120	1997-07-05	19	M	White	20	Standard	40	320	8	40	1280	32	160	320	2	40	2560	64	15							171	1938-07-17	79	F	White	31.2494	High Dose	20	40	2	20	80	4	40	80	2	80	320	4	6		026C	2003-01-25	15
122	1991-07-18	25	F	White	33.6	Standard	20	640	32	40	160	4	160	640	4	20	10	0.5	8							172	1951-03-12	66	M	White	24.3555	High Dose	20	160	8	40	160	4	80	160	2	160	640	4	8		027C	2005-01-05	13
123	1995-12-16	21	F	Hispanic or Latino	22.5	Standard	160	320	2	40	640	16	80	1280	16	10	160	16	13							173	1953-02-01	64	F	White	39.2853	Standard	40	160	4	80	640	8	160	320	2	80	640	8	9		028C	2003-06-04	15
124	1942-10-23	74	M	White	26.1	Standard	10	10	1	20	10	0.5	80	80	1	20	40	2	0							174	1977-01-21	40	F	White	31.4584	Standard	5	40	8	640	640	1	160	80	0.5	160	160	1	2		029C	2003-02-11	15
125	1949-02-21	68	F	White	38	High Dose	40	80	2	20	40	2	40	160	4	20	80	4	6							175	1964-04-21	53	M	Black	30.1826	Standard	40	160	4	40	40	1	40	80	2	80	160	2	4		030C	2003-07-08	15
126	1952-02-13	65	M	White	28.6	Standard	5	40	8	20	160	8	40	320	8	10	1280	128	16							176	1946-08-24	71	M	White	23.5421	High Dose	20	40	2	320	320	1	160	320	2	40	80	2	3		031C	2001-05-10	17
127	1991-10-12	25	F	White	21.1	Standard	20	320	16	20	640	32	160	1280	8	20	160	8	15							177	1948-07-22	69	M	White	23.0776	High Dose	10	10	1	40	320	8	40	40	1	20	320	16	7		032C	2003-05-20	15
128	1981-04-02	35	F	Black	39.2	Standard	160	1280	8	80	160	2	80	80	1	20	80	4	6							178	1950-09-06	67	F	Black	38.6622	Standard	20	80	4	40	160	4	80	640	8	80	160	2	8		034C	2002-08-07	16
129	1995-08-23	21	F	Hispanic or Latino	26.2	Standard	160	160	1	80	80	1	160	320	2	10	640	64	7							179	1954-06-21	63	F	White	39.2092	Standard	20	80	4	160	160	1	160	320	2	80	160	2	4		035C	2004-09-28	14
130	1954-07-14	62	M	White	32.3	Standard	40	320	8	80	320	4	80	320	4	40	320	8	10							180	1950-01-14	67	F	White	25.5475	High Dose	10	40	4	40	80	2	80	160	2	80	160	2	5		036C	2003-04-01	15
131	1954-06-09	62	F	White	23.5	Standard	20	20	1	20	20	1	80	160	2	10	20	2	2							181	1972-09-25	45	F	White	52.2432	Standard	5	320	64	160	320	2	80	320	4	640	2560	4	11		037C	2003-04-26	15
132	1998-05-06	18	F	White	26.7	Standard	5	320	64	80	320	4	320	640	2	160	2560	16	13							182	1950-08-07	67	M	White	31.6059	High Dose	10	80	8	80	80	1	40	80	2	320	160	0.5	3		038C	2004-05-11	14
133	1980-10-01	36	F	White	31.1	Standard	160	320	2	40	80	2	160	160	1	40	80	2	3							184	1951-02-13	66	M	White	29.7961	Standard	20	80	4	40	40	1	40	80	2	40	80	2	4		039C	2004-08-27	14
134	1947-02-27	70	F	Black	25.7	Standard	20	20	1	40	40	1	160	160	1	20	40	2	1							185	1950-04-28	67	F	White	33.4942	Standard	40	80	2	80	80	1	40	40	1	20	40	2	2		040C	2002-09-06	16
135	1948-07-09	68	M	White	28.6	Standard	40	80	2	20	40	2	80	80	1	40	80	2	3							186	1950-09-03	67	M	White	35.5259	Standard	20	40	2	80	80	1	40	40	1	80	160	2	2		041C	2003-12-07	14
136	1990-09-03	26	F	Hispanic or Latino	23.1	Standard	160	160	1	40	40	1	80	320	4	10	80	8	5							188	1949-03-03	68	F	White	22.6229	Standard	20	160	8	40	160	4	80	320	4	40	160	4	9		042C	2004-08-17	14
137	1988-07-30	28	M	White	29.1	Standard	320	320	1	40	80	2	320	320	1	80	160	2	2							190	1959-05-04	58	M	White	27.648	Standard	80	80	1	20	80	4	1280	1280	1	320	320	1	2		045C	2004-11-10	14
138	1995-10-15	21	F	White	28.2	Standard	80	320	4	40	1280	32	80	640	8	10	320	32	15							191	1994-11-05	22	F	Other (Hawaiian/Pacific Islander)	27.0352	Standard	80	80	1	80	160	2	160	320	2	80	80	1	2		046C	2003-11-07	14
139	1954-07-20	62	F	White	28.4	Standard	160	320	2	20	80	4	40	640	16	10	80	8	10							192	1943-04-15	74	F	White	26.0428	High Dose	40	160	4	80	160	2	40	80	2	40	80	2	5		048C	2003-09-30	15
140	1953-07-16	63	M	Mixed (Hispanic or Latino, White)	28.9	Standard	80	640	8	80	1280	16	640	640	1	40	640	16	11							193	1934-07-20	83	M	White	27.9091	High Dose	20	40	2	40	80	2	40	40	1	40	40	1	2		049C	2003-06-12	15
141	1946-04-27	70	F	White	29.4	High Dose	20	80	4	40	80	2	80	80	1	20	80	4	5							194	1988-08-12	29	M	White	27.7422	Standard	40	80	2	40	40	1	640	320	0.5	160	160	1	0		050C	2003-06-12	15
142	1990-01-06	27	M	White	24.9	Standard	320	160	0.5	40	40	1	320	320	1	80	80	1	-1							195	1993-02-27	24	M	White	27.5544	Standard	80	80	1	80	80	1	160	320	2	80	80	1	1		051C	2001-08-16	17
143	1990-03-08	26	F	White	24.7	Standard	160	320	2	40	320	8	320	1280	4	80	320	4	8							196	1952-10-03	65	M	Hispanic or Latino	31.59	Standard	10	40	4	40	80	2	40	40	1	20	40	2	4		052C	2004-03-29	14
144	1990-06-26	26	F	White	34.7	Standard	5	80	16	20	10	0.5	80	160	2	10	160	16	8							197	1977-05-02	40	M	Black	26.1466	Standard	20	40	2	160	320	2	160	160	1	80	160	2	3		053C	2004-03-10	14
145	1950-03-09	67	M	White	28	Standard	160	80	0.5	160	80	0.5	160	160	1	640	80	0.125	-5							199	1990-05-12	27	F	White	29.2005	Standard	320	320	1	160	160	1	320	320	1	80	80	1	0		054C	2004-05-29	14
146	1948-11-08	68	M	White	27.8	Standard	320	320	1	40	80	2	160	160	1	20	40	2	2							200	1945-11-02	71	M	White	28.2496	High Dose	10	40	4	40	80	2	80	80	1	80	160	2	4		055C	2003-06-22	15
147	1950-02-04	67	M	White	20.7	High Dose	20	80	4	20	20	1	160	320	2	80	160	2	4							201	1944-03-13	73	F	White	25.4445	Standard	40	40	1	160	160	1	80	80	1	20	40	2	1		056C	2003-12-08	14
148	1948-04-17	68	M	White	33.2	Standard	10	40	4	20	80	4	160	320	2	40	160	4	7							203	1955-04-27	62	M	Asian	23.8988	Standard	10	40	4	80	160	2	80	160	2	160	160	1	4		060C	2002-05-13	16
149	1951-05-20	65	M	White	21.4	Standard	40	40	1	80	320	4	40	40	1	20	160	8	5							204	1988-11-16	28	M	White	30.1621	Standard	80	160	2	80	320	4	320	640	2	80	160	2	5		061C	2005-11-23	12
150	1952-06-10	64	M	Black	45.8	Standard	10	20	2	20	20	1	20	20	1	40	80	2	2							205	1955-07-29	62	F	White	20.4959	Standard	20	320	16	40	40	1	40	40	1	20	20	1	4		062C	2001-04-12	17
151	1950-07-26	66	F	White	29.6	Standard	20	20	1	40	80	2	80	80	1	20	40	2	2							206	1996-02-05	21	F	Black	28.5092	Standard	10	320	32	80	160	2	160	640	4	40	320	8	11		068C	2001-10-02	17
													`													207	1984-04-19	33	M	White	24.8667	Standard	10	640	64	80	80	1	80	640	8	20	160	8	12		069C	2003-06-19	15
UGA1 H1N1 DATA ANALYSIS FOR STACKED BARS								Seronegative at D0				Seropositive at D0														208	1959-05-01	58	M	White	29.1774	Standard	10	80	8	160	160	1	20	160	8	40	80	2	7		070C	2003-05-12	15
Age Group	n-value	D0 < 40	D0 > 40	SC	% SC	SN D0	SP D0	SN-SN	% SNSN	SN-SP	% SNSP	SP-SN	% SPSN	SP-SP	% SPSP	SP-SC	% SPSC	SN	SP							209	1941-02-28	76	F	White	26.3611	High Dose	40	80	2	40	160	4	40	40	1	20	40	2	4		071C	2002-05-21	16
18-34	93	24	69	40	0.430108	0.258065	0.741935	1	0.0416667	23	0.958333	0	0	52	0.753623	17	0.246377	1	1							210	1986-04-14	31	F	Black	31.287	Standard	80	160	2	80	160	2	320	640	2	80	80	1	3		072C	2002-04-25	16
35-49	19	7	12	7	0.368421	0.368421	0.631579	1	0.142857	6	0.857143	0	0	10	0.833333	2	0.166667	1	1							211	1994-08-14	23	M	White	28.082	Standard	160	320	2	80	80	1	80	160	2	80	160	2	3		073C	2004-07-01	14
50-64	21	11	10	11	0.52381	0.52381	0.47619	4	0.363636	7	0.636364	0	0	6	0.6	4	0.4	1	1							212	1971-08-07	46	M	White	41.3568	Standard	20	80	4	20	80	4	10	160	16	40	160	4	10		074C	2005-05-17	13
65+	15	9	6	5	0.333333	0.6	0.4	4	0.444444	5	0.555556	0	0	6	1	0	0	1	1							213	1985-09-15	32	M	White	31.5753	Standard	40	320	8	40	160	4	80	1280	16	40	80	2	10		081C	2004-06-23	14
BMI <25	63	19	44	29	0.460317	34	0.539683	1	0.0526316	18	0.947368	0	0	33	0.75	11	0.25	1	1							214	1958-01-03	59	F	White	23.6782	Standard	40	80	2	40	40	1	1280	1280	1	160	320	2	2		082C	2000-09-14	17
BMI 25-30	53	19	34	20	0.377358	33	0.622642	7	0.368421	12	0.631579	0	0	26	0.764706	8	0.235294	1	1							215	1981-03-23	36	F	White	27.6051	Standard	40	80	2	160	160	1	40	80	2	80	160	2	3		083C	2004-08-09	14
BMI >30	32	13	19	14	0.4375	18	0.5625	2	0.153846	11	0.846154	0	0	15	0.789474	4	0.210526	1	1							216	1980-07-05	37	M	White	36.5744	Standard	80	160	2	40	160	4	40	320	8	40	320	8	9		084C	2002-06-17	16
ALL	148	51	97	63	0.425676	0.344595	0.655405	10	0.196078	41	0.803922	0	0	74	0.762887	23	0.237113	1	1							217	1966-03-07	51	F	Hispanic or Latino	31.1959	Standard	40	320	8	40	320	8	80	160	2	40	320	8	10		085C	2005-11-27	12
																										218	1991-08-03	26	M	White	24.148	Standard	1280	2560	2	160	160	1	640	640	1	160	160	1	1		086C	2002-04-08	16
UGA1 H3N2 DATA ANALYSIS FOR STACKED BARS								Seronegative at D0				Seropositive at D0														219	1979-06-29	38	M	White	35.8382	Standard	80	160	2	40	40	1	160	320	2	320	320	1	2		087C	2004-10-23	13
Age Group	n-value	D0 < 40	D0 > 40	SC	% SC	SN D0	SP D0	SN-SN	% SNSN	SN-SP	% SNSP	SP-SN	% SPSN	SP-SP	% SPSP	SP-SC	% SPSC	SN	SP							220	1975-06-19	42	F	White	46.7131	Standard	80	80	1	80	80	1	40	80	2	80	80	1	1		088C	2001-06-26	17
18-34	93	18	75	45	0.483871	0.193548	0.806452	4	0.222222	14	0.777778	1	0.0133333	39	0.52	35	0.466667	1	1							221	1991-05-13	26	F	White	23.0478	Standard	80	160	2	80	80	1	80	160	2	160	320	2	3		089C	2003-01-02	15
35-49	19	9	10	12	0.631579	0.473684	0.526316	0	0	9	1	0	0	6	0.6	4	0.4	1	1							222	1988-07-01	29	M	White	28.1528	Standard	320	320	1	80	160	2	320	320	1	320	320	1	1		090C	2006-02-07	12
50-64	21	14	7	14	0.666667	0.666667	0.333333	3	0.214286	11	0.785714	0	0	4	0.571429	3	0.428571	1	1							223	1971-10-09	46	M	White	23.8967	Standard	40	40	1	40	40	1	80	80	1	80	80	1	0		091C	2002-08-31	16
65+	15	9	6	5	0.333333	0.6	0.4	3	0.333333	6	0.666667	0	0	5	0.833333	1	0.166667	1	1							224	1958-09-04	59	F	White	44.4323	Standard	20	40	2	40	80	2	40	80	2	40	80	2	4		092C	2000-12-19	17
BMI <25	63	17	46	35	0.555556	28	0.444444	4	0.235294	13	0.764706	1	0.0217391	20	0.434783	25	0.543478	1	1							225	1984-09-15	33	M	White	25.1018	Standard	80	160	2	40	160	4	320	1280	4	40	160	4	7		093C	2006-04-28	12
BMI 25-30	53	17	36	24	0.45283	29	0.54717	3	0.176471	14	0.823529	0	0	24	0.666667	12	0.333333	1	1							226	1995-01-02	23	M	White	24.9586	Standard	40	320	8	80	640	8	160	640	4	40	320	8	11		094C	2005-07-30	13
BMI >30	32	16	16	17	0.53125	15	0.46875	3	0.1875	13	0.8125	0	0	10	0.625	6	0.375	1	1							228	1993-07-30	24	M	White	28.1938	Standard	40	320	8	80	640	8	160	320	2	10	160	16	11		096C	2001-10-25	16
ALL	148	50	98	76	0.513514	0.337838	0.662162	10	0.2	40	0.8	1	0.0102041	54	0.55102	43	0.438776	1	1							229	1995-10-16	22	M	Asian	25.3929	Standard	20	160	8	80	320	4	160	640	4	20	160	8	10		097C	2003-10-17	14
																										230	1955-06-02	62	F	Black	35.2947	Standard	10	640	64	80	320	4	40	80	2	20	160	8	12		099C	2004-07-16	14
UGA1 YAMAGATA DATA ANALYSIS FOR STACKED BARS								Seronegative at D0				Seropositive at D0														231	1995-09-08	22	F	White	21.7459	Standard	80	160	2	80	320	4	320	320	1	80	160	2	4		100C	2000-12-05	17
Age Group	n-value	D0 < 40	D0 > 40	SC	% SC	SN D0	SP D0	SN-SN	% SNSN	SN-SP	% SNSP	SP-SN	% SPSN	SP-SP	% SPSP	SP-SC	% SPSC	SN	SP							232	1992-06-27	25	F	White	24.3261	Standard	20	160	8	40	40	1	160	320	2	40	80	2	5		101C	2003-07-21	15
18-34	93	12	81	39	0.419355	0.129032	0.870968	2	0.166667	10	0.833333	0	0	52	0.641975	29	0.358025	1	1							233	1985-01-29	32	M	Black	27.4762	Standard	40	320	8	40	40	1	80	160	2	5	20	4	6		102C	2002-03-10	16
35-49	19	7	12	11	0.578947	0.368421	0.631579	0	0	7	1	0	0	8	0.666667	4	0.333333	1	1							234	1994-02-23	23	F	White	24.0307	Standard	160	160	1	80	160	2	160	320	2	20	640	32	7		103C	2005-09-16	13
50-64	21	8	13	8	0.380952	0.380952	0.619048	3	0.375	5	0.625	0	0	9	0.692308	4	0.307692	1	1							235	1989-06-20	28	M	White	26.4878	Standard	80	160	2	80	320	4	160	2560	16	20	640	32	12		104C	2003-02-23	15
65+	15	2	13	4	0.266667	0.133333	0.866667	0	0	2	1	0	0	11	0.846154	2	0.153846	1	1							236	1972-12-05	45	M	Black	35.4691	Standard	80	160	2	80	80	1	80	320	4	160	320	2	4		105C	2002-12-15	15
BMI <25	63	12	51	30	0.47619	33	0.52381	2	0.166667	10	0.833333	0	0	31	0.607843	20	0.392157	1	1							237	1994-03-18	23	M	White	27.5329	Standard	160	80	0.5	160	160	1	640	320	0.5	160	160	1	-2		106C	2001-11-22	16
BMI 25-30	53	10	43	18	0.339623	35	0.660377	2	0.2	8	0.8	0	0	32	0.744186	11	0.255814	1	1							238	1999-02-15	18	F	White	26.9964	Standard	5	1280	256	80	160	2	80	320	4	20	160	8	14		107C	2001-11-22	16
BMI >30	32	7	25	14	0.4375	18	0.5625	1	0.142857	6	0.857143	0	0	17	0.68	8	0.32	1	1							239	1993-03-08	24	F	White	21.6633	Standard	80	160	2	320	320	1	160	160	1	320	320	1	1		108C	2001-05-27	17
ALL	148	29	119	62	0.418919	0.195946	0.804054	5	0.172414	24	0.827586	0	0	80	0.672269	39	0.327731	1	1							241	1979-08-22	38	M	Mixed (American Indian, White, Black)	27.5847	Standard	20	320	16	40	40	1	40	160	4	40	160	4	8		110C	2004-08-25	14
																										243	1993-11-12	24	F	Black	27.735	Standard	80	80	1	160	320	2	160	320	2	40	160	4	4		112C	2003-03-08	15
UGA1 VICTORIA DATA ANALYSIS FOR STACKED BARS								Seronegative at D0				Seropositive at D0														244	1986-10-28	31	F	Black	21.1194	Standard	10	160	16	80	320	4	160	160	1	10	320	32	11		113C	2003-01-29	15
Age Group	n-value	D0 < 40	D0 > 40	SC	% SC	SN D0	SP D0	SN-SN	% SNSN	SN-SP	% SNSP	SP-SN	% SPSN	SP-SP	% SPSP	SP-SC	% SPSC	SN	SP							245	1999-05-15	18	F	White	22.2854	Standard	160	320	2	320	320	1	640	640	1	320	320	1	1		115C	2005-01-06	13
18-34	93	51	42	56	0.602151	0.548387	0.451613	9	0.176471	42	0.823529	1	0.0238095	25	0.595238	16	0.380952	1	1							246	1971-01-08	47	F	White	28.1147	Standard	10	80	8	40	40	1	40	160	4	20	320	16	9		116C	2003-03-27	15
35-49	19	15	4	14	0.736842	0.789474	0.210526	2	0.133333	13	0.866667	0	0	3	0.75	1	0.25	1	1							247	1984-11-04	33	M	White	30.7419	Standard	160	160	1	80	80	1	320	320	1	40	80	2	1		117C	2001-04-03	17
50-64	21	12	9	12	0.571429	0.571429	0.428571	3	0.25	9	0.75	0	0	6	0.666667	3	0.333333	1	1							248	1956-09-07	61	F	White	25.1053	Standard	40	80	2	160	320	2	80	80	1	40	80	2	3		118C	2006-02-04	12
65+	15	11	4	8	0.533333	0.733333	0.266667	0	0	11	1	0	0	3	0.75	1	0.25	1	1							249	1977-03-26	40	F	White	31.9531	Standard	40	40	1	40	80	2	40	80	2	80	160	2	3		119C	2005-02-22	13
BMI <25	63	39	24	42	0.666667	21	0.333333	5	0.128205	34	0.871795	1	0.0416667	14	0.583333	9	0.375	1	1							250	1984-12-19	33	F	White	24.2905	Standard	160	160	1	40	80	2	80	1280	16	40	80	2	6		120C	2005-02-22	13
BMI 25-30	53	32	21	27	0.509434	26	0.490566	8	0.25	24	0.75	0	0	13	0.619048	8	0.380952	1	1							251	1974-01-04	44	F	Black	59.105	Standard	10	320	32	40	80	2	40	160	4	10	320	32	13		121C	2001-12-20	16
BMI >30	32	18	14	21	0.65625	11	0.34375	1	0.0555556	17	0.944444	0	0	10	0.714286	4	0.285714	1	1							252	1992-03-02	25	M	Hispanic or Latino	25.2492	Standard	80	160	2	160	160	1	320	640	2	160	320	2	3		123C	2006-05-04	12
ALL	148	89	59	90	0.608108	0.601351	0.398649	14	0.157303	75	0.842697	1	0.0169492	37	0.627119	21	0.355932	1	1							253	1993-10-13	24	M	White	22.4448	Standard	160	320	2	320	320	1	640	640	1	160	160	1	1		124C	2004-11-28	13
																										254	1972-08-02	45	M	White	27.8433	Standard	20	40	2	5	20	4	40	40	1	160	320	2	4		125C	2006-05-26	12
UGA1-6 COMBINED STACKED BARS - FIGURE 3 (Note: copied values from representative categories below each cohort & pasted as values)																										255	1969-02-26	48	M	White	30.0957	Standard	10	640	64	5	160	32	10	320	32	5	640	128	23		126C	2001-12-22	16
H1N1								Seronegative at D0				Seropositive at D0								% Based on total n-value of Cohort						256	1976-08-01	41	M	White	24.5865	Standard	40	640	16	40	1280	32	80	320	4	80	640	8	14		127C	2003-06-23	15
Cohort	n-value	D0 < 40	D0 > 40	SC	% SC	SN D0	SP D0	SN-SN	% SNSN	SN-SP	% SNSP	SP-SN	% SPSN	SP-SP	% SPSP	SP-SC	% SPSC	SN	SP	SN-SN	SN-SP	SP-SN	SP-SP	SP-SC		257	1962-01-29	56	M	White	28.5033	Standard	20	640	32	5	320	64	20	320	16	5	640	128	22		128C	2001-10-24	16
UGA1	148	51	97	63	0.425676	0.344595	0.655405	10	0.196078	41	0.803922	0	0	74	0.762887	23	0.237113	1	1	0.0675676	0.277027	0	0.5	0.155405		260	1977-04-20	40	F	White	20.3546	Standard	5	640	128	5	640	128	5	160	32	5	160	32	24		129C	2002-07-16	16
UGA2	271	72	199	94	0.346863	0.265683	0.734317	4	0.0555556	68	0.944444	2	0.0100503	158	0.79397	39	0.19598	1	1	0.0147601	0.250923	0.00738007	0.583026	0.143911		261	1964-01-25	54	M	Black	22.0951	Standard	5	80	16	5	40	8	5	40	8	40	80	2	11		130C	2005-05-24	13
UGA3	250	46	204	76	0.304	0.184	0.816	15	0.326087	31	0.673913	0	0	154	0.754902	50	0.245098	1	1	0.06	0.124	0	0.616	0.2		262	1986-12-14	31	F	White	24.1407	Standard	40	80	2	40	40	1	80	160	2	20	40	2	3		133C	2006-06-06	12
UGA4	461	262	199	111	0.240781	0.56833	0.43167	136	0.519084	126	0.480916	0	0	185	0.929648	14	0.0703518	1	1	0.295011	0.273319	0	0.401302	0.0303688		001C	2002-07-29	15	M	White	20.2638	Standard	10	80	8	160	2560	16	160	1280	8	80	640	8	13		134C	2005-03-03	13
UGA5	339	246	93	88	0.259587	0.725664	0.274336	146	0.593496	100	0.406504	1	0.0107527	83	0.892473	9	0.0967742	1	1	0.430678	0.294985	0.00294985	0.244838	0.0265487		004C	2002-11-23	14	F	White	20.1026	Standard	160	640	4	320	640	2	320	640	2	40	160	4	6		136C	2002-02-06	16
UGA6	337	229	108	174	0.51632	0.679525	0.320475	61	0.266376	168	0.733624	1	0.00925926	72	0.666667	35	0.324074	1	1	0.181009	0.498516	0.00296736	0.21365	0.103858		005C	2000-11-15	16	M	White	19.6694	Standard	40	1280	32	80	1280	16	10	640	64	20	640	32	20		137C	2004-12-02	13
ALL	1806	906	900	606	0.335548	0.501661	0.498339	372	0.410596	534	0.589404	4	0.00444444	726	0.806667	170	0.188889	1	1	0.20598	0.295681	0.00221484	0.401993	0.0941307		006C	2002-04-22	15	F	White	22.2326	Standard	20	2560	128	80	640	8	80	1280	16	80	1280	16	18		138C	2002-05-09	16
																										007C	2002-08-02	15	F	White	22.2501	Standard	20	40	2	160	320	2	80	160	2	5	5	1	3		141C	2005-05-02	13
H3N2								Seronegative at D0				Seropositive at D0								% Based on total n-value of Cohort						008C	2002-04-20	15	M	White	20.7565	Standard	40	320	8	320	640	2	40	640	16	40	320	8	11		142C	2005-05-02	13
Cohort	n-value	D0 < 40	D0 > 40	SC	% SC	SN D0	SP D0	SN-SN	% SNSN	SN-SP	% SNSP	SP-SN	% SPSN	SP-SP	% SPSP	SP-SC	% SPSC	SN	SP	SN-SN	SN-SP	SP-SN	SP-SP	SP-SC		009C	2005-03-28	12	F	White	22.4102	Standard	5	1280	256	80	640	8	80	320	4	80	320	4	15		143C	2003-04-15	15
UGA1	148	50	98	76	0.513514	0.337838	0.662162	10	0.2	40	0.8	1	0.0102041	54	0.55102	43	0.438776	1	1	0.0675676	0.27027	0.00675676	0.364865	0.290541		010C	2002-04-24	15	M	White	19.064	Standard	320	640	2	320	640	2	80	160	2	160	320	2	4		144C	2006-09-29	12
UGA2	271	24	247	71	0.261993	0.0885609	0.911439	5	0.208333	19	0.791667	0	0	191	0.773279	56	0.226721	1	1	0.0184502	0.0701107	0	0.704797	0.206642		011C	2000-03-06	17	M	White	22.8105	Standard	80	160	2	160	320	2	160	320	2	40	80	2	4		145C	2005-06-03	13
UGA3	250	48	202	52	0.208	0.192	0.808	21	0.4375	27	0.5625	0	0	166	0.821782	36	0.178218	1	1	0.084	0.108	0	0.664	0.144		012C	1999-11-13	17	F	White	24.0015	Standard	80	320	4	320	320	1	80	320	4	40	320	8	7		146C	2003-04-15	15
UGA4	461	363	98	229	0.496746	0.787419	0.212581	157	0.432507	206	0.567493	1	0.0102041	64	0.653061	33	0.336735	1	1	0.340564	0.446855	0.0021692	0.138829	0.0715835		013C	2001-06-26	16	F	White	19.1408	Standard	80	640	8	80	1280	16	10	320	32	160	320	2	13		147C	2001-04-13	17
UGA5	339	124	215	89	0.262537	0.365782	0.634218	41	0.330645	83	0.669355	1	0.00465116	187	0.869767	27	0.125581	1	1	0.120944	0.244838	0.00294985	0.551622	0.079646		014C	2001-08-19	16	M	White	17.1543	Standard	80	640	8	160	640	4	40	160	4	40	80	2	8		148C	2003-05-12	15
UGA6	337	135	202	97	0.287834	0.400593	0.599407	60	0.444444	75	0.555556	0	0	164	0.811881	38	0.188119	1	1	0.178042	0.222552	0	0.486647	0.11276		015C	2001-08-13	16	M	White	16.6186	Standard	20	640	32	40	320	8	40	640	16	5	320	64	18		149C	2006-07-24	12
ALL	1806	744	1062	614	0.339978	0.41196	0.58804	294	0.395161	450	0.604839	3	0.00282486	826	0.777778	233	0.219397	1	1	0.162791	0.249169	0.00166113	0.457364	0.129014		016C	2001-01-07	16	F	White	29.543	Standard	40	80	2	320	320	1	160	160	1	80	80	1	1		151C	2003-10-06	15
																										017C	2002-07-04	15	M	White	18.5684	Standard	20	80	4	1280	1280	1	320	320	1	160	320	2	3		152C	2006-09-22	12
Yamagata								Seronegative at D0				Seropositive at D0								% Based on total n-value of Cohort						018C	2003-02-04	14	M	Hispanic or Latino	20.8836	Standard	10	1280	128	80	320	4	320	640	2	160	320	2	11		153C	2002-09-05	16
Cohort	n-value	D0 < 40	D0 > 40	SC	% SC	SN D0	SP D0	SN-SN	% SNSN	SN-SP	% SNSP	SP-SN	% SPSN	SP-SP	% SPSP	SP-SC	% SPSC	SN	SP	SN-SN	SN-SP	SP-SN	SP-SP	SP-SC		020C	2005-09-20	12	F	White	20.1956	Standard	160	320	2	1280	1280	1	80	320	4	160	320	2	4		154C	2001-05-08	17
UGA1	148	29	119	62	0.418919	0.195946	0.804054	5	0.172414	24	0.827586	0	0	80	0.672269	39	0.327731	1	1	0.0337838	0.162162	0	0.540541	0.263514		021C	2001-12-15	15	M	White	20.452	Standard	80	160	2	40	320	8	160	320	2	80	160	2	6		155C	2004-11-13	13
UGA2	271	26	245	73	0.269373	0.095941	0.904059	4	0.153846	22	0.846154	1	0.00408163	191	0.779592	53	0.216327	1	1	0.0147601	0.0811808	0.00369004	0.704797	0.195572		022C	2000-01-30	17	F	White	21.3185	Standard	80	320	4	80	2560	32	80	320	4	160	320	2	10		156C	2005-11-24	12
UGA3	250	83	167	67	0.268	0.332	0.668	27	0.325301	56	0.674699	0	0	145	0.868263	22	0.131737	1	1	0.108	0.224	0	0.58	0.088		023C	2004-01-21	13	F	White	27.6795	Standard	5	2560	512	160	1280	8	40	640	16	20	320	16	20		157C	2005-08-06	13
UGA4	461	168	293	117	0.253796	0.364425	0.635575	64	0.380952	104	0.619048	7	0.0238908	242	0.825939	44	0.150171	1	1	0.138829	0.225597	0.0151844	0.524946	0.0954447		024C	2001-06-05	16	F	Hispanic or Latino	24.3057	Standard	40	320	8	80	80	1	40	320	8	80	320	4	8		158C	2005-05-17	13
UGA5	339	115	224	56	0.165192	0.339233	0.660767	53	0.46087	62	0.53913	3	0.0133929	202	0.901786	19	0.0848214	1	1	0.156342	0.182891	0.00884956	0.59587	0.0560472		026C	2003-01-25	14	F	Asian	22.7524	Standard	80	80	1	160	160	1	40	40	1	160	80	0.5	-1		159C	2002-04-01	16
UGA6	337	152	185	50	0.148368	0.451039	0.548961	85	0.559211	67	0.440789	1	0.00540541	162	0.875676	22	0.118919	1	1	0.252226	0.198813	0.00296736	0.480712	0.0652819		027C	2005-01-05	12	M	Other (American Indian/Alaskan Islander)	20.0922	Standard	20	640	32	80	320	4	20	20	1	10	160	16	11		160C	2002-04-01	16
ALL	1806	573	1233	425	0.235327	0.317276	0.682724	238	0.415358	335	0.584642	12	0.00973236	1022	0.828873	199	0.161395	1	1	0.131783	0.185493	0.00664452	0.565891	0.110188		028C	2003-06-04	14	F	White	22.5608	Standard	40	640	16	80	320	4	80	160	2	10	80	8	10		161C	2003-07-11	15
																										029C	2003-02-11	14	M	White	23.9317	Standard	10	2560	256	5	20	4	20	2560	128	20	320	16	21		162C	2001-08-30	17
Victoria								Seronegative at D0				Seropositive at D0								% Based on total n-value of Cohort						030C	2003-07-08	14	F	White	25.3808	Standard	40	80	2	160	320	2	320	640	2	160	320	2	4		163C	2002-10-09	16
Cohort	n-value	D0 < 40	D0 > 40	SC	% SC	SN D0	SP D0	SN-SN	% SNSN	SN-SP	% SNSP	SP-SN	% SPSN	SP-SP	% SPSP	SP-SC	% SPSC	SN	SP	SN-SN	SN-SP	SP-SN	SP-SP	SP-SC		031C	2001-05-10	16	F	White	21.0288	Standard	320	320	1	320	1280	4	320	320	1	320	320	1	2		164C	2004-03-25	14
UGA1	148	89	59	90	0.608108	0.601351	0.398649	14	0.157303	75	0.842697	1	0.0169492	37	0.627119	21	0.355932	1	1	0.0945946	0.506757	0.00675676	0.25	0.141892		032C	2003-05-20	14	F	White	20.7809	Standard	40	320	8	5	320	64	10	1280	128	20	320	16	20		165C	2006-10-23	12
UGA2	271	57	214	74	0.273063	0.210332	0.789668	6	0.105263	51	0.894737	0	0	179	0.836449	35	0.163551	1	1	0.0221402	0.188192	0	0.660517	0.129151		033C	2000-10-31	17	F	White	20.8965	Standard	10	1280	128	40	640	16	40	160	4	20	40	2	14		166C	2005-01-27	13
UGA3	250	117	133	72	0.288	0.468	0.532	43	0.367521	74	0.632479	1	0.0075188	118	0.887218	14	0.105263	1	1	0.172	0.296	0.004	0.472	0.056		034C	2002-08-07	15	F	White	20.691	Standard	160	320	2	40	160	4	80	160	2	40	160	4	6		167C	2003-03-21	15
UGA4	461	208	253	115	0.249458	0.451193	0.548807	80	0.384615	128	0.615385	6	0.0237154	228	0.901186	19	0.0750988	1	1	0.173536	0.277657	0.0130152	0.494577	0.0412148		035C	2004-09-28	13	M	White	18.791	Standard	80	320	4	80	160	2	40	320	8	5	80	16	10		168C	2006-04-25	12
UGA5	339	194	145	76	0.224189	0.572271	0.427729	83	0.427835	111	0.572165	0	0	131	0.903448	14	0.0965517	1	1	0.244838	0.327434	0	0.386431	0.0412979		036C	2003-04-01	14	F	White	18.9678	Standard	80	160	2	160	320	2	160	320	2	160	320	2	4		169C	2005-11-08	12
UGA6	337	156	181	58	0.172107	0.462908	0.537092	66	0.423077	90	0.576923	2	0.0110497	161	0.889503	18	0.0994475	1	1	0.195846	0.267062	0.00593472	0.477745	0.0534125		037C	2003-04-26	14	M	Hispanic or Latino	18.5223	Standard	40	160	4	160	320	2	20	160	8	10	2560	256	14		170C	2004-01-25	14
ALL	1806	821	985	485	0.268549	0.454596	0.545404	292	0.355664	529	0.644336	10	0.0101523	854	0.867005	121	0.122843	1	1	0.161683	0.292913	0.0055371	0.472868	0.0669989		038C	2004-05-11	13	F	Hispanic or Latino	23.3087	Standard	40	640	16	160	1280	8	10	160	16	40	320	8	14		171C	2002-11-06	15
																										039C	2004-08-27	13	F	Mixed (Black, White)	23.2106	Standard	80	640	8	320	320	1	5	20	4	5	320	64	11		172C	2002-12-05	15
																										040C	2002-09-06	15	F	White	20.407	Standard	160	1280	8	80	320	4	5	80	16	5	80	16	13		173C	2006-01-12	12
	Data for Gender & BMI analysis based on UGA1 data		Gender	n-value	Avg Age	D0 - Phu/13	D21 - Phu/13	Fold Phu/13	D0 - HK/14	D21 - HK/14	Fold HK/14	D0 - Phu/13	D21 - Phu/13	Fold Phu/13	D0 - BR/08	D21 - BR/08	Fold BR/08	SUM Log2								041C	2003-12-07	13	F	White	18.8846	Standard	640	640	1	320	320	1	80	160	2	80	160	2	2		174C	2004-04-14	14
			Male	123	37.0081	134.912	324.737	2.40702	52.193	235.439	4.51092	165.351	390.526	2.3618	52.7193	287.281	5.44925	7.12662								042C	2004-08-17	13	F	White	22.1021	Standard	40	40	1	1280	1280	1	10	40	4	160	160	1	2		175C	2006-05-24	12
			Female	148	31.9324	114.78	282.967	2.46529	59.1758	251.868	4.25627	166.648	477.253	2.86383	36.2637	245.11	6.75909	7.66612								043C	2003-11-26	13	F	White	33.6664	Standard	80	640	8	320	320	1	40	320	8	5	160	32	11		178C	2003-11-26	14
			BMI <25	122	24.2295	96.5079	281.587	2.91776	58.4127	266.984	4.57065	171.905	440.476	2.56233	33.4127	212.143	6.34917	7.76129								044C	2003-11-26	13	F	White	35.8923	Standard	80	1280	16	160	640	4	40	320	8	5	640	128	16		180C	2006-12-05	12
			BMI 25-30	84	40.881	125.566	277.736	2.21187	52.4528	230.755	4.39928	175.189	468.679	2.67528	50.566	325	6.42724	7.38643								045C	2004-11-10	13	M	White	19.6921	Standard	160	1280	8	1280	2560	2	160	640	4	10	80	8	9		181C	2001-03-29	17
			BMI >30	65	44.4308	168.75	368.75	2.18519	59.375	227.812	3.83684	139.844	409.375	2.92737	47.5	252.812	5.32237	7.02935								046C	2003-11-07	14	M	White	30.6073	Standard	80	160	2	320	320	1	160	320	2	40	80	2	3		182C	2003-08-17	15
																										048C	2003-09-30	14	M	White	14.7892	Standard	80	160	2	160	640	4	40	80	2	320	640	2	5		185C	2006-01-01	12
																										049C	2003-06-12	14	F	White	22.5443	Standard	160	320	2	160	160	1	320	320	1	160	640	4	3		186C	2005-04-10	13
	DATA ANALYSIS FORMULA EXPLANATION (USED FOR FIGURE 3 & TABLE 4)																									050C	2003-06-12	14	M	White	20.6193	Standard	160	160	1	320	640	2	80	160	2	80	160	2	3		188C	2003-03-14	15
	n-value	D0 < 40	D0 > 40	SC	% SC	SN D0	SP D0	SN-SN	% SNSN	SN-SP	% SNSP	SP-SN	% SPSN	SP-SP	% SPSP	SP-SC	% SPSC			% Based on total n-value of Cohort						051C	2001-08-16	16	M	White	20.356	Standard	320	320	1	640	640	1	160	160	1	320	320	1	0		190C	2006-11-29	12
	COUNTIFS - finds number of counts that fall in the representative age range or BMI category	COUNTIFS - finds number of counts that fall in the representative age range or BMI category that have a seronegative D0 (< 40) to the representative virus	COUNTIFS - finds number of counts that fall in the representative age range or BMI category that have a serpositive D0 (>= 40) to the representative virus	COUNTIFS - finds number of counts that fall in the representative age range or BMI category that have a serpositive D21 or D28 (>= 40) to the representative virus AND has a fold-change increase >= 4 from D0; SC = seroconverters	The percentage of seroconverters by dividing the SC by the n-value of each representative age range or BMI category	The percentage of baseline seronegative (SN) or seropositive (SP) individuals by dividing by the n-value of each representative age range or BMI category		COUNTIFS - finds number of counts that fall in the representative age range or BMI category that have a seronegative baseline and D21/D28 response (SN-SN) or that have a seronegative baseline and serpositive D21/D28 response (SN-SP) to the representative virus. For %SN-SN and %SN-SP, the percentage of these categories are obtained by dividing each by the n-value of each representative age range o…				COUNTIFS - finds number of counts that fall in the representative age range or BMI category that have a seropositive baseline and seronegative D21/D28 response (SP-SN), has a seropositive baseline and D21/D28 response without a 4-fold increase (SP-SP), or has a seropositive baseline and D21/D28 response with a 4-fold increase (SP-SC) to the representative virus. For %SP-SN, %SP-SP, and %SP-SC, th…						SN	SP	SN-SN	SN-SP	SP-SN	SP-SP	SP-SC		052C	2004-03-29	13	F	White	28.7433	Standard	160	320	2	160	160	1	40	80	2	80	80	1	2		191C	2006-05-03	12
																		Used to verify each category = 100% % Based on each category: for Seronegative at D0, values are divided by n-value of D0 < 40; for Seropositive at D0, values are divided by n-value of D0 > 40		Further breakdown of each category to look at percentage based on total n-value of each cohort						053C	2004-03-10	13	M	Black	23.4441	Standard	160	160	1	160	320	2	80	160	2	80	80	1	2		192C	2004-01-03	14
																										054C	2004-05-29	13	F	White	20.9084	Standard	5	1280	256	320	640	2	320	1280	4	5	1280	256	19		195C	2003-09-28	15
																										055C	2003-06-22	14	F	White	20.1085	Standard	40	40	1	320	320	1	40	320	8	160	160	1	3		196C	2006-11-10	12
																										056C	2003-12-08	13	F	White	18.8076	Standard	320	320	1	1280	2560	2	160	160	1	160	160	1	1		197C	2002-08-23	16
																										057C	2000-06-09	17	M	White	36.8874	Standard	80	160	2	80	160	2	80	160	2	80	160	2	4
																										058C	2003-05-23	14	M	White	32.8228	Standard	80	320	4	40	80	2	80	160	2	10	80	8	7		UGA3 H1N1 DATA ANALYSIS FOR STACKED BARS
																										059C	2000-09-14	17	M	White	22.0911	Standard	80	80	1	80	80	1	160	160	1	40	80	2	1		Age Group	n-value	D0 < 40
																										060C	2002-05-13	15	F	White	23.0594	Standard	80	320	4	160	160	1	80	160	2	20	80	4	5		10-17	150	22
																										061C	2005-11-23	12	M	White	18.7815	Standard	20	80	4	160	640	4	40	640	16	40	320	8	11		18-34	50	1
																										062C	2001-04-12	16	F	White	30.2567	Standard	20	1280	64	10	320	32	20	2560	128	5	160	32	23		35-49	14	6
																										064C	2000-08-23	17	M	White	27.3639	Standard	10	1280	128	80	160	2	80	640	8	5	10	2	12		50-64	17	5
																										065C	2003-08-05	14	F	White	18.8527	Standard	20	80	4	640	1280	2	160	640	4	80	320	4	7		65+	19	12
																										066C	2003-08-05	14	M	White	20.8678	Standard	160	320	2	80	320	4	320	320	1	40	160	4	5		BMI <25	157	22
	For UGA4, where previous vaccine history is included, only analysis on 0 (no vax in preceeding two years) or 2 (vax in both of the preceeding two years) is done																									067C	2001-06-17	16	M	White	20.7989	Standard	80	160	2	80	320	4	40	160	4	20	640	32	10		BMI 25-30	54	11
	Example showing SN-SP for the H1N1 component (BR/18):																									068C	2001-10-02	16	M	Mixed (Black, White)	19.996	Standard	320	160	0.5	160	160	1	80	320	4	80	80	1	1		BMI >30	39	13
	No Vax 2 Years	COUNTIFS(UGA4Table2[Total Vax],"0",UGA4Table2[D0 - BR/18],"<40",UGA4Table2[D28 - BR/18],">=40") --> counts number of individuals with 0 vaccines in previous 2 years that are seronegative to BR/18 at D0 & seropositive at D28																								069C	2003-06-19	14	F	White	17.4191	Standard	80	160	2	20	640	32	20	320	16	80	160	2	11		ALL	250	46
	Vax 2+ Years	COUNTIFS(UGA4Table2[Total Vax],"2",UGA4Table2[D0 - BR/18],"<40",UGA4Table2[D28 - BR/18],">=40") --> counts number of individuals with 2 vaccines in previous 2 years that are seronegative to BR/18 at D0 & seropositive at D28																								070C	2003-05-12	14	M	White	19.3886	Standard	20	320	16	80	320	4	20	160	8	10	320	32	14
																										071C	2002-05-21	15	M	White	23.2337	Standard	80	320	4	320	640	2	320	10	0.03125	160	320	2	-1		UGA3 H3N2 DATA ANALYSIS FOR STACKED BARS
	FIGURE 2 DATA ANALYSIS EXAMPLE																									072C	2002-04-25	15	F	White	23.4204	Standard	10	320	32	40	80	2	80	160	2	320	640	2	8		Age Group	n-value	D0 < 40
	AVERAGEIFS(UGA1Table2[D0 - CA/09],UGA1Table2[Age],">=18",UGA1Table2[Age],"<35") --> Takes the average of all CA/09 D0 values if age is >= 18 & < 35																									073C	2004-07-11	13	F	White	22.4467	Standard	80	320	4	80	640	8	80	320	4	320	640	2	8		10-17	150	15
																										074C	2005-05-17	12	M	White	22.9438	Standard	10	640	64	10	640	64	10	320	32	5	1280	256	25		18-34	50	10
																										076C	2002-10-03	15	F	White	21.4365	Standard	160	160	1	160	320	2	80	640	8	80	160	2	5		35-49	14	6
																										077C	2000-07-18	17	F	Hispanic or Latino	27.7296	Standard	10	640	64	80	640	8	20	40	2	80	320	4	12		50-64	17	8
																										078C	2000-11-09	17	M	Black	23.3381	Standard	40	1280	32	80	320	4	20	80	4	10	320	32	14		65+	19	9
																										080C	2006-01-17	12	F	Mixed (Black, White)	31.6049	Standard	80	320	4	80	640	8	40	320	8	40	160	4	10		BMI <25	157	17
																																															BMI 25-30	54	15
																										UGA2 H1N1 DATA ANALYSIS FOR STACKED BARS								Seronegative at D0				Seropositive at D0									BMI >30	39	16
																										Age Group	n-value	D0 < 40	D0 > 40	SC	% SC	xSC	% xSC	SN-SN	% SNSN	SN-SP	% SNSP	SP-SN	% SPSN	SP-SP	% SPSP	SP-SC	% SPSC	SN	SP		ALL	250	48
																										10-17	72	20	52	43	0.597222	29	0.402778	0	0	20	1	0	0	28	0.538462	24	0.461538	1	1
																										18-34	97	6	91	13	0.134021	84	0.865979	0	0	6	1	0	0	84	0.923077	7	0.0769231	1	1		UGA3 YAMAGATA DATA ANALYSIS FOR STACKED BARS
																										35-49	34	14	20	13	0.382353	21	0.617647	1	0.0714286	13	0.928571	1	0.05	17	0.85	2	0.1	1	1		Age Group	n-value	D0 < 40
																										50-64	31	11	20	12	0.387097	19	0.612903	1	0.0909091	10	0.909091	0	0	17	0.85	3	0.15	1	1		10-17	150	46
																										65+	37	21	16	13	0.351351	24	0.648649	2	0.0952381	19	0.904762	1	0.0625	12	0.75	3	0.1875	1	1		18-34	50	4
																										BMI <25	122	29	93	50	0.409836	72	0.590164	1	0.0344828	28	0.965517	0	0	68	0.731183	25	0.268817	1	1		35-49	14	9
																										BMI 25-30	84	22	62	19	0.22619	65	0.77381	2	0.0909091	20	0.909091	2	0.0322581	55	0.887097	5	0.0806452	1	1		50-64	17	8
																										BMI >30	65	21	44	25	0.384615	40	0.615385	1	0.047619	20	0.952381	0	0	35	0.795455	9	0.204545	1	1		65+	19	16
																										ALL	271	72	199	94	0.346863	177	0.653137	4	0.0555556	68	0.944444	2	0.0100503	158	0.79397	39	0.19598	1	1		BMI <25	157	45
																																															BMI 25-30	54	20
																										UGA2 H3N2 DATA ANALYSIS FOR STACKED BARS								Seronegative at D0				Seropositive at D0									BMI >30	39	18
																										Age Group	n-value	D0 < 40	D0 > 40	SC	% SC	xSC	% xSC	SN-SN	% SNSN	SN-SP	% SNSP	SP-SN	% SPSN	SP-SP	% SPSP	SP-SC	% SPSC	SN	SP		ALL	250	83
																										10-17	72	5	67	32	0.444444	40	0.555556	1	0.2	4	0.8	0	0	39	0.58209	28	0.41791	1	1
																										18-34	97	5	92	13	0.134021	84	0.865979	1	0.2	4	0.8	0	0	82	0.891304	10	0.108696	1	1		UGA3 VICTORIA DATA ANALYSIS FOR STACKED BARS
																										35-49	34	7	27	8	0.235294	26	0.764706	2	0.285714	5	0.714286	0	0	22	0.814815	5	0.185185	1	1		Age Group	n-value	D0 < 40
																										50-64	31	4	27	9	0.290323	22	0.709677	0	0	4	1	0	0	22	0.814815	5	0.185185	1	1		10-17	150	67
																										65+	37	3	34	9	0.243243	28	0.756757	1	0.333333	2	0.666667	0	0	26	0.764706	8	0.235294	1	1		18-34	50	19
																										BMI <25	122	9	113	42	0.344262	80	0.655738	1	0.111111	8	0.888889	0	0	78	0.690265	35	0.309735	1	1		35-49	14	6
																										BMI 25-30	84	8	76	10	0.119048	74	0.880952	4	0.5	4	0.5	0	0	68	0.894737	8	0.105263	1	1		50-64	17	10
																										BMI >30	65	7	58	19	0.292308	46	0.707692	0	0	7	1	0	0	45	0.775862	13	0.224138	1	1		65+	19	15
																										ALL	271	24	247	71	0.261993	200	0.738007	5	0.208333	19	0.791667	0	0	191	0.773279	56	0.226721	1	1		BMI <25	157	65
																																															BMI 25-30	54	31
																										UGA2 YAMAGATA DATA ANALYSIS FOR STACKED BARS								Seronegative at D0				Seropositive at D0									BMI >30	39	21
																										Age Group	n-value	D0 < 40	D0 > 40	SC	% SC	xSC	% xSC	SN-SN	% SNSN	SN-SP	% SNSP	SP-SN	% SPSN	SP-SP	% SPSP	SP-SC	% SPSC	SN	SP		ALL	250	117
																										10-17	72	16	56	39	0.541667	33	0.458333	2	0.125	14	0.875	1	0.0178571	29	0.517857	26	0.464286	1	1
																										18-34	97	0	97	10	0.103093	87	0.896907	0	#DIV/0!	0	#DIV/0!	0	0	87	0.896907	10	0.103093	N/A	1
																										35-49	34	3	31	13	0.382353	21	0.617647	0	0	3	1	0	0	21	0.677419	10	0.322581	1	1			Data for Gender & BMI analysis based on UGA3 data
																										50-64	31	5	26	7	0.225806	24	0.774194	1	0.2	4	0.8	0	0	23	0.884615	3	0.115385	1	1
																										65+	37	2	35	4	0.108108	33	0.891892	1	0.5	1	0.5	0	0	31	0.885714	4	0.114286	1	1
																										BMI <25	122	16	106	42	0.344262	80	0.655738	2	0.125	14	0.875	1	0.00943396	77	0.726415	28	0.264151	1	1
																										BMI 25-30	84	5	79	16	0.190476	68	0.809524	1	0.2	4	0.8	0	0	66	0.835443	13	0.164557	1	1
																										BMI >30	65	5	60	15	0.230769	50	0.769231	1	0.2	4	0.8	0	0	48	0.8	12	0.2	1	1
																										ALL	271	26	245	73	0.269373	198	0.730627	4	0.153846	22	0.846154	1	0.00408163	191	0.779592	53	0.216327	1	1
																										UGA2 VICTORIA DATA ANALYSIS FOR STACKED BARS								Seronegative at D0				Seropositive at D0
																										Age Group	n-value	D0 < 40	D0 > 40	SC	% SC	xSC	% xSC	SN-SN	% SNSN	SN-SP	% SNSP	SP-SN	% SPSN	SP-SP	% SPSP	SP-SC	% SPSC	SN	SP
																										10-17	72	25	47	37	0.513889	35	0.486111	2	0.08	23	0.92	0	0	32	0.680851	15	0.319149	1	1
																										18-34	97	12	85	12	0.123711	85	0.876289	2	0.166667	10	0.833333	0	0	80	0.941176	5	0.0588235	1	1
																										35-49	34	7	27	13	0.382353	21	0.617647	0	0	7	1	0	0	20	0.740741	7	0.259259	1	1
																										50-64	31	5	26	5	0.16129	26	0.83871	2	0.4	3	0.6	0	0	23	0.884615	3	0.115385	1	1
																										65+	37	8	29	7	0.189189	30	0.810811	0	0	8	1	0	0	24	0.827586	5	0.172414	1	1
																										BMI <25	122	27	95	40	0.327869	82	0.672131	3	0.111111	24	0.888889	0	0	77	0.810526	18	0.189474	1	1
																										BMI 25-30	84	19	65	16	0.190476	68	0.809524	3	0.157895	16	0.842105	0	0	58	0.892308	7	0.107692	1	1
																										BMI >30	65	11	54	18	0.276923	47	0.723077	0	0	11	1	0	0	44	0.814815	10	0.185185	1	1
																										ALL	271	57	214	74	0.273063	197	0.726937	6	0.105263	51	0.894737	0	0	179	0.836449	35	0.163551	1	1
																											Data for Gender & BMI analysis based on UGA2 data		Gender	n-value	Avg Age	D0 - Mich/15	D21 - Mich/15	Fold Mich/15	D0 - HK/14	D21 - HK/14	Fold HK/14	D0 - Phu/13	D21 - Phu/13	Fold Phu/13	D0 - BR/08	D21 - BR/08	Fold BR/08	SUM Log2
																													Male	123	37.0081	97.3171	278.293	2.85965	143.171	296.423	2.07041	178.659	355.854	1.99181	96.9919	251.301	2.59095	4.93332
																													Female	148	31.9324	89.8311	277.838	3.09289	173.074	323.176	1.86727	191.318	340.811	1.78139	100.574	234.493	2.33154	4.58417
																													BMI <25	122	24.2295	106.066	365.328	3.44436	199.098	441.148	2.21573	197.377	384.016	1.9456	105.041	286.926	2.73156	5.34196
																													BMI 25-30	84	40.881	84.2262	205.714	2.4424	151.19	219.881	1.45433	198.81	312.143	1.57006	95	167.262	1.76065	3.29559
																													BMI >30	65	44.4308	80.7692	207.692	2.57143	95.9231	184.615	1.92462	146.308	325.231	2.22292	92.6154	254.769	2.75083	4.91947
[truncated: 94 more columns]
