# Supplementary material for: Longitudinal assessment of human antibody binding to hemagglutinin elicited by split-inactivated influenza vaccination over six consecutive seasons
Source: PLoS One. 2024 Jun 25;19(6):e0301157. doi: 10.1371/journal.pone.0301157 (PMC11198804; doi:10.1371/journal.pone.0301157)
Supplement: S3 File — Excel file containing details on how the HAI data was analyzed for Figs 4 and 5 (data transposed to PRISM to design figures). (XLSX) [file pone.0301157.s009.xlsx]

## Sheet: Fig 4-5 Data Analysis
DATA ANALYSIS FILE FOR UGA4-6 REPEATERS (FIG 4-5 PIE CHARTS)
																																																Note: 539 & 540 are 18 for UGA6, but grouped in 11-17 year olds since they were for UGA4-5
UGA4 DATASET							H1N1		H3N2		Yamagata		Victoria			UGA5 DATASET							H1N1		H3N2		Yamagata		Victoria			UGA6 DATASET							H1N1		H3N2		Yamagata		Victoria
UGA4 ID	DOB	Age	Gender	Race/Ethnicity	BMI	Vaccine	D0 - BR/18	D28 - BR/18	D0 - KS/17	D28 - KS/17	D0 - Phu/13	D28 - Phu/13	D0 - CO/17	D28 - CO/17		UGA5 ID	DOB	Age	Gender	Race/Ethnicity	BMI	Vaccine	D0 - GD/19	D28 - GD/19	D0 - HK/19	D28 - HK/19	D0 - Phu/13	D28 - Phu/13	D0 - WA/19	D28 - WA/19		UGA6 ID	DOB	Age	Gender	Race/Ethnicity	BMI	Vaccine	D0 - Vic/19	D28 - Vic/19	D0 - TAS/20	D28 - TAS/20	D0 - Phu/13	D28 - Phu/13	D0 - WA/19	D28 - WA/19		ID	Age in UGA6
210C	2008-06-27	11	F	White	30.6154	Standard	160	320	10	2560	160	1280	40	640		210C	2008-06-27	12	F	White	33.2347	Standard	20	160	320	320	2560	2560	320	640		210C	2008-06-27	13	F	White	34.4151	Standard	80	160	640	640	640	640	320	320		210C	13
204C	2007-11-30	12	M	White	25.8389	Standard	40	160	20	1280	160	160	80	320		204C	2007-11-30	12	M	White	26.5069	Standard	20	40	160	320	160	320	80	160		204C	2007-11-30	13	M	White	27.3636	Standard	20	320	320	640	80	160	160	640		204C	13
198C	2007-03-19	12	M	White	23.138	Standard	160	160	20	640	80	160	40	80		198C	2007-03-19	13	M	White	24.4401	Standard	40	40	80	160	80	160	40	80		198C	2007-03-19	14	M	White	26.3573	Standard	40	80	160	320	80	160	40	80		198C	14
180C	2006-12-05	12	F	White	19.0244	Standard	160	320	40	160	40	160	80	160		180C	2006-12-05	13	F	White	18.8324	Standard	40	80	80	80	160	160	320	1280		180C	2006-12-05	14	F	White	19.0574	Standard	20	320	160	160	80	160	160	320		180C	14
202C	2006-11-01	13	F	Black	31.8635	Standard	80	160	40	80	80	160	160	320		202C	2006-11-01	14	F	Black	34.8525	Standard	40	80	40	80	80	80	80	160		202C	2006-11-01	14	F	Black	35.1857	Standard	40	80	80	320	640	640	320	640		202C	14
199C	2006-10-29	13	F	White	19.1835	Standard	160	160	10	40	40	80	160	160		199C	2006-10-29	13	F	White	20.1409	Standard	20	40	80	160	80	80	80	160		199C	2006-10-29	14	F	White	17.2469	Standard	40	320	40	320	40	80	80	320		199C	14
133C	2006-06-06	13	F	White	23.4176	Standard	640	640	80	640	320	160	160	160		133C	2006-06-06	14	F	White	25.76	Standard	80	80	320	320	160	160	80	80		133C	2006-06-06	15	F	White	27.1803	Standard	80	80	320	320	160	160	80	80		133C	15
125C	2006-05-26	13	M	White	19.8064	Standard	20	40	40	320	40	80	40	40		125C	2006-05-26	14	M	White	20.3094	Standard	10	20	80	80	80	80	20	40		125C	2006-05-26	15	M	White	21.5582	Standard	5	20	80	160	40	40	20	40		125C	15
175C	2006-05-24	13	M	White	17.4376	Standard	80	160	80	160	160	160	20	40		175C	2006-05-24	14	M	White	19.1445	Standard	20	40	160	320	160	160	40	80		175C	2006-05-24	15	M	White	20.0112	Standard	40	80	320	320	80	80	40	80		175C	15
093C	2006-04-28	13	M	White	18.4631	Standard	160	160	40	40	40	160	5	20		093C	2006-04-28	14	M	White	18.4484	Standard	20	160	40	80	80	320	20	40		093C	2006-04-28	15	M	White	19.1618	Standard	40	80	80	160	160	160	40	80		093C	15
090C	2006-02-07	13	F	White	19.2012	Standard	320	320	5	20	40	160	40	80		090C	2006-02-07	14	F	White	19.7712	Standard	80	40	20	40	40	80	20	20		090C	2006-02-07	15	F	White	19.3502	Standard	80	160	80	320	40	160	40	80		090C	15
118C	2006-02-04	13	M	White	21.2884	Standard	80	320	20	320	40	80	40	80		118C	2006-02-04	14	M	White	22.3182	Standard	40	160	160	160	40	80	40	160		118C	2006-02-04	15	Trans female (birth = M)	White	20.9875	Standard	80	80	80	160	40	40	80	80		118C	15
173C	2006-01-12	13	M	White	20.256	Standard	320	160	160	320	80	40	80	80		173C	2006-01-12	14	M	White	21.842	Standard	20	20	80	80	80	160	160	320		173C	2006-01-12	15	M	White	24.4648	Standard	80	160	160	320	40	40	80	80		173C	15
061C	2005-11-23	13	M	White	20.2371	Standard	40	80	40	80	80	80	160	160		061C	2005-11-23	14	M	White	19.09	Standard	5	40	160	80	80	160	40	80		061C	2005-11-23	15	M	White	20.2817	Standard	40	80	160	320	40	40	40	80		061C	15
020C	2005-09-09	14	F	White	26.3076	Standard	160	160	160	320	80	160	160	160		020C	2005-09-09	15	F	White	28.7137	Standard	40	40	40	80	160	160	80	160		020C	2005-09-09	16	F	White	28.243	Standard	80	80	160	320	160	160	160	160		020C	16
157C	2005-08-06	14	M	White	18.3755	Standard	160	160	20	320	20	160	40	80		157C	2005-08-06	15	M	White	16.9441	Standard	40	40	160	160	40	160	20	40		157C	2005-08-06	16	M	White	18.4519	Standard	40	160	320	320	40	160	40	80		157C	16
130C	2005-05-24	14	F	White	20.1401	Standard	40	80	20	80	5	40	5	20		130C	2005-05-24	15	F	White	23.9	Standard	5	40	160	160	5	20	5	5		130C	2005-05-24	16	F	White	22.5643	Standard	80	80	320	320	5	40	20	40		130C	16
142C	2005-05-02	14	F	White	17.5229	Standard	640	320	80	160	40	40	40	40		141C	2005-05-02	15	F	White	18.1337	Standard	80	80	80	80	160	160	80	80		141C	2005-05-02	16	F	White	18.9388	Standard	80	160	80	320	80	80	80	80		141C	16
141C	2005-05-02	14	F	White	18.1219	Standard	320	320	160	80	160	160	160	160		142C	2005-05-02	15	F	White	18.7788	Standard	80	80	160	160	20	80	20	80		142C	2005-05-02	16	F	White	19.0476	Standard	80	640	160	320	20	40	40	40		142C	16
009C	2005-03-28	14	F	White	21.7609	Standard	20	80	80	640	80	80	160	160		009C	2005-03-28	15	F	White	21.579	Standard	5	80	640	640	80	80	80	80		009C	2005-03-28	16	F	White	23.254	Standard	80	80	320	320	320	80	320	160		009C	16
134C	2005-03-03	14	F	White	19.5778	Standard	80	80	40	40	80	80	160	80		134C	2005-03-03	15	F	White	19.4189	Standard	20	40	160	160	80	80	160	160		134C	2005-03-03	16	F	White	18.6962	Standard	40	160	80	80	80	80	80	80		134C	16
120C	2005-02-22	14	F	White	19.3515	Standard	80	80	40	320	80	40	160	80		120C	2005-02-22	15	F	White	20.3492	Standard	20	160	160	320	40	80	80	160		120C	2005-02-22	16	F	White	20.9021	Standard	80	80	320	320	40	40	80	80		120C	16
115C	2005-01-06	14	F	White	22.5678	Standard	320	320	80	80	80	80	160	160		115C	2005-01-06	15	F	White	28.4461	Standard	160	160	80	160	80	160	80	160		115C	2005-01-06	16	Trans male (birth = F)	White	26.4636	Standard	80	160	80	160	80	80	80	160		115C	16
137C	2004-12-02	14	F	White	18.4701	Standard	160	160	40	1280	80	80	40	80		137C	2004-12-02	15	F	White	17.7407	Standard	80	80	160	160	80	80	40	80		137C	2004-12-02	16	F	White	17.9229	Standard	40	160	160	160	40	80	40	40		137C	16
045C	2004-11-10	15	M	White	19.5981	Standard	160	320	10	20	80	160	40	40		045C	2004-11-10	15	M	White	21.542	Standard	80	80	160	160	80	80	5	5		045C	2004-11-10	16	M	White	21.3809	Standard	80	80	160	160	80	80	20	20		045C	16
035C	2004-09-28	15	M	White	20.2865	Standard	80	160	40	80	40	80	40	80		035C	2004-09-28	16	M	White	21.3201	Standard	20	80	40	80	20	80	10	20		035C	2004-09-28	17	M	White	22.179	Standard	40	320	80	80	20	40	20	40		035C	17
039C	2004-08-27	15	F	Mixed (Black, White)	23.737	Standard	160	160	80	80	40	160	160	160		039C	2004-08-27	16	F	Mixed (Black, White)	23.0123	Standard	40	160	40	160	40	320	20	320		039C	2004-08-27	17	F	Mixed (Black, White)	20.5781	Standard	40	160	80	160	40	80	40	80		039C	17
042C	2004-08-17	15	F	White	22.5896	Standard	40	40	40	160	20	40	40	40		042C	2004-08-17	16	F	Hispanic or Latino	23.8797	Standard	5	20	320	320	20	40	20	40		042C	2004-08-17	17	F	Hispanic or Latino	24.9321	Standard	10	40	640	1280	20	20	40	40		042C	17
099C	2004-07-16	15	M	White	27.3657	Standard	160	160	80	160	20	40	40	20		099C	2004-07-16	16	M	White	27.4468	Standard	20	20	160	160	20	40	20	40		099C	2004-07-16	17	M	White	25.7927	Standard	20	80	80	160	20	40	20	40		099C	17
038C	2004-05-11	15	F	Hispanic or Latino	26.0348	Standard	80	80	10	160	20	40	80	80		038C	2004-05-11	16	F	Hispanic or Latino	29.2722	Standard	10	40	80	1280	20	40	20	80		038C	2004-05-11	16	F	Hispanic or Latino	29.2722	Standard	20	80	320	320	20	20	40	80		038C	16
174C	2004-04-14	15	M	White	29.2867	Standard	80	80	40	160	40	40	80	160		174C	2004-04-14	16	M	White	30.8951	Standard	80	80	40	80	40	80	80	80		174C	2004-04-14	17	M	White	29.9563	Standard	40	20	160	320	80	80	320	320		174C	17
052C	2004-03-29	15	F	White	33.8353	Standard	80	160	160	320	160	320	320	320		052C	2004-03-29	16	F	White	34.1778	Standard	40	80	80	160	20	160	40	160		052C	2004-03-29	17	F	White	33.2442	Standard	40	320	160	320	40	80	80	160		052C	17
170C	2004-01-25	15	M	White	25.0877	Standard	80	80	10	160	40	80	5	80		170C	2004-01-25	16	M	White	27.7469	Standard	20	20	40	80	40	40	5	40		170C	2004-01-25	17	M	White	31.3283	Standard	20	160	80	80	40	40	10	40		170C	17
023C	2004-01-21	15	F	White	28.3085	Standard	320	320	80	1280	160	160	160	160		023C	2004-01-21	16	F	White	26.9797	Standard	40	80	320	320	160	160	80	80		023C	2004-01-21	17	F	White	29.0444	Standard	160	80	320	320	80	160	80	160		023C	17
056C	2003-12-08	15	F	White	19.6816	Standard	160	160	320	320	80	80	160	160		056C	2003-12-08	16	F	White	20.5423	Standard	80	40	320	160	80	40	80	40		056C	2003-12-08	17	F	White	19.7827	Standard	40	320	640	1280	80	80	80	160		056C	17
041C	2003-12-07	15	F	White	20.1878	Standard	320	640	80	160	80	80	160	80		041C	2003-12-07	16	F	White	20.3062	Standard	160	160	160	160	80	160	40	160		041C	2003-12-07	17	F	White	18.9708	Standard	160	320	160	320	40	80	80	80		041C	17
046C	2003-11-07	16	M	White	32.2263	Standard	160	160	80	320	160	320	80	80		046C	2003-11-07	16	M	White	34.9102	Standard	40	80	80	160	160	160	80	160		046C	2003-11-07	17	M	White	33.8727	Standard	80	160	160	320	80	80	80	160		046C	17
017C - 540	2002-07-04	17	M	White	18.8001	Standard	40	80	320	1280	320	320	320	320		017C - 540	2002-07-04	18	M	White	19.4369	Standard	10	40	640	640	160	320	160	320		017C - 540	2002-07-04	18	M	White	19.4369	Standard	20	160	320	640	160	320	160	320		008C - 539	18
008C - 539	2002-04-20	17	M	White	24.0299	Standard	80	160	40	640	80	80	160	160		008C - 539	2002-04-20	18	M	White	22.5145	Standard	5	80	160	160	40	80	80	80		008C - 539	2002-04-20	18	M	White	22.5145	Standard	80	80	320	320	80	80	160	160		017C - 540	18
426	2001-10-25	18	F	White	22.1246	Standard	20	40	80	160	40	80	80	80		426	2001-10-25	19	F	White	22.4068	Standard	5	20	160	160	40	160	40	160		426	2001-10-25	19	F	White	23.2355	Standard	40	40	160	160	40	40	40	80		426	19
418	2001-08-13	18	M	White	17.4269	Standard	160	160	80	640	160	160	160	80		418	2001-08-13	19	M	White	16.462	Standard	40	40	160	160	160	160	40	80		418	2001-08-13	20	M	White	17.1559	Standard	80	80	160	320	80	80	40	40		418	20
531	2000-07-18	19	F	White	26.8088	Standard	20	80	5	160	10	160	80	160		531	2000-07-18	20	F	White	29.4026	Standard	5	40	80	80	20	80	80	160		531	2000-07-18	21	F	White	29.6931	Standard	20	160	80	160	10	80	80	160		531	21
238	1999-02-15	20	F	White	28.4945	Standard	160	160	5	5	160	320	5	80		238	1999-02-15	21	F	White	30.9763	Standard	80	80	640	640	160	160	20	40		238	1999-02-15	22	F	White	31.145	Standard	40	160	40	640	40	80	20	80		238	22
439	1998-07-06	21	F	Black	24.8459	Standard	40	40	20	10	20	20	40	20		439	1998-07-06	22	F	Black	24.9733	Standard	20	20	160	160	40	80	40	80		439	1998-07-06	23	F	Black	25.9542	Standard	20	20	80	80	20	40	20	40		439	23
85	1998-05-27	21	F	White	21.0419	Standard	20	40	5	10	40	80	10	20		85	1998-05-27	22	F	White	21.3933	Standard	20	80	80	160	20	80	10	160		85	1998-05-27	22	F	White	21.3933	Standard	20	80	80	80	20	40	20	40		85	22
450	1996-09-24	23	F	White	19.1705	Standard	20	320	5	160	80	160	80	160		450	1996-09-24	24	F	White	18.2484	Standard	5	40	20	160	80	160	40	80		450	1996-09-24	25	F	White	21.0218	Standard	40	80	80	320	160	320	80	80		450	25
459	1996-07-17	23	F	White	33.1211	Standard	5	160	5	160	320	320	320	320		459	1996-07-17	24	F	White	31.6375	Standard	5	40	80	160	320	320	160	160		459	1996-07-17	24	F	White	31.6375	Standard	20	320	160	320	320	640	160	320		459	24
524	1996-07-13	23	F	White	22.5537	Standard	160	320	20	320	80	160	40	80		524	1996-07-13	24	F	White	23.9521	Standard	20	40	80	80	40	80	10	20		524	1996-07-13	25	F	White	25.1091	Standard	80	80	80	80	40	80	20	40		524	25
507	1996-05-17	23	F	White	33.3499	Standard	80	160	5	80	160	320	40	80		507	1996-05-17	24	F	White	36.0527	Standard	10	40	20	320	160	160	20	80		507	1996-05-17	25	F	White	33.8161	Standard	20	80	80	160	80	320	40	80		507	25
442	1995-12-22	23	F	White	35.7373	Standard	10	80	5	160	20	160	5	40		442	1995-12-22	24	F	White	36.1965	Standard	10	20	80	160	40	80	10	160		442	1995-12-22	25	F	White	35.6552	Standard	10	160	80	80	40	80	10	40		442	25
39	1994-10-28	25	F	White	23.4548	Standard	40	40	80	80	160	160	5	20		39	1994-10-28	25	F	White	23.9083	Standard	40	160	320	320	160	320	10	20		39	1994-10-28	26	F	White	23.2093	Standard	20	80	320	320	80	160	5	10		39	26
118	1994-09-28	25	F	White	21.26	Standard	40	80	40	320	40	80	160	160		118	1994-09-28	26	F	White	21.5826	Standard	40	80	160	320	40	80	160	160		118	1994-09-28	27	F	White	20.3441	Standard	20	160	160	320	20	40	160	160		118	27
211	1994-08-14	25	M	White	30.7203	Standard	80	80	5	20	80	80	20	40		211	1994-08-14	26	M	White	32.5834	Standard	80	80	80	160	80	80	10	10		211	1994-08-14	27	M	White	35.445	Standard	80	160	40	80	40	40	10	20		211	27
253	1993-10-13	25	M	White	22.5752	Standard	160	160	160	320	640	320	80	80		253	1993-10-13	26	M	White	22.6477	Standard	320	160	1280	640	320	320	10	20		253	1993-10-13	27	M	White	23.4311	Standard	80	160	160	320	160	160	20	20		253	27
456	1993-08-11	26	M	White	25.3162	Standard	40	80	40	640	80	320	40	160		456	1993-08-11	27	M	White	24.8532	Standard	20	20	80	160	160	160	10	40		456	1993-08-11	28	M	White	25.5299	Standard	10	40	160	160	80	160	20	20		456	28
512	1993-03-26	26	F	White	27.954	Standard	80	80	5	40	40	160	5	80		512	1993-03-26	27	F	White	23.4859	Standard	5	20	20	80	40	80	5	40		512	1993-03-26	28	F	White	25.1458	Standard	20	20	80	80	40	40	20	20		512	28
65	1993-01-16	26	F	Hispanic or Latino	21.551	Standard	80	80	20	20	320	640	80	160		65	1993-01-16	27	F	Hispanic or Latino	22.119	Standard	20	40	320	320	320	320	10	20		65	1993-01-16	28	F	Hispanic or Latino	22.5403	Standard	40	80	80	80	160	320	20	40		65	28
29	1992-12-10	26	F	White	26.1208	Standard	40	80	10	20	160	320	80	160		29	1992-12-10	27	F	White	26.3856	Standard	5	40	80	160	160	320	40	80		29	1992-12-10	28	F	White	24.2644	Standard	20	160	160	160	160	160	80	160		29	28
526	1992-12-05	27	F	White	27.4092	Standard	160	320	10	80	80	640	20	160		526	1992-12-05	27	F	White	27.1581	Standard	40	80	80	160	160	640	20	320		526	1992-12-05	28	F	White	26.5895	Standard	80	80	80	80	160	160	20	40		526	28
161	1992-07-08	27	M	White	26.8735	Standard	160	160	5	20	640	640	80	80		161	1992-07-08	28	M	White	27.1435	Standard	5	80	160	320	160	320	20	40		161	1992-07-08	29	M	White	27.0742	Standard	160	160	160	160	160	160	40	40		161	29
471	1992-07-05	27	F	White	25.2213	Standard	5	320	5	80	20	320	10	160		471	1992-07-05	28	F	White	24.9511	Standard	80	80	40	160	320	320	80	160		471	1992-07-05	29	F	White	24.5994	Standard	40	80	80	80	80	80	40	80		471	29
232	1992-06-27	27	F	White	24.7979	Standard	20	80	5	5	160	160	20	40		232	1992-06-27	28	F	White	25.5003	Standard	5	40	40	80	80	80	5	20		232	1992-06-27	29	F	White	26.0217	Standard	20	80	20	40	40	40	5	10		232	29
475	1992-03-11	27	F	White	36.7775	Standard	20	40	5	80	80	160	20	40		475	1992-03-11	28	F	White	36.6513	Standard	10	20	40	40	320	320	10	20		475	1992-03-11	29	F	White	39.4985	Standard	10	160	40	80	160	320	20	20		475	29
5	1991-11-24	27	F	White	28.215	Standard	10	10	5	20	40	80	5	10		5	1991-11-24	28	F	White	22.0325	Standard	5	5	80	80	40	40	5	10		5	1991-11-24	29	F	White	17.4994	Standard	5	20	160	160	40	40	5	20		5	29
221	1991-05-13	28	F	White	22.0656	Standard	40	80	20	160	160	160	40	80		221	1991-05-13	29	F	White	22.1373	Standard	20	40	80	160	80	80	20	40		221	1991-05-13	30	F	White	21.8978	Standard	20	40	80	80	40	40	20	40		221	30
69	1991-05-06	28	M	White	27.9356	Standard	20	80	5	5	160	320	40	80		69	1991-05-06	29	M	Hispanic or Latino	28.9563	Standard	10	160	160	160	160	320	10	40		69	1991-05-06	29	M	Hispanic or Latino	28.9563	Standard	40	40	40	80	80	160	10	40		69	29
473	1991-04-13	28	F	White	30.8639	Standard	5	640	80	80	40	160	40	40		473	1991-04-13	29	F	White	30.2692	Standard	40	80	320	320	80	160	20	20		473	1991-04-13	30	F	White	32.3425	Standard	160	320	320	320	80	160	20	40		473	30
11	1991-03-01	28	F	White	38.9339	Standard	160	160	10	20	640	640	80	80		11	1991-03-01	29	F	White	49.2235	Standard	160	160	80	160	640	640	10	80		11	1991-03-01	30	F	White	51.2774	Standard	80	640	40	640	320	320	20	160		11	30
463	1990-10-31	29	F	White	27.954	Standard	10	160	5	80	40	1280	5	1280		463	1990-10-31	30	F	White	28.6488	Standard	10	20	40	160	320	320	80	80		463	1990-10-31	30	F	White	29.2738	Standard	10	160	80	160	160	160	80	80		463	30
443	1988-12-01	31	F	White	31.523	Standard	10	80	10	40	160	640	80	160		443	1988-12-01	31	F	White	34.3465	Standard	10	10	40	160	320	320	20	80		443	1988-12-01	32	F	White	37.6832	Standard	10	40	40	80	160	640	20	80		443	32
194	1988-08-12	31	M	White	27.9036	Standard	20	20	5	20	320	320	40	80		194	1988-08-12	32	M	White	28.4545	Standard	20	20	160	160	320	320	40	40		194	1988-08-12	33	M	White	28.4876	Standard	10	40	80	80	160	160	40	40		194	33
497	1988-07-21	31	F	Hispanic or Latino	35.3817	Standard	80	80	10	10	80	80	20	40		497	1988-07-21	32	F	Hispanic or Latino	34.7484	Standard	20	40	20	20	40	80	10	20		497	1988-07-21	33	F	Hispanic or Latino	35.992	Standard	40	40	20	20	40	40	20	20		497	33
1	1987-11-19	31	F	White	38.1253	Standard	40	80	5	160	160	1280	40	320		1	1987-11-19	32	F	White	36.9255	Standard	40	80	40	160	320	320	10	20		1	1987-11-19	33	F	White	43.2203	Standard	20	640	20	320	160	320	5	80		1	33
458	1987-10-07	32	M	White	39.3659	Standard	5	320	5	20	5	40	5	20		458	1987-10-07	33	M	White	39.7645	Standard	5	10	5	160	10	40	5	20		458	1987-10-07	34	M	White	39.3186	Standard	10	40	20	40	20	40	10	20		458	34
396	1985-09-21	34	F	White	23.1548	Standard	40	160	5	80	160	160	5	80		396	1985-09-21	35	F	White	20.9368	Standard	80	80	40	80	160	160	20	20		396	1985-09-21	36	F	White	21.1232	Standard	40	80	80	80	80	80	20	20		396	36
225	1984-09-15	35	M	White	25.3121	Standard	40	40	5	10	640	320	20	20		225	1984-09-15	36	M	White	26.4002	Standard	40	40	10	40	320	320	5	20		225	1984-09-15	37	M	White	25.6874	Standard	20	40	40	80	160	160	10	10		225	37
207	1984-04-19	35	M	White	25.7858	Standard	80	160	10	160	320	320	160	160		207	1984-04-19	36	M	White	24.5823	Standard	80	80	20	80	160	160	40	80		207	1984-04-19	37	M	White	24.2874	Standard	20	40	20	40	80	80	40	80		207	37
424	1983-12-07	36	M	White	38.0475	Standard	10	40	5	5	5	40	10	80		424	1983-12-07	36	M	White	36.4367	Standard	5	20	20	80	40	40	40	40		424	1983-12-07	37	M	White	35.2377	Standard	20	80	40	80	20	40	40	80		424	37
491	1983-01-25	36	M	White	37.7408	Standard	40	80	10	40	20	40	20	40		491	1983-01-25	37	M	White	38.4004	Standard	10	20	40	40	20	40	10	20		491	1983-01-25	38	M	White	38.5316	Standard	10	160	20	20	20	40	20	40		491	38
466	1982-12-31	36	F	White	24.9524	Standard	20	40	5	20	10	80	40	40		466	1982-12-31	37	F	White	24.548	Standard	10	10	40	40	320	40	20	10		466	1982-12-31	38	F	White	23.7055	Standard	10	10	40	80	40	40	20	20		466	38
438	1981-12-27	37	M	White	31.325	Standard	5	5	5	40	5	320	5	20		438	1981-12-27	38	M	White	30.9501	Standard	5	20	5	80	20	80	5	5		438	1981-12-27	39	M	White	30.9553	Standard	20	80	20	20	20	40	20	40		438	39
522	1981-11-18	38	M	White	25.6185	Standard	40	80	5	20	160	320	80	160		522	1981-11-18	39	M	Hispanic or Latino	25.5586	Standard	5	10	5	80	160	160	40	80		522	1981-11-18	39	M	Hispanic or Latino	26.7385	Standard	5	40	20	40	80	160	80	80		522	39
155	1981-04-13	38	M	White	49.2097	Standard	20	80	5	80	160	320	160	320		155	1981-04-13	39	M	White	52.6072	Standard	40	160	10	40	80	160	160	160		155	1981-04-13	40	M	White	54.2772	Standard	40	80	10	80	80	80	160	160		155	40
128	1981-04-02	38	F	Black	36.375	Standard	40	80	10	160	20	80	5	20		128	1981-04-02	39	F	Black	38.5571	Standard	80	80	80	160	20	80	10	40		128	1981-04-02	40	F	Black	37.3669	Standard	40	80	80	160	20	40	20	40		128	40
215	1981-03-23	38	F	White	24.4204	Standard	10	10	40	80	20	40	40	40		215	1981-03-23	39	F	White	25.7373	Standard	5	10	160	160	20	20	40	40		215	1981-03-23	40	F	White	24.6365	Standard	5	40	80	80	20	20	40	40		215	40
330	1980-07-02	39	F	Hispanic or Latino	38.6074	Standard	5	10	5	20	10	40	10	20		330	1980-07-02	40	F	Hispanic or Latino	35.2338	Standard	5	20	10	40	20	20	10	20		330	1980-07-02	41	F	Hispanic or Latino	34.605	Standard	5	10	20	80	10	20	10	40		330	41
461	1980-04-29	39	M	White	24.4136	Standard	5	20	5	40	5	20	40	40		461	1980-04-29	40	M	White	23.3704	Standard	5	20	20	40	10	20	20	40		461	1980-04-29	41	M	White	24.7183	Standard	10	80	20	160	10	20	20	80		461	41
300	1979-12-22	39	F	White	27.642	Standard	160	80	5	20	40	40	160	160		300	1979-12-22	40	F	White	26.4225	Standard	160	80	40	40	20	20	80	160		300	1979-12-22	41	F	White	27.6839	Standard	20	80	20	20	10	10	80	80		300	41
279	1979-08-23	40	F	White	27.4072	Standard	40	40	10	160	10	20	5	20		279	1979-08-23	41	F	White	26.8046	Standard	160	80	160	160	10	20	10	20		279	1979-08-23	42	F	White	27.8696	Standard	40	320	40	80	5	20	20	40		279	42
219	1979-06-29	40	M	White	31.7106	Standard	40	40	10	40	160	160	320	320		219	1979-06-29	41	M	White	32.8994	Standard	20	160	20	40	80	160	160	160		219	1979-06-29	42	M	White	34.0288	Standard	40	160	20	80	80	80	160	320		219	42
434	1979-05-11	40	F	White	20.9473	Standard	20	40	40	40	40	80	160	160		434	1979-05-11	41	F	White	20.9097	Standard	5	20	20	40	40	80	80	160		434	1979-05-11	42	F	White	19.5933	Standard	20	40	20	80	40	80	160	320		434	42
479	1979-02-16	40	F	White	29.7261	Standard	80	80	160	80	5	40	80	80		479	1979-02-16	41	F	White	30.2466	Standard	40	40	80	80	5	20	20	40		479	1979-02-16	42	F	White	29.2009	Standard	10	40	40	40	5	20	20	40		479	42
290	1979-01-01	40	M	White	29.1265	Standard	20	20	5	20	80	80	20	40		290	1979-01-01	41	M	White	29.1617	Standard	5	20	10	80	40	40	10	40		290	1979-01-01	42	M	White	28.3768	Standard	20	40	10	160	20	40	20	20		290	42
407	1978-11-05	41	M	White	29.9676	Standard	80	80	20	640	20	40	40	40		407	1978-11-05	41	M	White	30.9255	Standard	20	40	160	160	40	40	20	40		407	1978-11-05	43	M	White	28.7967	Standard	20	80	40	40	20	40	20	40		407	43
492	1977-07-16	42	M	White	26.4631	Standard	5	10	5	10	5	20	320	160		492	1977-07-16	43	M	White	27.7146	Standard	5	5	5	20	10	20	40	160		492	1977-07-16	44	M	White	30.0996	Standard	20	10	5	5	5	40	80	80		492	44
410	1977-05-04	42	F	White	21.1419	Standard	20	20	5	10	20	40	160	80		410	1977-05-04	43	F	White	20.8112	Standard	5	10	5	80	20	40	40	80		410	1977-05-04	44	F	White	21.9152	Standard	5	20	5	80	20	20	40	80		410	44
260	1977-04-20	42	F	White	20.3546	Standard	5	80	5	320	5	160	5	80		260	1977-04-20	43	F	White	20.8573	Standard	5	5	80	80	40	40	5	5		260	1977-04-20	44	F	White	20.5474	Standard	20	80	40	160	20	40	20	40		260	44
249	1977-03-26	42	F	White	31.9531	Standard	10	10	5	40	40	40	80	160		249	1977-03-26	43	F	White	33.9275	Standard	20	20	40	80	40	40	80	80		249	1977-03-26	44	F	White	32.6869	Standard	10	20	5	10	20	20	80	80		249	44
337	1977-02-09	42	F	White	22.777	Standard	5	5	10	10	80	80	80	80		337	1977-02-09	43	F	White	23.1773	Standard	5	10	40	40	80	40	80	80		337	1977-02-09	44	F	White	24.1466	Standard	5	20	20	40	40	40	80	80		337	44
22	1977-01-07	42	M	White	45.0482	Standard	20	80	20	40	20	40	40	40		22	1977-01-07	43	M	White	48.8475	Standard	40	5	160	80	40	20	80	40		22	1977-01-07	44	M	White	53.1341	Standard	40	160	40	160	20	40	40	160		22	44
311	1976-09-05	43	F	White	31.5719	Standard	10	20	10	20	10	20	10	20		311	1976-09-05	44	F	Hispanic or Latino	32.0177	Standard	10	20	10	20	10	20	10	20		311	1976-09-05	45	F	Hispanic or Latino	30.3303	Standard	5	20	10	20	10	10	20	20		311	45
280	1976-06-16	43	F	White	22.2543	Standard	5	160	10	40	5	5	5	80		280	1976-06-16	44	F	White	22.6302	Standard	5	10	40	80	5	5	40	40		280	1976-06-16	45	F	White	23.3203	Standard	5	160	10	20	5	5	40	40		280	45
387	1976-03-12	43	M	White	27.1556	Standard	10	10	5	10	160	160	40	80		387	1976-03-12	44	M	White	27.0197	Standard	40	40	40	40	160	160	40	40		387	1976-03-12	45	M	White	26.6238	Standard	10	80	40	80	80	320	40	320		387	45
355	1976-01-28	43	F	White	49.8686	Standard	40	80	10	160	20	320	10	80		355	1976-01-28	44	F	White	44.6565	Standard	40	80	20	40	40	40	20	40		355	1976-01-28	45	F	White	46.8425	Standard	20	40	10	40	40	40	40	40		355	45
322	1976-01-27	43	F	White	48.7424	Standard	5	20	10	20	160	160	160	320		322	1976-01-27	44	F	White	49.7617	Standard	5	320	20	320	80	320	80	640		322	1976-01-27	45	F	White	46.5382	Standard	20	80	40	160	80	80	160	160		322	45
420	1975-08-25	44	F	Black	24.4143	Standard	10	40	20	80	320	640	640	640		420	1975-08-25	45	F	Black	26.3251	Standard	5	20	80	160	640	640	640	640		420	1975-08-25	46	F	Black	22.3398	Standard	5	40	80	80	640	640	640	640		420	46
422	1975-07-28	44	F	White	22.682	Standard	5	80	5	20	5	80	40	640		422	1975-07-28	45	F	White	22.1265	Standard	5	20	5	20	10	40	20	80		422	1975-07-28	46	F	White	23.7428	Standard	10	40	5	40	10	20	40	80		422	46
220	1975-06-17	44	F	White	45.7126	Standard	40	40	20	20	20	40	10	40		220	1975-06-17	45	F	White	46.2767	Standard	40	80	10	40	20	20	10	20		220	1975-06-17	46	F	White	47.6419	Standard	20	160	20	640	10	40	10	40		220	46
427	1975-03-11	44	F	White	21.7686	Standard	20	10	20	40	10	40	40	40		427	1975-03-11	45	F	White	21.2513	Standard	5	5	20	80	10	20	20	20		427	1975-03-11	46	F	White	22.6457	Standard	20	20	40	40	5	40	20	40		427	46
386	1975-03-04	44	F	White	31.5473	Standard	5	160	5	40	80	80	160	160		386	1975-03-04	45	F	White	31.4483	Standard	5	5	40	160	40	40	80	160		386	1975-03-04	46	F	White	31.7146	Standard	10	160	160	320	20	40	80	160		386	46
409	1974-11-30	44	F	Black	35.6222	Standard	5	160	5	10	5	40	40	320		409	1974-11-30	45	F	Black	33.3624	Standard	10	20	5	160	40	80	320	320		409	1974-11-30	46	F	Black	Unknown	Standard	10	80	40	160	40	80	160	320		409	46
66	1974-07-15	45	M	Asian	30.6989	Standard	5	5	20	40	20	20	160	160		66	1974-07-15	46	M	Asian	32.213	Standard	5	5	160	160	10	10	80	80		66	1974-07-15	47	M	Asian	31.5328	Standard	5	10	80	160	10	10	160	160		66	47
38	1973-10-24	46	M	White	30.6435	Standard	20	40	10	160	80	80	160	160		38	1973-10-24	46	M	White	30.5216	Standard	5	160	40	80	40	160	80	160		38	1973-10-24	47	M	White	29.8211	Standard	20	80	40	40	40	80	160	160		38	47
395	1973-05-29	46	F	White	30.0678	Standard	5	320	5	5	5	20	10	640		395	1973-05-29	47	F	White	29.9772	Standard	40	40	5	20	5	40	80	80		395	1973-05-29	48	F	White	30.5024	Standard	20	40	5	5	20	40	80	80		395	48
328	1973-03-12	46	F	White	30.0971	Standard	5	10	10	40	5	5	10	10		328	1973-03-12	47	F	White	29.819	Standard	5	80	20	40	5	10	20	40		328	1973-03-12	48	F	White	30.1025	Standard	20	160	20	80	20	20	20	80		328	48
397	1972-08-19	47	F	Black	36.9773	Standard	5	5	5	5	5	40	80	80		397	1972-08-19	48	F	Black	36.9913	Standard	5	5	40	40	20	20	80	80		397	1972-08-19	49	F	Black	35.0213	Standard	5	5	80	40	5	10	80	80		397	49
360	1972-01-18	47	F	White	24.7878	Standard	5	5	5	80	160	160	160	160		360	1972-01-18	48	F	White	24.8864	Standard	5	5	160	160	160	160	160	320		360	1972-01-18	49	F	White	24.4739	Standard	5	5	80	80	80	80	160	160		360	49
431	1971-12-15	47	F	White	26.9847	Standard	40	40	5	10	80	160	640	640		431	1971-12-15	48	F	White	28.1227	Standard	5	10	20	80	160	160	320	640		431	1971-12-15	49	F	White	27.198	Standard	20	20	20	40	80	160	320	640		431	49
378	1971-11-28	48	F	White	27.6723	Standard	40	40	5	80	80	160	80	320		378	1971-11-28	48	F	White	29.0656	Standard	5	40	10	80	80	80	80	40		378	1971-11-28	49	F	White	31.3053	Standard	20	80	80	40	40	80	80	80		378	49
462	1971-09-18	48	F	White	24.0868	Standard	5	20	5	5	40	20	80	40		462	1971-09-18	49	F	White	23.4936	Standard	5	5	5	10	80	40	40	40		462	1971-09-18	50	F	White	25.1607	Standard	10	40	20	20	40	40	80	80		462	50
392	1971-07-28	48	F	White	22.527	Standard	10	40	5	80	80	160	160	80		392	1971-07-28	49	F	White	23.0471	Standard	160	160	40	80	80	80	80	80		392	1971-07-28	50	F	White	23.1417	Standard	40	160	10	160	40	80	80	80		392	50
51	1971-06-01	48	M	White	27.865	Standard	5	5	5	20	20	40	5	10		51	1971-06-01	49	M	White	28.4563	Standard	5	5	5	20	20	20	10	20		51	1971-06-01	50	M	White	28.2348	Standard	20	20	10	20	20	20	20	20		51	50
404	1970-11-29	48	F	White	40.7858	Standard	80	40	5	40	160	160	80	80		404	1970-11-29	49	F	White	41.9232	Standard	80	320	80	160	160	160	80	80		404	1970-11-29	50	F	White	37.6924	Standard	10	10	5	80	80	160	80	80		404	50
364	1970-10-05	49	F	White	31.7839	Standard	5	5	40	20	80	40	80	80		364	1970-10-05	50	F	White	31.746	Standard	5	5	80	160	40	40	40	40		364	1970-10-05	50	F	White	Unknown	Standard	10	40	20	80	20	40	40	80		364	50
468	1970-07-26	49	M	White	25.6085	Standard	20	40	5	10	20	40	160	160		468	1970-07-26	50	M	White	26.5183	Standard	5	5	10	80	40	40	80	160		468	1970-07-26	51	M	White	26.1734	Standard	10	40	40	40	20	40	80	80		468	51
8	1970-07-23	49	F	Black	39.6823	Standard	40	80	5	80	20	40	40	80		8	1970-07-23	50	F	Black	38.4615	Standard	20	80	40	160	20	80	40	80		8	1970-07-23	51	F	Black	41.2951	Standard	10	80	80	160	20	20	40	80		8	51
448	1970-02-05	49	M	White	35.4468	Standard	5	160	5	160	5	320	5	320		448	1970-02-05	50	M	White	36.1469	Standard	5	40	20	640	320	160	40	80		448	1970-02-05	51	M	White	34.8043	Standard	20	40	320	320	160	320	40	80		448	51
81	1970-01-08	49	F	White	20.1712	Standard	40	40	5	10	160	160	80	80		81	1970-01-08	50	F	White	19.9943	Standard	40	40	10	160	160	160	80	80		81	1970-01-08	51	F	White	20.2665	Standard	20	160	20	160	80	160	80	160		81	51
100	1970-01-06	49	F	White	33.3714	Standard	5	20	20	160	10	20	20	40		100	1970-01-06	50	F	White	35.1548	Standard	5	20	40	160	10	20	20	80		100	1970-01-06	51	F	White	35.5468	Standard	10	10	10	20	10	10	40	40		100	51
340	1969-09-05	50	M	White	26.0972	Standard	10	10	5	40	320	320	160	160		340	1969-09-05	51	M	White	24.9549	Standard	5	5	40	40	160	160	160	160		340	1969-09-05	52	M	White	26.0653	Standard	10	20	80	40	5	80	160	160		340	52
412	1969-02-28	50	F	White	22.2961	Standard	20	40	20	20	10	20	80	40		412	1969-02-28	51	F	White	23.1269	Standard	20	20	160	320	20	40	40	80		412	1969-02-28	52	F	White	24.2874	Standard	40	40	160	160	20	20	40	80		412	52
321	1968-11-27	50	F	White	25.6568	Standard	10	10	5	20	10	40	5	20		321	1968-11-27	51	F	White	27.2378	Standard	5	40	5	40	10	20	5	10		321	1968-11-27	52	F	White	27.6867	Standard	5	10	5	40	10	10	10	20		321	52
62	1968-11-02	51	F	White	24.3645	Standard	10	20	5	80	10	40	10	40		62	1968-11-02	52	F	White	26.6556	Standard	5	160	160	160	20	40	10	20		62	1968-11-02	52	F	White	27.6504	Standard	20	40	80	80	10	20	20	40		62	52
367	1968-09-02	51	M	White	32.8775	Standard	5	10	5	5	160	80	10	10		367	1968-09-02	52	M	White	32.7479	Standard	20	40	20	80	80	80	10	10		367	1968-09-02	53	M	White	32.1752	Standard	40	40	5	10	40	80	10	10		367	53
373	1968-03-07	51	F	White	22.9774	Standard	10	10	10	20	80	80	320	320		373	1968-03-07	52	F	White	22.5619	Standard	5	40	40	160	40	40	80	80		373	1968-03-07	53	F	White	24.0211	Standard	5	40	10	10	80	80	80	80		373	53
480	1968-02-06	51	F	White	24.769	Standard	5	40	5	5	5	40	20	320		480	1968-02-06	52	F	White	23.7541	Standard	5	5	5	10	40	40	80	80		480	1968-02-06	53	F	White	22.5944	Standard	5	20	5	20	20	40	80	80		480	53
227	1968-02-03	51	F	White	33.5368	Standard	40	160	5	160	40	160	40	80		227	1968-02-03	52	F	White	34.326	Standard	20	160	10	320	40	160	20	40		227	1968-02-03	53	F	White	37.0708	Standard	40	160	10	80	40	40	40	40		227	53
417	1967-09-02	52	M	White	27.4908	Standard	10	10	10	10	20	20	320	160		417	1967-09-02	53	M	White	28.2349	Standard	5	5	10	10	20	20	80	160		417	1967-09-02	54	M	White	27.5614	Standard	10	5	20	20	10	20	80	160		417	54
393	1967-03-26	52	M	White	30.9878	Standard	20	40	40	80	10	40	320	320		393	1967-03-26	53	M	White	29.5944	Standard	10	20	40	40	20	20	160	160		393	1967-03-26	54	M	White	30.0072	Standard	40	80	5	40	5	20	160	160		393	54
358	1967-01-06	52	F	White	39.571	Standard	10	10	10	40	20	20	40	20		358	1967-01-06	53	F	White	40.2648	Standard	5	20	40	80	20	40	20	40		358	1967-01-06	54	F	White	41.7775	Standard	5	80	5	80	10	40	40	80		358	54
502	1966-12-03	53	M	White	25.4325	Standard	5	80	5	20	40	40	160	80		502	1966-12-03	53	M	White	25.8764	Standard	20	20	10	40	40	40	80	80		502	1966-12-03	54	M	White	25.3579	Standard	5	40	10	40	40	40	80	80		502	54
217	1966-03-07	53	F	Hispanic or Latino	31.9927	Standard	20	40	10	80	20	40	40	40		217	1966-03-07	54	F	Hispanic or Latino	31.7255	Standard	5	80	5	20	20	80	20	40		217	1966-03-07	55	F	Hispanic or Latino	32.4923	Standard	10	160	5	40	10	40	20	80		217	55
388	1966-02-13	53	F	White	28.1826	Standard	5	40	5	10	5	20	5	80		388	1966-02-13	54	F	White	27.8077	Standard	5	5	5	5	10	40	20	40		388	1966-02-13	55	F	White	28.378	Standard	5	40	20	40	5	20	20	80		388	55
17	1965-04-01	54	M	White	33.6159	Standard	5	10	5	5	20	40	20	20		17	1965-04-01	55	M	White	33.1913	Standard	5	5	20	40	20	40	20	40		17	1965-04-01	56	M	White	33.9588	Standard	5	20	20	20	20	20	20	80		17	56
317	1965-02-23	54	F	White	25.669	Standard	10	40	5	20	5	40	5	40		317	1965-02-23	55	F	White	27.1207	Standard	5	20	5	160	10	20	10	20		317	1965-02-23	56	F	White	26.8542	Standard	5	20	40	80	5	10	10	20		317	56
318	1964-08-25	55	M	White	24.7696	Standard	5	80	5	5	5	80	5	80		318	1964-08-25	56	M	White	25.9657	Standard	40	40	10	80	10	40	20	40		318	1964-08-25	57	M	White	25.1315	Standard	20	40	5	20	10	20	40	80		318	57
175	1964-04-21	55	M	Black	30.4336	Standard	80	80	5	40	10	40	40	80		175	1964-04-21	56	M	Black	25.8115	Standard	5	10	40	80	40	20	80	80		175	1964-04-21	57	M	Black	25.4254	Standard	20	40	80	80	10	10	80	80		175	57
432	1963-11-19	56	M	White	28.8267	Standard	5	160	5	40	5	10	5	160		432	1963-11-19	56	M	White	29.0023	Standard	5	20	5	80	5	40	5	80		432	1963-11-19	57	M	White	28.932	Standard	40	160	10	10	10	80	40	160		432	57
416	1963-10-11	56	F	White	21.3384	Standard	10	10	5	20	40	40	80	40		416	1963-10-11	57	F	White	21.5684	Standard	5	5	10	10	40	40	20	20		416	1963-10-11	58	F	White	21.2024	Standard	10	20	10	10	20	20	20	40		416	58
166	1963-08-19	56	M	White	30.778	Standard	20	40	10	20	160	160	80	80		166	1963-08-19	57	M	White	30.6321	Standard	5	160	40	160	80	160	40	80		166	1963-08-19	58	M	White	29.4342	Standard	80	80	80	80	80	80	160	160		166	58
305	1963-08-03	56	M	White	31.7677	Standard	40	40	5	80	80	160	20	40		305	1963-08-03	57	M	White	32.4511	Standard	40	80	40	160	80	80	10	20		305	1963-08-03	58	M	White	32.4537	Standard	20	80	40	80	40	80	10	20		305	58
405	1963-05-18	56	F	White	26.2123	Standard	5	20	10	20	10	640	10	320		405	1963-05-18	57	F	White	25.9962	Standard	5	40	80	80	640	640	160	160		405	1963-05-18	58	F	White	26.2391	Standard	40	40	20	40	160	160	80	160		405	58
297	1963-01-02	56	F	White	27.9773	Standard	5	5	5	10	5	40	5	5		297	1963-01-02	57	F	White	28.0158	Standard	5	5	5	10	5	10	5	10		297	1963-01-02	58	F	White	30.1466	Standard	5	80	5	40	5	20	5	20		297	58
359	1962-07-25	57	F	White	39.1508	Standard	5	5	10	20	80	80	10	20		359	1962-07-25	58	F	White	39.9258	Standard	20	80	40	160	40	160	10	40		359	1962-07-25	59	F	White	37.5985	Standard	20	20	80	40	40	40	10	20		359	59
374	1962-06-12	57	F	Other (Semitic)	35.4835	Standard	5	5	10	20	80	80	40	40		374	1962-06-12	58	F	Other (Semitic)	31.6612	Standard	5	10	160	160	80	80	40	40		374	1962-06-12	59	F	Other (Semitic)	34.4244	Standard	10	40	80	80	40	40	40	40		374	59
384	1961-07-13	58	F	White	37.2206	Standard	5	5	5	80	10	320	5	10		384	1961-07-13	59	F	White	35.5826	Standard	5	40	10	80	40	40	10	10		384	1961-07-13	60	F	White	36.5143	Standard	5	80	80	160	20	40	10	20		384	60
370	1961-06-23	58	M	White	21.0616	Standard	40	40	5	10	320	320	320	320		370	1961-06-23	59	M	White	20.9752	Standard	5	40	20	20	160	320	160	320		370	1961-06-23	60	M	White	20.6383	Standard	20	20	10	10	320	320	160	160		370	60
385	1961-06-05	58	F	White	25.3037	Standard	20	1280	5	40	40	160	160	160		385	1961-06-05	59	F	White	26.8358	Standard	1280	640	160	160	40	40	160	160		385	1961-06-05	60	F	White	27.1334	Standard	5	160	80	320	20	160	80	320		385	60
352	1961-03-07	58	M	White	27.1438	Standard	5	160	5	5	40	160	20	80		352	1961-03-07	59	M	White	27.4272	Standard	40	320	10	80	80	160	40	80		352	1961-03-07	60	M	White	27.2628	Standard	40	320	40	160	40	80	40	160		352	60
425	1960-12-20	58	F	White	42.7159	Standard	20	40	20	80	20	640	320	320		425	1960-12-20	59	F	White	41.6409	Standard	5	40	80	80	320	640	160	320		425	1960-12-20	60	F	White	40.6628	Standard	80	80	40	160	160	160	160	160		425	60
89	1960-10-20	58	M	White	31.6953	Standard	160	320	10	320	80	160	40	80		89	1960-10-20	59	M	White	31.1661	Standard	320	640	10	40	80	160	40	80		89	1960-10-20	60	M	White	30.537	Standard	160	320	20	80	80	80	40	80		89	60
58	1960-08-30	59	F	White	36.7476	Standard	5	320	40	80	80	320	20	160		58	1960-08-30	60	F	White	36.9201	Standard	5	160	80	160	80	80	10	40		58	1960-08-30	61	F	White	36.0825	Standard	20	160	80	80	40	80	20	40		58	61
190	1959-05-04	60	M	White	27.8061	Standard	40	40	5	20	320	320	160	160		190	1959-05-04	61	M	White	27.9797	Standard	5	160	160	320	160	320	80	80		190	1959-05-04	62	M	White	27.2252	Standard	40	80	80	80	80	160	80	80		190	62
86	1959-01-06	60	M	White	33.2269	Standard	320	640	5	5	80	80	40	40		86	1959-01-06	61	M	White	33.0224	Standard	640	640	5	40	40	80	20	40		86	1959-01-06	62	M	White	31.7924	Standard	80	160	10	10	40	40	40	40		86	62
347	1958-10-27	60	M	White	27.2551	Standard	20	160	5	320	80	160	20	80		347	1958-10-27	61	M	White	27.3819	Standard	40	320	80	80	80	80	20	40		347	1958-10-27	63	M	White	28.077	Standard	40	80	80	40	80	80	20	40		347	63
333	1958-10-09	61	F	White	33.3184	Standard	20	80	10	160	160	320	80	160		333	1958-10-09	62	F	White	32.3776	Standard	10	40	160	160	160	160	40	80		333	1958-10-09	63	F	White	31.805	Standard	10	160	5	80	40	160	40	80		333	63
224	1958-09-04	61	F	White	44.7871	Standard	5	10	5	5	20	40	20	40		224	1958-09-04	62	F	White	49.0264	Standard	5	5	10	80	20	20	10	10		224	1958-09-04	63	F	White	48.5309	Standard	5	20	5	80	10	20	10	20		224	63
306	1957-11-29	61	F	White	28.0617	Standard	5	5	10	40	160	160	40	40		306	1957-11-29	62	F	White	27.1575	Standard	20	80	40	40	80	80	20	20		306	1957-11-29	63	F	White	27.382	Standard	20	160	20	40	40	80	20	40		306	63
312	1957-04-13	62	F	White	31.3482	Standard	20	40	5	20	80	80	10	20		312	1957-04-13	63	F	White	30.9365	Standard	20	80	10	20	80	80	10	20		312	1957-04-13	64	F	White	32.1201	Standard	20	80	20	20	40	40	10	20		312	64
157	1956-11-15	62	M	White	24.9434	Standard	5	10	10	40	20	40	20	80		157	1956-11-15	63	M	White	25.561	Standard	5	5	40	80	40	40	40	40		157	1956-11-15	64	M	White	25.6142	Standard	5	10	40	40	10	20	40	80		157	64
309	1956-08-13	63	F	White	26.1049	Standard	40	40	160	320	80	80	20	20		309	1956-08-13	64	F	White	25.6176	Standard	5	20	320	320	40	40	20	20		309	1956-08-13	65	F	White	23.4118	High Dose	20	40	160	320	20	20	10	20		309	65
379	1956-04-24	63	F	White	21.7601	Standard	20	20	5	10	20	20	5	10		379	1956-04-24	64	F	White	21.6026	Standard	10	10	40	80	20	20	5	5		379	1956-04-24	65	F	White	23.267	High Dose	10	160	10	10	10	10	5	5		379	65
375	1956-04-05	63	M	White	32.3153	Standard	20	40	5	10	320	160	160	160		375	1956-04-05	64	M	White	33.3524	Standard	40	40	80	160	160	160	80	80		375	1956-04-05	65	M	White	34.0063	High Dose	20	1280	5	40	80	160	80	160		375	65
354	1956-02-03	63	M	White	24.1222	Standard	5	80	5	80	10	20	20	20		354	1956-02-03	64	M	White	23.7614	Standard	5	20	40	80	5	20	5	320		354	1956-02-03	65	M	White	23.7614	Standard	5	40	80	80	5	10	160	320		354	65
203	1955-04-27	64	M	Asian	23.9187	Standard	10	40	20	160	160	160	80	80		203	1955-04-27	65	M	Asian	23.4863	High Dose	5	20	40	40	80	80	20	40		203	1955-04-27	66	M	Asian	24.113	High Dose	10	40	40	80	40	40	20	40		203	66
278	1955-02-28	64	M	White	21.0543	Standard	5	5	5	5	5	5	5	5		278	1955-02-28	65	M	White	20.7048	High Dose	5	80	40	80	10	80	5	5		278	1955-02-28	66	M	White	20.3222	High Dose	10	80	40	80	10	20	20	20		278	66
441	1955-02-10	64	F	White	23.9586	Standard	5	80	5	160	5	40	5	40		441	1955-02-10	65	F	White	23.0129	Standard	5	5	10	40	5	10	10	20		441	1955-02-10	66	F	White	22.8237	Standard	10	40	10	80	5	10	20	40		441	66
14	1955-01-25	64	F	White	26.6137	Standard	5	10	5	20	5	40	5	10		14	1955-01-25	65	F	White	26.8868	High Dose	5	5	40	40	5	20	5	20		14	1955-01-25	66	F	White	25.8475	High Dose	5	40	10	20	5	20	5	20		14	66
293	1954-12-01	64	F	White	27.5872	Standard	5	5	5	80	40	320	5	5		293	1954-12-01	65	F	White	25.8271	High Dose	5	160	20	320	80	80	5	80		293	1954-12-01	66	F	White	24.8729	High Dose	20	40	80	160	40	40	20	40		293	66
391	1954-10-04	65	F	White	22.1988	High Dose	5	5	10	20	80	40	20	20		391	1954-10-04	66	F	White	20.9375	High Dose	5	80	80	320	20	80	10	20		391	1954-10-04	66	F	White	20.0822	High Dose	20	160	10	20	20	40	10	20		391	66
369	1954-08-27	65	M	White	25.6019	Standard	40	40	40	40	320	320	40	40		369	1954-08-27	66	M	White	24.7739	High Dose	40	40	40	40	160	320	20	40		369	1954-08-27	67	M	White	24.9992	High Dose	20	40	20	160	160	160	40	40		369	67
270	1954-08-08	65	M	White	28.8219	Standard	40	640	5	80	160	160	5	80		270	1954-08-08	66	M	White	28.9685	High Dose	320	320	5	80	80	160	10	40		270	1954-08-08	67	M	White	29.211	High Dose	80	80	40	160	160	160	20	80		270	67
47	1954-06-23	65	F	White	29.3938	High Dose	5	80	5	80	40	40	40	80		47	1954-06-23	66	F	Asian	27.8477	High Dose	5	40	80	160	40	40	20	40		47	1954-06-23	67	F	Asian	29.3123	High Dose	20	20	20	20	20	20	20	20		47	67
179	1954-06-21	65	F	White	39.6192	Standard	40	80	5	640	160	320	40	80		179	1954-06-21	66	F	White	39.2892	Standard	10	20	10	40	80	160	20	40		179	1954-06-21	67	F	White	43.345	Standard	10	160	20	80	40	160	20	40		179	67
304	1953-10-12	65	F	White	36.6608	High Dose	20	40	10	320	80	160	20	160		304	1953-10-12	66	F	White	35.7642	High Dose	20	40	160	160	40	160	20	80		304	1953-10-12	67	F	White	35.6758	High Dose	20	40	80	80	40	320	40	80		304	67
295	1953-04-15	66	F	White	21.6592	High Dose	80	160	20	80	40	80	40	160		295	1953-04-15	67	F	White	22.8189	High Dose	80	80	20	40	40	40	20	40		295	1953-04-15	68	F	White	23.4031	High Dose	80	160	10	20	20	40	40	80		295	68
313	1953-02-03	66	M	White	38.3526	High Dose	5	10	40	160	40	40	20	40		313	1953-02-03	67	M	White	37.7951	High Dose	5	40	40	160	40	40	10	40		313	1953-02-03	68	M	White	38.0438	High Dose	10	40	40	40	20	20	20	20		313	68
196	1952-10-03	67	M	Hispanic or Latino	33.0233	High Dose	5	5	5	20	10	20	5	5		196	1952-10-03	68	M	Hispanic or Latino	33.4466	High Dose	5	20	20	80	20	40	10	20		196	1952-10-03	68	M	Hispanic or Latino	32.4322	High Dose	5	10	10	20	10	20	10	20		196	68
472	1952-10-02	67	F	White	25.9879	Standard	5	5	5	640	10	160	10	320		472	1952-10-02	68	F	White	26.5126	Standard	5	20	40	160	40	80	40	80		472	1952-10-02	69	F	White	27.182	Standard	5	40	160	160	20	80	40	80		472	69
296	1952-09-27	67	M	White	21.0723	High Dose	20	40	5	10	10	40	10	40		296	1952-09-27	68	M	White	21.0877	High Dose	20	20	5	10	20	20	20	40		296	1952-09-27	68	M	White	21.4043	High Dose	5	80	5	20	10	20	20	20		296	68
268	1952-09-07	67	F	White	32.847	High Dose	5	5	10	320	5	10	20	20		268	1952-09-07	68	F	White	32.1229	High Dose	5	40	80	160	5	20	10	20		268	1952-09-07	69	F	White	32.2125	High Dose	5	80	20	80	5	10	10	20		268	69
77	1952-08-07	67	F	White	29.1354	High Dose	5	40	10	320	40	40	10	40		77	1952-08-07	68	F	White	28.2698	High Dose	5	20	40	320	20	80	10	20		77	1952-08-07	69	F	White	28.9348	High Dose	5	40	20	40	20	20	20	40		77	69
299	1952-07-16	67	F	White	41.7631	High Dose	20	40	5	160	320	640	80	320		299	1952-07-16	68	F	White	41.4395	High Dose	20	320	20	80	320	1280	80	320		299	1952-07-16	69	F	White	41.072	High Dose	80	160	20	160	1280	1280	160	320		299	69
476	1952-05-16	67	M	White	19.7082	Standard	5	20	5	20	80	160	5	40		476	1952-05-16	68	M	White	20.2479	High Dose	5	5	40	40	160	160	10	40		476	1952-05-16	69	M	White	20.9619	High Dose	5	20	10	10	80	160	10	20		476	69
126	1952-02-13	67	M	White	27.7883	High Dose	10	40	5	40	20	20	20	20		126	1952-02-13	68	M	White	28.4663	High Dose	5	10	10	80	20	160	20	40		126	1952-02-13	69	M	White	29.596	High Dose	5	80	20	40	20	40	20	20		126	69
335	1951-12-01	67	F	White	31.1281	High Dose	5	5	10	80	5	5	5	5		335	1951-12-01	68	F	White	30.5421	High Dose	40	80	160	160	10	40	20	40		335	1951-12-01	69	F	White	31.3707	High Dose	20	160	5	160	40	40	10	40		335	69
334	1951-11-07	67	M	White	30.9034	High Dose	10	20	5	40	80	80	40	40		334	1951-11-07	68	M	White	30.1973	High Dose	320	320	40	80	80	80	40	80		334	1951-11-07	69	M	White	31.0202	High Dose	80	160	5	20	80	80	40	80		334	69
314	1951-09-19	68	F	White	26.6238	High Dose	10	20	5	5	10	20	20	40		314	1951-09-19	69	F	White	27.0844	High Dose	5	20	5	5	20	20	20	40		314	1951-09-19	70	F	White	25.3607	High Dose	10	40	5	10	10	10	20	40		314	70
319	1951-07-21	68	F	White	31.1497	High Dose	10	80	5	160	10	40	10	80		319	1951-07-21	69	F	White	29.4107	High Dose	20	20	80	80	20	40	10	20		319	1951-07-21	70	F	White	29.5851	High Dose	5	40	40	40	10	20	10	20		319	70
276	1951-06-01	68	F	White	30.3761	High Dose	5	20	10	20	40	40	40	80		276	1951-06-01	69	F	White	31.086	High Dose	5	40	80	80	40	80	20	40		276	1951-06-01	70	F	White	30.4875	High Dose	10	40	80	80	20	40	40	40		276	70
149	1951-05-20	68	M	White	21.9996	Standard	10	20	20	80	10	20	5	20		149	1951-05-20	69	M	White	21.0286	Standard	5	10	40	40	10	20	5	10		149	1951-05-20	70	M	White	21.4321	High Dose	10	40	40	40	5	10	5	20		149	70
184	1951-02-13	68	M	White	29.2659	High Dose	10	20	5	5	20	20	20	40		184	1951-02-13	69	M	White	28.3546	High Dose	5	5	5	5	10	20	20	20		184	1951-02-13	70	M	White	30.0808	High Dose	10	20	5	5	5	20	20	20		184	70
363	1950-10-14	69	F	White	31.636	High Dose	5	5	5	20	20	10	10	10		363	1950-10-14	70	F	White	33.3826	High Dose	80	80	5	10	10	20	5	40		363	1950-10-14	70	F	White	33.263	High Dose	10	40	5	20	5	10	10	20		363	70
83	1950-10-13	69	F	White	27.018	High Dose	5	10	5	5	20	20	20	20		83	1950-10-13	69	F	White	27.8099	High Dose	5	5	10	10	20	20	10	10		83	1950-10-13	70	F	White	28.4492	High Dose	5	10	5	10	5	10	10	20		83	70
151	1950-07-26	69	F	White	29.9707	Standard	5	5	5	40	10	10	20	10		151	1950-07-26	70	F	White	30.1006	Standard	5	20	10	10	5	10	5	5		151	1950-07-26	71	F	White	30.3214	Standard	5	5	10	10	5	5	5	5		151	71
437	1950-06-02	69	F	White	38.7048	High Dose	20	40	5	40	10	20	40	40		437	1950-06-02	70	F	White	40.9288	High Dose	5	20	20	40	20	80	10	40		437	1950-06-02	71	F	White	41.3548	High Dose	10	40	20	80	20	40	10	20		437	71
185	1950-04-28	69	F	White	32.2538	High Dose	10	40	5	160	20	40	10	80		185	1950-04-28	70	F	White	32.4815	High Dose	10	10	20	40	10	20	10	20		185	1950-04-28	71	F	White	30.621	High Dose	10	40	10	20	10	10	10	20		185	71
332	1950-04-21	69	F	White	26.2741	High Dose	5	5	5	20	5	5	5	10		332	1950-04-21	70	F	White	26.97	High Dose	5	5	5	20	5	10	5	10		332	1950-04-21	71	F	White	27.4565	High Dose	5	5	5	10	5	5	5	10		332	71
320	1950-04-11	69	F	White	25.8863	High Dose	5	20	5	5	20	40	10	40		320	1950-04-11	70	F	White	26.5525	High Dose	5	5	5	20	20	40	5	40		320	1950-04-11	71	F	White	26.4486	High Dose	5	10	10	40	10	20	10	20		320	71
294	1950-02-21	69	F	White	23.152	High Dose	10	20	10	40	80	80	20	40		294	1950-02-21	70	F	White	21.0481	High Dose	5	80	40	80	80	80	20	40		294	1950-02-21	71	F	White	22.1443	High Dose	20	40	20	40	40	80	40	80		294	71
147	1950-02-04	69	M	White	21.2272	High Dose	5	10	5	20	80	80	40	80		147	1950-02-04	70	M	White	20.9667	High Dose	5	5	10	20	40	160	40	80		147	1950-02-04	71	M	White	20.8755	High Dose	20	40	5	20	40	80	40	80		147	71
170	1950-01-18	69	F	White	32.5513	High Dose	5	20	5	80	10	20	5	10		170	1950-01-18	70	F	White	33.1465	High Dose	5	10	80	320	20	20	10	10		170	1950-01-18	71	F	White	32.862	High Dose	10	20	40	80	5	20	10	20		170	71
286	1949-08-05	70	M	White	36.2163	Standard	20	20	10	10	20	10	5	10		286	1949-08-05	71	M	White	37.5889	High Dose	20	20	20	40	10	20	5	10		286	1949-08-05	72	M	White	38.2474	High Dose	20	40	40	80	10	10	10	10		286	72
345	1949-06-22	70	F	White	23.9085	High Dose	10	20	20	40	40	20	160	160		345	1949-06-22	71	F	White	25.3125	High Dose	5	20	20	80	10	160	40	160		345	1949-06-22	72	F	White	25.9716	High Dose	10	20	20	160	40	160	80	160		345	72
344	1949-06-14	70	F	White	27.6361	High Dose	10	20	5	10	80	80	20	40		344	1949-06-14	71	F	White	29.1697	High Dose	5	20	10	10	40	80	10	40		344	1949-06-14	72	F	White	27.2378	High Dose	10	160	40	80	10	40	20	40		344	72
188	1949-03-03	70	F	White	22.8222	Standard	10	20	5	40	80	80	40	80		188	1949-03-03	71	F	White	22.1493	Standard	5	40	40	80	40	160	20	40		188	1949-03-03	72	F	White	21.7896	Standard	10	80	40	320	40	80	20	40		188	72
146	1948-11-08	70	M	White	29.0263	High Dose	80	160	20	40	160	320	10	160		146	1948-11-08	71	M	White	28.5922	High Dose	40	640	20	320	80	640	10	320		146	1948-11-08	72	M	White	27.7735	High Dose	80	160	40	40	80	160	40	80		146	72
177	1948-07-22	71	M	White	23.0318	High Dose	20	40	5	20	5	10	20	40		177	1948-07-22	72	M	White	23.095	High Dose	5	20	40	40	5	80	40	40		177	1948-07-22	73	M	White	24.1922	High Dose	10	40	40	160	20	20	20	20		177	73
135	1948-07-09	71	M	White	27.2415	High Dose	20	20	5	5	20	20	40	40		135	1948-07-09	72	M	White	28.4572	High Dose	20	40	20	80	20	80	20	80		135	1948-07-09	73	M	White	28.7835	High Dose	20	20	10	20	20	20	80	80		135	73
148	1948-04-17	71	M	White	30.5675	High Dose	5	5	5	20	20	40	5	20		148	1948-04-17	72	M	White	30.7431	High Dose	5	10	10	20	10	40	5	80		148	1948-04-17	73	M	White	29.7494	High Dose	10	20	5	20	10	10	40	20		148	73
308	1947-11-26	71	M	White	30.2106	High Dose	5	10	10	20	640	320	40	80		308	1947-11-26	72	M	White	30.1442	High Dose	5	5	20	20	320	320	20	40		308	1947-11-26	73	M	White	29.6806	High Dose	10	10	5	10	160	160	20	40		308	73
381	1947-09-15	72	F	White	36.2207	High Dose	5	40	5	80	20	40	10	20		381	1947-09-15	73	F	White	34.3553	High Dose	5	10	10	40	20	80	5	10		381	1947-09-15	74	F	White	33.7325	High Dose	10	40	5	80	10	20	5	10		381	74
353	1947-08-22	72	M	White	27.2909	Standard	20	40	5	5	5	20	40	40		353	1947-08-22	73	M	White	27.5742	High Dose	5	5	160	160	10	20	40	40		353	1947-08-22	74	M	White	26.2438	High Dose	10	40	5	20	5	10	40	40		353	74
274	1947-04-21	72	F	White	28.0693	High Dose	10	20	5	5	20	10	20	40		274	1947-04-21	73	F	White	29.9556	High Dose	5	40	5	20	10	40	20	40		274	1947-04-21	74	F	White	29.4348	High Dose	10	20	5	20	5	10	20	20		274	74
284	1947-04-10	72	M	White	33.9637	High Dose	5	10	5	10	80	40	20	20		284	1947-04-10	73	M	White	36.3861	High Dose	5	5	40	20	40	40	20	20		284	1947-04-10	74	M	White	36.6897	High Dose	10	10	20	20	20	40	20	40		284	74
134	1947-02-27	72	F	Mixed (Hispanic or Latino, Black, White)	26.2197	Standard	5	10	10	40	40	80	10	40		134	1947-02-27	73	F	Mixed (Black, White, Hispanic or Latino)	27.1701	High Dose	5	20	40	80	20	40	10	20		134	1947-02-27	74	F	Mixed (Black, White, Hispanic or Latino)	25.2434	High Dose	10	10	20	40	20	20	10	20		134	74
273	1947-02-14	72	M	White	29.3324	High Dose	10	10	5	5	20	20	20	40		273	1947-02-14	73	M	White	29.4149	High Dose	5	10	5	20	20	40	20	40		273	1947-02-14	74	M	White	28.8993	High Dose	10	10	5	20	20	20	40	40		273	74
285	1947-01-26	72	F	White	33.2018	High Dose	40	80	5	20	160	160	40	80		285	1947-01-26	73	F	White	34.0371	High Dose	5	5	40	80	80	160	40	40		285	1947-01-26	74	F	White	65.423	High Dose	10	80	5	20	40	80	40	80		285	74
269	1946-09-21	73	F	White	29.54	High Dose	5	5	5	20	5	5	10	10		269	1946-09-21	74	F	White	30.7381	High Dose	5	5	5	20	20	10	20	160		269	1946-09-21	75	F	White	30.0004	High Dose	20	20	5	40	5	10	40	80		269	75
433	1946-06-30	73	M	White	32.7606	High Dose	10	80	20	320	10	40	20	80		433	1946-06-30	74	M	White	32.5619	High Dose	5	40	160	640	20	80	40	160		433	1946-06-30	75	M	White	32.3195	High Dose	40	80	160	320	20	40	80	80		433	75
141	1946-04-27	73	F	White	29.171	High Dose	40	160	5	40	40	80	20	80		141	1946-04-27	74	F	White	27.2971	High Dose	10	40	20	40	20	40	10	40		141	1946-04-27	75	F	White	26.0353	High Dose	20	160	40	40	20	40	20	40		141	75
343	1945-08-01	74	M	White	36.7049	High Dose	5	5	5	10	10	20	40	80		343	1945-08-01	75	M	White	37.3551	High Dose	5	5	20	40	10	20	80	80		343	1945-08-01	76	M	White	35.3816	High Dose	10	10	5	10	10	20	80	160		343	76
275	1944-02-29	75	F	White	41.9232	High Dose	5	40	5	20	320	320	10	80		275	1944-02-29	76	F	White	42.8686	High Dose	20	40	10	160	160	320	10	40		275	1944-02-29	77	F	White	42.6745	High Dose	20	40	10	160	80	160	20	80		275	77
362	1943-11-28	75	M	White	30.6424	High Dose	10	40	80	80	10	20	10	40		362	1943-11-28	76	M	White	31.6008	High Dose	5	20	320	640	20	40	10	160		362	1943-11-28	77	M	White	28.4589	High Dose	10	20	320	320	20	40	40	80		362	77
162	1943-11-12	75	F	White	24.7248	High Dose	5	40	10	40	10	10	10	40		162	1943-11-12	76	F	White	24.4147	High Dose	5	20	40	40	10	20	10	160		162	1943-11-12	77	F	White	24.1472	High Dose	20	40	80	80	5	20	40	80		162	77
169	1943-07-20	76	M	White	24.424	High Dose	10	10	5	40	20	10	10	20		169	1943-07-20	77	M	White	24.072	High Dose	5	10	40	80	10	40	10	40		169	1943-07-20	78	M	White	22.818	High Dose	10	5	10	10	10	20	20	40		169	78
291	1942-09-11	77	F	White	22.9334	High Dose	5	40	10	80	40	40	10	20		291	1942-09-11	78	F	White	23.1226	High Dose	5	20	20	40	40	80	10	80		291	1942-09-11	79	F	White	22.7392	High Dose	5	40	20	20	40	80	40	40		291	79
376	1941-04-23	78	M	White	33.4681	High Dose	20	20	40	40	40	20	160	160		376	1941-04-23	79	M	White	33.5062	High Dose	5	5	160	320	20	40	80	160		376	1941-04-23	80	M	White	33.3524	High Dose	10	80	80	320	20	20	40	40		376	80
209	1941-02-28	78	F	White	25.4341	High Dose	10	40	5	20	10	10	5	20		209	1941-02-28	79	F	White	23.923	High Dose	5	20	10	20	10	20	5	160		209	1941-02-28	80	F	White	24.0564	High Dose	10	40	10	10	10	10	40	40		209	80
338	1940-11-18	78	F	Hispanic or Latino	52.1402	High Dose	5	5	5	5	40	20	5	20		338	1940-11-18	79	F	Hispanic or Latino	52.8397	High Dose	5	20	20	40	20	40	10	20		338	1940-11-18	80	F	Hispanic or Latino	51.4013	High Dose	5	10	10	10	5	20	10	20		338	80
298	1939-03-17	80	F	White	31.359	High Dose	10	20	5	5	80	40	20	40		298	1939-03-17	81	F	White	32.2149	High Dose	5	5	40	80	40	40	10	20		298	1939-03-17	82	F	White	31.4178	High Dose	10	40	40	80	20	40	10	40		298	82
171	1938-07-17	81	F	Other (American Indian)	26.9531	High Dose	10	10	10	80	40	40	80	80		171	1938-07-17	82	F	Other (American Indian or Alaska Native)	27.3262	High Dose	5	20	10	20	40	40	80	80		171	1938-07-17	83	F	Other (American Indian or Alaska Native)	23.8735	High Dose	10	20	20	80	20	40	80	80		171	83
455	1934-11-04	85	F	White	25.1825	Standard	5	160	5	80	5	160	5	160		455	1934-11-04	85	F	White	26.6279	High Dose	5	20	80	320	80	320	10	160		455	1934-11-04	86	F	White	26.0199	High Dose	5	160	320	320	40	320	40	320		455	86
																																																MIN:	13
																																																MAX:	86
[truncated: 49 more columns]
