# Supplementary material for: Longitudinal assessment of human antibody binding to hemagglutinin elicited by split-inactivated influenza vaccination over six consecutive seasons
Source: PLoS One. 2024 Jun 25;19(6):e0301157. doi: 10.1371/journal.pone.0301157 (PMC11198804; doi:10.1371/journal.pone.0301157)
Supplement: S4 File — Excel file containing ELISA data for UGA1 through UGA6. IgG and IgA data for most serum samples, but many incomplete. Each season separated as a sheet or tab within the file. The coating antigens matched each of the four vaccine strains for most seasons, but sometimes the previously included vaccine component was used, as noted for each season. (XLSX) [file pone.0301157.s010.xlsx]

## Sheet: UGA1 (16-17)
*Note: ID's with missing timepoint excluded from analysis/figures
UGA1 (2016-17) ELISAs						A/H1N1 IgG		A/H3N2 IgG		B/Vic IgG		B/Yam IgG
						A/California/07/2009		A/Hong Kong/4801/2014		B/Brisbane/60/2008		B/Phuket/3073/2013
ID	Birth Month/Year	Age	Gender	Race/Ethnicity	Vaccine	D0-CA/09 IgG	D21-CA/09 IgG	D0-HK/14 IgG	D21-HK/14 IgG	D0-BR/08 IgG	D21-BR/08 IgG	D0-PH/13 IgG	D21-PH/13 IgG
1	12/1987	29	F	White	Standard	12.96	39.96	8.441	95.19	87.7	284	92.14	273
2	08/1987	29	F	White	Standard	8.079	17.31	8.96	28.18	56.68	78.81	47.17	69.96
3	12/1988	28	F	White	Standard	170	216.6	10.28	48.54	282.2	494.8	253.8	575.5
4	12/1989	27	M	White	Standard	9.678	33.76	2.547	10.94	52.17	75.71	28.53	67.93
5	11/1991	25	F	White	Standard	35.54	68.87	25.32	79.57	55.91	133.7	42.26	108.9
6	01/1981	35	F	White	Standard	222.7	212.7	6.89	9.623	387.1	369.7	65.72	135.6
7	10/1994	22	M	White	Standard	38.15	266.6	7.57	26.54	63.72	502.9	60.35	372.5
8	07/1970	46	F	Black	Standard	69.3	131.8	11.57	89.66	52.73	320.1	88.74	284
9	10/1955	61	M	White	Standard	76.69	52.6	17.21	32.47	216.3	192.2	72.4	71.3
10	09/1991	25	M	White	Standard	76.08	138.5	74.8	144.1	498	601.7	142.9	367.3
11	03/1991	25	F	White	Standard	107	526.9	25.96	82.47	172.9	491.2	115.7	433.8
12	11/1992	24	M	Black	Standard	213.3	246.8	56.82	59.08	473.5	525.4	55.66	359.1
13	12/1980	36	M	Hispanic or Latino	Standard	25.55	147.6	25.67	96.27	138.6	369.2	51.55	217.3
14	01/1955	62	F	White	Standard	39.23	36.11	16.78	13.87	82.72	105.6	24.9	31.59
15	06/1993	23	F	White	Standard	4.321	33.85	53.36	143.5	61.98	167	41.04	250.6
16	09/1978	38	F	Hispanic or Latino	Standard	43.57	124.4	23.65	141.6	123.7	301.9	66.82	81.39
17	04/1965	51	M	White	Standard	9.328	13.87	51.38	37.71	67.58	105	28.52	34.7
18	12/1985	31	F	White	Standard	12.4	35.41	32.27	23.32	216.1	373	65.8	77.82
19	03/1984	32	F	White	Standard	155.3	277	50.47	116.2	363.4	532.9	167.5	61.95
20	10/1983	33	M	White	Standard	14.95	103.9	12.98	32.59	102.5	534.9	43.9	93.66
21	11/1978	38	F	White	Standard	4.521	26.07	8.685	60.74	8.914	109.7	3.988	42.32
22	01/1977	39	M	White	Standard	12.64	27.22	24.94	39.64	58.31	211.1	34.38	118.6
23	06/1989	27	M	White	Standard	163.3	153.2	53.54	66.48	349.3	227.6	391	325
24	11/1990	26	M	White	Standard	50.48	70.76	33.54	45	126.5	60.55	173.4	229.9
25	08/1994	22	M	White	Standard	55.8	58.1	28.2	111.2	76.7	46.38	127.4	120
26	05/1996	20	F	White	Standard	36.29	125.1	12.79	66.48	97.15	233.8	56.96	242.7
28	03/1991	25	F	Mixed (Asian, White)	Standard	107.3	122.1	10.57	16.5	174.8	138.3	175.7	202.5
29	12/1992	24	F	White	Standard	29.88	125.1	17.13	32.45	124.4	129.5	145.6	147.5
30	01/1987	30	M	Hispanic or Latino	Standard	17.92	43.39	24.94	76.97	103.6	231.9	57.41	124.7
31	10/1993	23	F	White	Standard	50.23	100.8	20.37	54.34	36.24	140	80.61	123.2
32	10/1989	27	F	White	Standard	17.68	21.37	39.09	35.5	176.3	228.1	128.6	138.9
33	07/1994	22	M	White	Standard	143.3	202.7	29.19	45.67	67.42	163	111.1	250.5
34	06/1990	26	F	White	Standard	43.33	153.7	27.37	79.51	178.5	268.1	122.6	300.6
35	07/1988	28	F	White	Standard	7.591	19.93	19.17	41.05	63.32	145	79.6	158.6
36	08/1990	26	F	White	Standard	44.86	232.5	15.23	44.35	180	340.4	105.9	256.2
37	07/1959	57	F	White	Standard	24.19	61.25	12.79	92.13	19.03	208.8	17.94	96.4
38	10/1973	43	M	White	Standard	12.16	127.1	57.51	152.3	116	356	31.96	273.2
39	10/1994	22	F	White	Standard	50.61	87.97	40.62	105.5	24	78.18	111.9	228.7
40	09/1988	28	F	Asian	Standard	29.82	50.05	17.96	29.57	59.36	70.44	124.3	119.3
41	05/1990	26	F	White	Standard	55.61	269.3	11.4	56.44	24.51	54.66	70.57	121.3
42	06/1993	23	F	White	Standard	6.538	16.73	13.96	25.3	29.88	64.46	20.09	46.52
44	12/1992	24	M	Black	Standard	85.97	181.2	52.37	78.02	111.3	153	154.8	172.4
45	12/1990	26	F	Black	Standard	21.46	166	21.73	83.02	38	320.5	48.63	319.3
46	05/1987	29	M	Hispanic or Latino	Standard	116.8	189.1	22.68	24.42	108.5	185.3	224.2	471
47	06/1954	62	F	White	Standard	19.57	24.6	21.14	18.54	53.52	65.93	83.3	133.1
48	09/1995	21	F	White	Standard	15.5	65.21	13.99	30.39	9.858	61.9	20.08	158.9
49	06/1996	20	F	Asian	Standard	80.93	139.9	75.63	61.82	84.99	135.4	86.62	174.3
50	03/1995	21	M	White	Standard	10.6	412.3	13.08	38.06	9.795	248.6	18.02	677.8
51	06/1971	45	M	White	Standard	4.731	40.28	7.888	44.29	25.13	61.49	13.42	85.61
52	12/1993	23	F	White	Standard	24.61	507.7	7.257	25.17	70.37	254.5	54.36	265.4
53	08/1993	23	F	White	Standard	226.9	346.3	31.17	52.78	131.6	229.4	69.17	128.8
54	02/1998	18	F	White	Standard	13.24	100.2	17.96	19.84	46.09	55.92	6.765	28.27
55	10/1966	50	M	White	Standard	13.74	18.61	20.21	30.81	28.22	44.13	17.62	31.96
56	07/1967	49	F	White	Standard	18.42	60.93	27.14	100.6	39.15	118.2	25.34	47.12
57	04/1992	24	F	White	Standard	7.139	19.99	14.14	31.64	29.75	180.9	62.94	144
58	08/1960	56	F	White	Standard	25.01	70	8.497	27.87	15.67	191.2	6.455	81.2
59	04/1979	37	F	Hispanic or Latino	Standard	392	265.8	34.38	204.7	161.6	538.3	75.12	160.9
60	11/1980	36	F	Black	Standard	212.9	602.9	42.62	124.6	43.51	181.7	49.93	120.6
61	12/1975	41	M	White	Standard	*317.3		65.85	112.9	347.3	229.3	105.8	169.1
62	11/1968	48	F	White	Standard	11.31	17.1	8.601	66.68	54.58	79.23	36.95	48.72
63	04/1994	22	M	Asian	Standard		*337.8	39.64	221.6	134.7	213.2	123.7	231.8
64	08/1961	55	F	White	Standard	35.39	239.6	13.65	93.77	62.54	291.1	64.89	108.9
65	01/1993	23	F	Hispanic or Latino	Standard	67.94	298	15.63	46.73	158.4	352.5	124.3	300.3
66	07/1974	42	M	Asian	Standard	30.99	60.42	41.11	210.6	159.3	257.2	72.32	89.71
67	03/1983	33	F	White	Standard	174.7	273.2	74.34	169.8	169.7	205	114.4	161.2
68	08/1994	22	F	White	Standard	32.21	744.7	10.22	230.1	178.2	637.8	105.9	512.9
69	05/1991	25	M	Mixed (Hispanic or Latino, White)	Standard	28.31	275.2	31.86	111.7	33.13	500.8	15.75	317.2
70	09/1963	53	M	White	Standard	129.6	251.9	12.29	16.48	157.8	163.5	56.12	345.1
71	05/1996	20	F	Black	Standard	75.64	334	39.36	102.6	156.5	436.8	70.43	329.3
72	07/1992	24	F	Mixed (Hispanic or Latino, White)	Standard	62.2	167.7	24.39	65.49	43.99	144.1	126.2	293
73	01/1988	28	F	White	Standard	361.1	426.9	12.15	65.71	229.6	627.6	155.3	251.7
74	10/1989	27	M	White	Standard	35.05	94.6	19.42	35.13	147.4	250.1	108.2	215.7
75	01/1994	23	F	White	Standard	4.931	73.79	12.16	76.76	120.8	235.6	52.49	304.5
76	12/1997	19	F	White	Standard	297.9	384.9	6.954	57.78	255.5	438.1	269.2	304
77	08/1952	64	F	White	Standard	61.15	56.74	8.407	84.52	58	73.47	34.67	61.98
78	04/1995	21	F	White	Standard	72.83	161.3	25.47	209.8	49.7	424.9	94.33	487.9
79	04/1956	60	M	White	Standard	50.23	79	7.805	68.28	106.2	175.2	26.55	82.5
80	01/1995	22	F	White	Standard	39.37	131.4	24.4	94.18	21.3	93.43	36.4	132.6
81	01/1970	47	F	White	Standard	149	184.8	81.92	157.3	132.1	311.5	96.59	502.8
82	04/1996	20	F	Asian	Standard	59.33	205.5	18.16	26.87	150.5	203.6	53.05	158.9
83	10/1950	66	F	White	Standard		*33.82	9.204	10.44		*26.41	12.11	14.41
84	07/1998	18	F	Asian	Standard		*342	46	71.29		*443.8	22.02	238.5
85	05/1998	18	F	White	Standard	60.03	485.1	26.18	120.1	36.52	323.4	41.85	275.8
86	01/1959	58	M	White	Standard	470.4	504.3	13.65	93.77	106.7	264.3	87.82	203.3
87	06/1996	20	M	White	Standard		*159.5	45.72	39.59		*255.8	218.7	151.2
88	05/1992	24	F	White	Standard		*72.94	50.5	23.16		*148.2	356.8	211.5
89	10/1960	56	M	White	Standard	329.8	252.7	15.63	46.73	153.4	359.2	74.29	210.6
90	09/1991	25	F	White	Standard	59.67	96	32.8	43.16	83.19	80.24	80	101.1
91	03/1944	72	M	White	Standard		*126.3	25.87	34.54		*260.3	72.17	152.2
92	12/1991	25	M	White	Standard	13.83	17.02	17.1	29.9	79.89	75.82	49.1	63.49
93	12/1991	25	M	Asian	Standard	85.92	75.33	9.372	4.875	119.7	138.9	21.47	39.01
94	08/1995	21	F	Black	Standard	240.3	272.6	63.3	36.59	296.4	205.8	155.1	246.4
95	06/1988	28	M	White	Standard	63.14	419.2	18.14	15.77	39.42	417.3	26.22	723.9
96	10/1949	67	M	White	Standard	27.24	58.12	23.12	70.12	24.63	99.33	11.9	24.78
97	01/1998	19	F	White	Standard	8.055	267.5	33.6	79.4	48.42	102.3	50.81	137.8
98	03/1961	55	M	White	Standard	70.37	60.3	56.72	66.46	284.4	255.9	117.8	103
99	12/1995	21	F	White	Standard	34.3	151.7	35.54	40.83			68.64	279.8
100	01/1970	47	F	White	Standard	46.37	70.73	8.435	15.14	41.51	130.9	37.83	66.62
101	08/1986	30	M	Black	Standard	31.91	452.5	5.913	45.07	45.28	860.5	18.25	349.4
102	04/1969	47	M	White	Standard	164.6	98.11	19.24	25.25	150.4	182.5	160.8	113
103	01/1997	20	F	White	Standard	131.2	654.7	9.235	55.22	64.64	573	51.93	207.5
104	08/1995	21	F	White	Standard	73.35	141.2	25.83	59.83	44.86	238.4	166.7	380.5
105	09/1995	21	F	White	Standard	14.6	538	10.64	47.38	21.02	571.3	17.52	675.7
106	02/1997	20	F	White	Standard	87.01	179.9	16.29	66.91	89.87	252.1	71.66	218.5
107	05/1997	19	F	White	Standard	25.95	143.2	15.7	43.78	101.4	353.6	37.69	147.4
108	01/1963	54	M	White	Standard	55.94	332.1	12.29	16.48	149.4	526.6	49.57	151.9
109	08/1983	33	F	Black	Standard	42.66	256.1	11.39	18.01	226.7	392.5	22.89	169
110	04/1991	25	F	White	Standard	46.93	369.9	39.5	149.9	157.8	741.6	116.5	523.6
111	03/1998	18	F	White	Standard	104	152.7	27.66	103.4	242.2	355.2	355.1	404.6
112	04/1998	18	F	White	Standard	86.09	266	40.06	187.3	115.6	325.5	84.42	228.7
113	05/1966	50	F	Mixed (White, American Indian)	Standard	77.43	365.8	12.15	65.71	62.54	216.8	49.18	179.3
114	08/1995	21	M	Asian	Standard	50.3	131.7	12.02	55.48	22.81	119.3	85.19	175.5
115	02/1987	29	M	Black	Standard	6.283	84.75	24.01	309.6	6.173	194.5	23.27	239
116	05/1982	34	M	Black	Standard	16.11	171	9.526	53.12	9.69	100.5	12.87	201.1
117	10/1991	25	F	White	Standard	50.87	52.36	21.35	33.77	53.67	152.1	130.3	172
118	09/1994	22	F	White	Standard	77.45	233.5	34.73	204.7	62.24	542.5	39.75	219.7
119	02/1997	19	M	White	Standard	100.1	139.4	41.67	79.59	121.3	338	327.4	434.3
120	07/1997	19	M	White	Standard	52.67	256.1	28.5	216.8	42.38	362.3	67.53	270.5
122	07/1991	25	F	White	Standard	23.87	379.2	6.954	57.78	10.67	142	25.98	304.9
123	12/1995	21	F	Hispanic or Latino	Standard	31.28	206.6	34.46	69.59	5.879	127	14.28	298.3
124	10/1942	74	M	White	Standard	26.97	79.1	3.311	8.376	28.44	56.13	42.73	73
125	02/1949	68	F	White	High Dose	25.61	126.7	3.404	22.19	13.14	72.41	13.99	60.95
126	02/1952	65	M	White	Standard	18.54	47.08	6.588	34.18	17.44	323.3	25.6	204.7
127	10/1991	25	F	White	Standard	46.24	244.1	8.407	84.52	44.06	261.8	37.69	398.3
128	04/1981	35	F	Black	Standard	116.9	674.4	25.47	209.8	110.6	467	79.77	208.8
129	08/1995	21	F	Hispanic or Latino	Standard	180.2	439.8	32.39	68.29	11.5	209.3	22.24	112.8
130	07/1954	62	M	White	Standard	88.36	153.1	7.805	68.28	110.3	470.9	63.98	152.9
131	06/1954	62	F	White	Standard	18.56	52.61	9.23	16.43	21.68	69.09	13.81	44.34
132	05/1998	18	F	White	Standard	4.797	66.45	23.52	49.3	33.81	264.5	59.68	383.5
133	10/1980	36	F	White	Standard	131.5	504.7	17.34	59.11	51.88	168.4	23.03	127.6
134	02/1947	70	F	Black	Standard	37.88	50.3	7.259	12.19	16.3	35.9	24.93	52.38
135	07/1948	68	M	White	Standard	82.27	126.3	9.302	12.67	52.39	79.09	43.89	66.16
136	09/1990	26	F	Hispanic or Latino	Standard	6.859	19.61	3.43	7.462	13.69	39.42	21.98	56.08
137	07/1988	28	M	White	Standard	143	339.8	15.58	31.98	94.47	142.1	69.22	169.4
138	10/1995	21	F	White	Standard	12.96	470.4	10.68	77.62	17.87	192.6	24.18	337.2
139	07/1954	62	F	White	Standard	184	429.2	24.4	94.18	55.96	366.3	29.72	162.1
140	07/1953	63	M	Mixed (Hispanic or Latino, White)	Standard	78.63	436	81.92	157.3	220.6	752.1	153.2	246.5
141	04/1946	70	F	White	High Dose	29.62	121.3	9.639	34.52	26.5	102.7	28.51	79.43
142	01/1990	27	M	White	Standard	34.55	67.14	30.23	38.48	100	141.2	141.6	232.6
143	03/1990	26	F	White	Standard	28.62	123	12.41	106.1	26.79	136.5	46.59	241.2
144	06/1990	26	F	White	Standard	170.6	256.7	18.16	26.87	140.2	427.6	75.16	170.8
145	03/1950	67	M	White	Standard	31.57	60.96	16.93	24.07	137.6	27.13	22.82	25.81
146	11/1948	68	M	White	Standard	112.8	130.5	13.7	43.26	17.27	25.73	26.56	41.73
147	02/1950	67	M	White	High Dose	28.76	91.18	3.952	15.16	32.38	66.62	25.85	51.95
148	04/1948	68	M	White	Standard	18.05	46.77	4.872	32.23	20.99	59.84	16.35	29.39
149	05/1951	65	M	White	Standard	19.97	38.01	9.122	61.55	14.67	38.7	21.77	79.58
150	06/1952	64	M	Black	Standard	50.15	62.3	7.238	15.13	43.11	75.78	40.22	106.4
151	07/1950	66	F	White	Standard	17.28	28.2	4.336	9.614	4.947	19.61	6.939	13.1

## Sheet: UGA2 (17-18)
*Note: Vaccine strains in red (CA/09 used for H1 instead of Mich/15)
UGA2 (2017-18) ELISAs							A/H1N1 IgG		A/H3N2 IgG		B/Vic IgG		B/Yam IgG			B/Vic IgA		B/Yam IgA
							A/California/07/2009		A/Hong Kong/4801/2014		B/Brisbane/60/2008		B/Phuket/3073/2013			B/Brisbane/60/2008		B/Phuket/3073/2013
ID	Birth Month/Year	Age	Gender	Race/Ethnicity	BMI	Vaccine	D0-CA/09 IgG	D21-CA/09 IgG	D0-HK/14 IgG	D21-HK/14 IgG	D0-BR/08 IgG	D21-BR/08 IgG	D0-PH/13 IgG	D21-PH/13 IgG	ID (2)	D0-BR/08 IgA	D21-BR/08 IgA	D0-PH/13 IgA	D21-PH/13 IgA
5	11/1991	25	F	White	25.3264	Standard	29.85	73.84	34.72	106.6	26.8	38.34	56.35	134.6	5	0.3119	1.02	0.6193	1.591
7	10/1994	23	M	White	29.0767	Standard	122.4	224.9	120.6	42.13	95.12	149.9	97.64	226.2	7
8	07/1970	47	F	Black	38.0928	Standard	92.57	166.9	28.63	98.68	113.8	183.4	81.65	163.6	8	20.14	26.43	49.78	75.52
10	09/1991	26	M	White	33.7068	Standard	90.11	148.6	23.05	143.9	71.97	104.9	390.1	338.9	10
11	03/1991	26	F	White	38.9339	Standard	64.57	130.8	73.97	48.94	16.78	26.94	431.7	397.2	11	6.89	10.15	3.512	7.093
13	12/1980	36	M	Hispanic or Latino	31.7175	Standard	48.61	79.28	42.84	60.16	71.58	99.56	66.49	97.93	13
14	01/1955	62	F	White	26.1628	Standard	40.76	40.23	15.36	90.76	33.74	39.25	37.18	38.06	14
15	06/1993	24	F	White	24.114	Standard	32.68	128.2	75.68	115.5	44.75	66.35	112.7	115.1	15
16	09/1978	39	F	Hispanic or Latino	29.5364	Standard	29.51	149.1	15.62	24.36	43.34	96.2	37.47	80.31	16	2.627	4.137	3.778	2.191
17	04/1965	52	M	White	32.4331	Standard	39.22	56.22	53.39	86.71	90.13	110.4	26.2	38.04	17	13.44	17.3	9.654	11.43
18	12/1985	31	F	White	37.4687	Standard	23.09	79.57	37.41	50.99	34.22	60.99	78.45	133.5	18
19	03/1984	33	F	White	28.2511	Standard	168.1	188.3	87.96	67.96	174.8	135.8	108.3	89.43	19
20	10/1983	34	M	White	23.9673	Standard	31.22	49.86	28.9	23.88	58.65	45.16	37.76	46.29	20
22	01/1977	40	M	White	41.1292	Standard	33.88	63.53	94.64	71.54	38.67	47.86	75.86	88.52	22	1.431	2.153	6.27	8.836
29	12/1992	24	F	White	26.8829	Standard	50.66	126.1	50.26	45.54	75.08	90.2	185	166.6	29	2.506	5.463	6.999	10.24
30	01/1987	30	M	Hispanic or Latino	26.6878	Standard	97.78	172.5	81.51	108.6	93.27	122.4	98.81	128.5	30	6.856	7.108	6.379	5.156
31	10/1993	24	F	White	27.5757	Standard	37.34	71.1	40.96	122.2	63.75	82.02	59.27	96.66	31
32	10/1989	28	F	White	25.7073	Standard	29.64	42.69	40.76	63.5	48.54	51.25	167.6	276.2	32
33	07/1994	23	M	White	27.3751	Standard	127.4	116.6	39.75	60.53	72.88	84.34	143.4	202.6	33
34	06/1990	27	F	White	25.3939	Standard	99.38	154.1	124.7	142.4	120.2	133.1	258.8	287.3	34	9.997	13.3	99.17	137
36	08/1990	27	F	White	31.0629	Standard	80.03	289	8.016	18.09	210.3	293	312.8	383.6	36
37	07/1959	58	F	White	28.7598	Standard	17.48	156.6	13.09	18.49	65.47	108.7	114.5	225.6	37	8.605	9.678	22.42	27.54
38	10/1973	44	M	White	35.8442	Standard	198.6	528.5	28.95	37.18	466.4	693.6	240.3	371.6	38	7.379	8.759	6.704	12.26
39	10/1994	23	F	White	23.7118	Standard	78.95	136.6	63.91	33.92	102	124.9	200.5	277.7	39	3.102	7.948	4.984	6.382
42	06/1993	24	F	White	35.2295	Standard	27.33	81.05	26.36	14.1	38.65	63.9	33.39	72.02	42
45	12/1990	27	F	Mixed (Hispanic or Latino, Black)	35.6522	Standard	178	159	40.82	37.45	474.4	377.1	262.1	357.9	45
46	05/1987	30	M	Hispanic or Latino	24.7372	Standard	137.9	158.2	15.04	9.955	232.1	236.4	346.7	383.8	46	1.336	1.679	3.856	4.214
47	06/1954	63	F	White	30.4444	Standard	27.35	78.15	20.99	31.04	33.07	50.91	176.5	210.1	47	2.828	8.23	9.594	24.56
48	09/1995	22	F	White	21.767	Standard	90.55	99.04	12.45	20.12	196.4	230.1	169.4	256.2	48
49	06/1996	21	F	Asian	19.2995	Standard	271	367.2	37.49	69.97	419.6	461.2	344.8	499.5	49
50	03/1995	22	M	White	19.5845	Standard	294.4	274.3	17.68	49.33	292	377.8	320.2	436.9	50	59.26	53.41
51	06/1971	46	M	White	28.9368	Standard	140.1	142.5	22.41	32.34	111.5	117.2	167.9	181.6	51	3.557	3.628	4.648	4.687
52	12/1993	23	F	White	20.3094	Standard	226.4	396.5	6.75	43.36	341.5	284.4	255.6	684.8	52
53	08/1993	24	F	White	22.3111	Standard	257.1	429.1	22.89	35.39	169.3	249.3	159.3	177.4	53
54	02/1998	19	F	White	19.435	Standard	63.15	249.9	23.28	68.43	134.9	187.3	53.4	70.36	54	255.8	176.7	61.45	56.25
55	10/1966	51	M	White	29.2537	Standard	130.1	297.7	14.1	41.65	62.14	124.6	71.38	120.7	55	4.108	10.34	0.7969	1.955
56	07/1967	50	F	White	31.6365	Standard	114.3	234.4	32.32	104.6	184.5	291.2	96.68	164.3	56
57	04/1992	25	F	White	18.4617	Standard	55.16	318.1	8.078	30.73	182.2	245.3	167.9	229	57
58	08/1960	57	F	White	34.3734	Standard	55.37	144	54.34	81.28	29.55	44.95	66.73	78.4	58	23.6	21.35	28.77	27.88
60	11/1980	37	F	Black	37.6776	Standard	242	358.2	59.04	92.44	64.67	146.6	84.33	156.2	60
62	11/1968	49	F	White	24.4292	Standard	49.13	65.83	49.02	64.51	36.58	44	92.15	91.97	62	3.217	4.334	1.804	2.841
64	08/1961	56	F	White	37.4562	Standard	160.1	315.6	55.54	106	106.5	220.3	138.3	206.5	64	2.161	3.858	1.488	2.969
65	01/1993	24	F	Hispanic or Latino	22.206	Standard	463.1	584.5	59.17	46.49	462.2	517.3	373.5	312.1	65	13.43	13.27	8.852	9.634
66	07/1974	43	M	Asian	29.8995	Standard	35.57	61.13	91.32	104.4	49.37	66.09	60.53	88.59	66	2.716	3.104	1.239	1.748
68	08/1994	23	F	White	22.8825	Standard	198.8	458.4	160.7	536	143.9	135.7	386.8	292.8	68
69	05/1991	26	M	Mixed (Hispanic or Latino, White)	29.1028	Standard	124.4	327.6	101	166	156.2	241.4	341.9	451.2	69	5.882	6.261	3.421	3.989
70	09/1963	54	M	White	29.515	Standard	109.2	207.2	147.1	109.7	102.3	146.5	107.7	143.6	70	9.857	13.11	17.92	23.13
72	07/1992	25	F	White	22.6893	Standard	110	193.9	126.6	81.44	152.6	231.1	154	246.7	72
74	10/1989	28	M	White	21.7779	Standard	61.28	139.6	35.4	44.25	204.9	229.9	152.1	187.8	74
75	01/1994	23	F	White	23.2358	Standard	24.3	165.1	28.19	77.59	37.59	79.13	124.4	195.2	75	1.771	2.507	0.7747	1.523
76	12/1997	19	F	White	26.3959	Standard	144.1	361	68.79	67.18	91.28	129.1	168.5	230.1	76
77	08/1952	65	F	White	28.266	Standard	32.31	56.02	22.2	50.72	25.37	22.2	37.35	48.46	77	11.32	26.16	5.677	8.316
78	04/1995	22	F	White	21.8369	Standard	159.1	267.4	104.7	154.5	275.7	322.9	564.1	504.9	78
81	01/1970	47	F	White	19.7392	Standard	218.2	246.3	40.84	312.9	78.66	88.9	237.6	318.4	81	9.717	10.11	1.638	2.305
83	10/1950	67	F	White	28.9927	Standard	77.59	389.8	29.11	60	46.92	201.4	40.27	196.7	83	22.8	48.49	15.73	22.24
84	07/1998	19	F	Asian	19.802	Standard	315.1	746.9	54.83	171.9	265.2	485.4	37.65	207.9	84
85	05/1998	19	F	White	21.8472	Standard	162.7	418.2	168.7	293.7	117.7	235.3	52.37	225.9	85	1.761	2.458	1.037	1.831
86	01/1959	58	M	White	37.2837	Standard	710.4	925.2	45.39	107.9	93.05	142.9	146.5	249.8	86	2.068	2.588	1.501	1.802
87	06/1996	21	M	White	24.0601	Standard	296.4	341.7	57.06	89.74	348.7	338	503.4	388.9	87
89	10/1960	57	M	White	31.2018	Standard	647.5	598.3	26.86	181.6	234.4	343.1	119.4	159.7	89	1.954	2.926	0.6138	1.228
90	09/1991	26	F	White	19.3341	Standard	54.48	57.46	34.77	41.38	56.83	71.69	106.1	78.72	90
91	03/1944	73	M	White	30.8224	Standard	68.53	104.2	34.33	65.4	126.5	139.4	100	95.39	91
95	06/1988	29	M	White	21.2939	Standard	454.4	525.8	33.13	140.1	423.6	329.1	695.6	549.2	95
97	01/1998	19	F	White	20.7008	Standard	158.3	203	145.3	187.5	82.03	145.4	123.9	215.2	97
99	12/1995	21	F	White	19.8804	Standard	38.66	276.2	316	265.4	176.6	249	165.2	175.8	99	0.8139	1.192	1.296	2.057
100	01/1970	47	F	White	32.6849	Standard	67.77	115.1	14.08	29.95	64.49	69.85	42.36	37.11	100	2.005	2.415	0.9629	1.084
101	08/1986	31	M	White	23.9297	Standard	235.8	327.7	27.16	62.32	504.1	365.2	271.1	189.3	101
104	08/1995	22	F	White	26.5703	Standard	89.78	117.9	55.04	37.3	70.85	88.56	263.4	238.7	104
105	09/1995	22	F	White	20.9787	Standard	189.4	325.8	50.33	92.55	175.5	178.2	209.8	205.8	105
106	02/1997	20	F	White	23.7716	Standard	185.6	247.8	24.99	32.55	126.6	175.5	124.2	165.1	106
107	05/1997	20	F	White	21.6772	Standard	134.7	118.3	19.11	24.6	222.5	188.9	117	81.24	107
110	04/1991	26	F	White	28.0798	Standard	124.9	154.3	53.56	71.8	352.1	253.3	330.3	243	110
111	03/1998	19	F	White	24.8107	Standard	119.1	140.9	59.89	77.4	257.3	227.3	638.2	566.9	111
112	04/1998	19	F	White	22.1323	Standard	182.4	331.1	106.1	161.1	155.7	188.6	156.2	184	112
118	09/1994	23	F	White	22.419	Standard	130.5	196	107.7	245.8	650.6	682.8	66.75	143.5	118	16.24	22.02	24.03	21.7
119	02/1997	20	M	White	26.7158	Standard	135.8	181.5	145.1	184	539.3	538.4	416.8	507.3	119
120	07/1997	20	M	White	20.048	Standard	236.2	289.7	194.8	240.5	334.9	509.1	150.4	208	120
123	12/1995	21	F	Hispanic or Latino	24.4405	Standard	154.5	294.8	163.4	151.9	155.7	304.1	248.3	443.4	123
124	10/1942	74	M	White	25.5674	Standard	60.4	64.07	7.635	5.52	122.2	95.31	64.07	62.95	124	0.5569	0.7019	0.8698	1.201
125	02/1949	68	F	White	36.3154	High Dose	77.32	72.02	9.149	13.73	62.85	46.7	30.32	24.04	125	21.98	38.87	12.87	18.34
126	02/1952	65	M	White	29.3011	Standard	26.66	60.4	22.77	31.45	173.5	193.6	92.92	115.6	126	2.15	2.614	0.6763	0.745
128	04/1981	36	F	Black	36.4718	Standard	84.18	132.8	34.47	37.09	59.34	78.07	24.57	46.79	128	3.546	4.211	1.537	2.144
130	07/1954	63	M	White	33.6454	Standard	58.7	134.9	16.68	58.41	104.8	209.1	69.59	94.77	130
132	05/1998	19	F	White	26.6442	Standard	22.55	30.51	65.42	69.57	253.3	190.7	230.5	181.7	132
133	10/1980	37	F	White	31.4808	Standard	181.9	163.6	25.6	27.88	149.2	120.6	47.88	50.36	133
134	02/1947	70	F	Black	26.1417	Standard	69.84	74.13	5.645	10.21	34.02	57.16	34.98	50.87	134	18.72	25.75	6.202	7.78
135	07/1948	69	M	White	28.0243	High Dose	109	76.31	7.821	9.165	98.03	86.92	57.03	44.52	135
136	09/1990	27	F	Hispanic or Latino	25.5936	Standard	14.7	13.36	7.662	22.17	76.99	52.83	66.45	45.14	136
137	07/1988	29	M	White	29.1216	Standard	130.9	116.3	14.18	14.89	143.7	113.5	96.28	72.48	137
138	10/1995	22	F	White	29.8654	Standard	119	114.7	91.26	93.57	71.12	83.25	160.8	140.8	138
139	07/1954	63	F	White	28.0304	Standard	128.5	204	41.05	40.27	71.85	70.46	39.88	60.75	139
140	07/1953	64	M	Mixed (Hispanic or Latino, White)	28.9349	Standard	124.4	118	95.95	110	176.6	188.7	136.2	115.5	140
142	01/1990	28	M	White	26.3804	Standard	22.26	35.86	19.49	26.64	154.5	148.2	124	112.2	142
143	03/1990	27	F	White	25.0745	Standard	45.89	73.15	42.82	47.75	143.1	169.4	125.7	134.4	143
144	06/1990	27	F	White	34.5355	Standard	79.4	394.6	11.75	22.78	67.61	161.2	28.9	64.48	144
145	03/1950	68	M	White	28.1741	High Dose	25.48	85.67	8.228	8.873	24.31	47.43	9.212	19.67	145
146	11/1948	69	M	White	28.5695	High Dose	88.92	87.13	5.574	4.779	21.68	24.33	23.54	24.73	146
147	02/1950	67	M	White	20.8369	Standard	39.5	26.86	16.41	39.67	74.64	52.87	27.48	23.01	147
148	04/1948	69	M	White	30.3469	Standard	18.59	26.4	6.655	4.881	47.4	33.63	17.82	17.64	148
149	05/1951	66	M	White	22.3755	Standard	12.27	35.48	24.65	34.13	15.71	46.02	17.73	25.54	149
150	06/1952	65	M	Black	38.8417	Standard	31.12	31.33	15.57	16.78	52.29	40	37.47	36.8	150
151	07/1950	67	F	White	28.1279	Standard	11.8	16.5	3.047	5.907	5.226	12.26	18.39	3.013	151
152	08/1988	29	F	Hispanic or Latino	26.5795	Standard	17.11	39.88	9.786	17.71	51.64	60.75	42.19	61.09	152
154	05/1984	33	M	White	29.3924	Standard	31.25	44.85	14.83	26.97	42.73	101.1	42.94	90.69	154
155	04/1981	36	M	White	50.485	Standard	32.89	233.5	5.421	28.18	49.36	445.3	43.65	308.3	155
156	03/1980	37	M	White	30.9374	Standard	17.29	49.41	21.67	28.04	32.02	63.33	42.15	53.16	156
157	11/1956	60	M	White	25.3283	Standard	14.23	8.789	6.986	6.551	64.85	68.83	42.02	24.29	157
158	08/1984	33	M	White	25.3984	Standard	39.66	62.08	17.97	19.42	16.98	25.32	33.79	37.74	158
160	10/1948	68	F	White	28.7112	Standard	10.23	105.1	7.908	53.35	26.91	164.2	25.87	115.7	160
161	07/1992	25	M	White	28.7023	Standard	80.27	86.86	23.12	38.1	183.4	157.9	294	292.1	161
162	11/1943	73	F	White	25.116	Standard	74.85	67.66	11.44	13.55	25.92	21.09	24.53	29.26	162
163	01/1966	51	M	White	19.1566	Standard	81.07	149.9	39.43	60.28	17.03	42.97	8.766	20.25	163
165	07/1978	39	F	White	32.94	Standard	21.91	76.47	3.515	18.29	18.69	158.7	10.41	63.37	165
166	08/1963	54	M	White	30.9905	Standard	62.2	53.03	68.97	84.92	79.67	59.38	39.26	36.5	166
168	08/1934	83	M	White	22.6564	Standard	36.18	98.23	23.59	28.25	64.68	136	24.48	87.46	168
169	07/1943	74	M	White	25.2776	High Dose	46.52	62.91	20.5	17.19	31.55	34.08	17.14	24.61	169
170	01/1950	67	F	White	31.979	High Dose	108.8	179.2	11.35	14.78	55.98	56.26	40.5	83.76	170
171	07/1938	79	F	White	31.2494	High Dose	45.16	90.37	22.51	29.7	136.1	255	94.15	163.1	171
172	03/1951	66	M	White	24.3555	High Dose	179.7	216.3	35.81	48.07	244.4	296.4	175.1	126.8	172
173	02/1953	64	F	White	39.2853	Standard	102.9	335.1	15.31	49.75	150.8	801.9	123.4	524.4	173
174	01/1977	40	F	White	31.4584	Standard	255.9	198.4	76.59	59.5	454.3	418	358.7	295.3	174
175	04/1964	53	M	Black	30.1826	Standard	210.7	302.2	41.54	66.45	172.6	346.1	141.5	208	175
176	08/1946	71	M	White	23.5421	High Dose	242.6	160	42.76	35.2	477.5	344.4	504.8	308.7	176
177	07/1948	69	M	White	23.0776	High Dose	136.1	223.2	9.332	42.27	84.56	673.8	82.5	174.8	177
178	09/1950	67	F	Black	38.6622	Standard	254.5	404.4	15.15	39.06	273.3	568.3	182.7	609.4	178
179	06/1954	63	F	White	39.2092	Standard	129.4	416.8	5.831	21.8	288.5	495.8	249.6	326.7	179
180	01/1950	67	F	White	25.5475	High Dose	325.1	303.7	6.902	5.827	459.6	340.8	272.2	208.8	180
181	09/1972	45	F	White	52.2432	Standard	171.4	276.8	23.49	78.04	424.6	566.3	130.7	482.7	181
182	08/1950	67	M	White	31.6059	High Dose	118.5	199.1	109.5	46.12	371.3	506.2	222.2	262.7	182
184	02/1951	66	M	White	29.7961	Standard	58.04	210.4	48.58	18.16	167.7	261.6	131.1	193.1	184
185	04/1950	67	F	White	33.4942	Standard	105	172.5	65.94	35.28	109.4	111.9	96.52	104.3	185
186	09/1950	67	M	White	35.5259	Standard	101.4	134.1	32.33	13.22	239.8	217.7	157.5	187.5	186
188	03/1949	68	F	White	22.6229	Standard	126.4	324.8	16.47	48.97	127.6	291.9	81.68	138.4	188
190	05/1959	58	M	White	27.648	Standard	112.2	288.3	11.16	31.81	266.6	538.6	150.5	517	190
191	11/1994	22	F	Other (Hawaiian/Pacific Islander)	27.0352	Standard	103.3	203.2	19	40.95	94.75	199.4	114.3	193.8	191
192	04/1943	74	F	White	26.0428	High Dose	193.4	276.6	10.94	21.29	126.3	141	82.57	105.3	192
193	07/1934	83	M	White	27.9091	High Dose	132.6	165.6	9.905	21.91	278	292.8	238.3	201.2	193
194	08/1988	29	M	White	27.7422	Standard	204.2	203.9	25.7	28.68	406.4	316.5	486.5	537.5	194
195	02/1993	24	M	White	27.5544	Standard	263.5	292.3	10.67	13.09	200.1	168.2	214.5	200.4	195
196	10/1952	65	M	Hispanic or Latino	31.59	Standard	85.63	111	16.25	17.8	91.9	96.1	83.45	90.76	196
197	05/1977	40	M	Black	26.1466	Standard	288.1	334.2	25.32	41.38	456.1	365.3	250.9	235.5	197
199	05/1990	27	F	White	29.2005	Standard	75.96	139.5	19.07	19.24	146.2	179.5	319.2	413.5	199
200	11/1945	71	M	White	28.2496	High Dose	138.3	202.2	4.977	7.15	134.4	177.5	86.27	96.72	200
201	03/1944	73	F	White	25.4445	Standard	106.7	139.6	12.87	17.06	61.04	89.95	74.54	110.8	201
203	04/1955	62	M	Asian	23.8988	Standard	78.76	148.9	22.58	47.34	254.3	338.7	121.8	180.7	203
204	11/1988	28	M	White	30.1621	Standard	161.9	243.2	40.82	68.03	248.7	409.3	536.1	668.2	204
205	07/1955	62	F	White	20.4959	Standard	107.5	316.3	8.886	16.05	103.6	190.1	74.63	152.5	205
206	02/1996	21	F	Black	28.5092	Standard	18.08	125.7	17.12	54.32	38.38	400.2	50.93	416.4	206
207	04/1984	33	M	White	24.8667	Standard	67.24	575.3	65.2	62.3	44.29	253.8	76.16	427.4	207
208	05/1959	58	M	White	29.1774	Standard	65.77	111.9	58.01	32.07	104.7	159.4	38.07	126	208
209	02/1941	76	F	White	26.3611	High Dose	161.4	216.1	5.717	11.99	167.5	221.9	190.8	236.7	209
210	04/1986	31	F	Black	31.287	Standard	186.9	221.7	49.96	35.58	344.2	361.8	344.7	447.8	210
211	08/1994	23	M	White	28.082	Standard	51.63	249.9	58.38	29.76	126	211.3	109.6	206.5	211
212	08/1971	46	M	White	41.3568	Standard	37.04	238.7	9.964	51.84	40.34	188	21.87	126.5	212
213	09/1985	32	M	White	31.5753	Standard	63.56	677.2	15.61	109.9	95.13	375.1	121.6	630.7	213
214	01/1958	59	F	White	23.6782	Standard	86.1	163.8	18.7	24.77	260.7	353.1	238.9	252.5	214
215	03/1981	36	F	White	27.6051	Standard	51.85	168.8	47.26	117.8	90.89	335	46	132.4	215
216	07/1980	37	M	White	36.5744	Standard	68.16	196.3	24.93	44.01	106.7	365.9	52.7	168.9	216
217	03/1966	51	F	Hispanic or Latino	31.1959	Standard	350.9	584	49.94	48.76	114.8	583.6	110.1	220	217
218	08/1991	26	M	White	24.148	Standard	84.76	174.5	43.62	34.49	241	415.2	158.8	489.3	218
219	06/1979	38	M	White	35.8382	Standard	265.3	336.7	17.3	19.44	443.8	651.9	389.4	384.7	219
220	06/1975	42	F	White	46.7131	Standard	274.1	263.6	36.47	21.95	144	158.3	123.3	167.7	220
221	05/1991	26	F	White	23.0478	Standard	347.8	498.7	43.8	46.39	474.1	808.8	221.8	649.4	221
222	07/1988	29	M	White	28.1528	Standard	235.2	391	9.319	20.43	424.5	467.4	264.9	386.5	222
223	10/1971	46	M	White	23.8967	Standard	119.2	112.1	13.33	25.88	52.48	80.19	22.5	47.55	223
224	09/1958	59	F	White	44.4323	Standard	295.5	196.8	23.45	32.15	500.3	293.9	339	206.6	224
225	09/1984	33	M	White	25.1018	Standard	281.4	392.8	3.277	25.67	79.31	321.2	421.4	714.4	225
226	01/1995	23	M	White	24.9586	Standard	217.7	528.1	20.79	87.79	156.2	781	296.5	739.2	226
228	07/1993	24	M	White	28.1938	Standard	74.96	260	15.53	77.23	69.67	309	234.6	389.1	228
229	10/1995	22	M	Asian	25.3929	Standard	270.8	624.4	5.876	31.3	65.39	725.3	131	648	229
230	06/1955	62	F	Black	35.2947	Standard	102	1154	20.17	88.48	254.1	596.6	99.9	498.7	230
231	09/1995	22	F	White	21.7459	Standard	292	322.2	26.78	102.4	138.1	179.6	224.6	155.1	231
232	06/1992	25	F	White	24.3261	Standard	37.29	1015	4.03	13.02	60.13	193.7	81.6	342.7	232
233	01/1985	32	M	Black	27.4762	Standard	70.23	529.6	7.739	12.47	10.32	265.7	28.46	371.1	233
234	02/1994	23	F	White	24.0307	Standard	345.3	323.4	15.84	23.55	217.2	458.9	491.4	417.8	234
235	06/1989	28	M	White	26.4878	Standard	56.6	532	14.56	43.44	78.44	675.2	217.1	638.4	235
236	12/1972	45	M	Black	35.4691	Standard	88.91	508.7	26.19	52.27	160.4	622.6	119.9	503.6	236
237	03/1994	23	M	White	27.5329	Standard	215	504.7	44.63	51.55	254.6	463.6	608.7	611.3	237
238	02/1999	18	F	White	26.9964	Standard	15.07	540.8	101.9	105.9	30.06	355.9	253.45	336.9	238
239	03/1993	24	F	White	21.6633	Standard	49.54	240	115.4	55.28	147.2	356.9	67.89	78.67	239
241	08/1979	38	M	Mixed (American Indian, White, Black)	27.5847	Standard	23.86	332.7	19.19	27.58	31.6	231.2	100.24	150.4	241
243	11/1993	24	F	Black	27.735	Standard	42.81	150.5	27.03	19.27	68.43	104.9	60.56	63.06	243
244	10/1986	31	F	Black	21.1194	Standard	16.54	299.6	26.97	78.65	52.14	192.9	28.98	144.6	244
245	05/1999	18	F	White	22.2854	Standard	162	373.7	50.49	64.42	111.9	292.5	97.89	116.5	245
246	01/1971	47	F	White	28.1147	Standard	28.43	107	8.772	13	29.04	226.9	54.67	112.2	246
247	11/1984	33	M	White	30.7419	Standard	56.85	183	6.095	36.96	71.16	146.6	34.79	118.7	247
248	09/1956	61	F	White	25.1053	Standard	59.44	155.7	8.645	34.79	58.18	77.75	23.15	47.65	248
249	03/1977	40	F	White	31.9531	Standard	33.04	108.2	8.312	19.68	92.27	182.9	28.92	70.99	249
250	12/1984	33	F	White	24.2905	Standard	60.57	148.7	12.3	32.13	74.05	185.4	15.49	160.1	250
251	01/1974	44	F	Black	59.105	Standard	7.356	592.1	6.169	16.78	7	174.3	4.998	37.36	251
252	03/1992	25	M	Hispanic or Latino	25.2492	Standard	116.1	323	28.6	56.11	245.8	199.1	155.7	163	252
253	10/1993	24	M	White	22.4448	Standard	199.7	279.8	24.94	27.98	132.8	137.4	86.99	115.1	253
254	08/1972	45	M	White	27.8433	Standard	88.4	130.2	8.492	11.79	250.6	268.7	41.8	59.58	254
255	02/1969	48	M	White	30.0957	Standard	74.37	385.5	13.79	27.92	23.46	140.1	12.16	58.34	255
256	08/1976	41	M	White	24.5865	Standard	75.51	275.3	19.92	174.7	110	209.8	39.5	67.07	256
257	01/1962	56	M	White	28.5033	Standard	38.53	591.5	8.684	31.66	35.92	505.8	8.992	121.7	257
260	04/1977	40	F	White	20.3546	Standard	107.9	792.5	9.193	73.58	25.89	564.1	7.172	63.27	260
261	01/1964	54	M	Black	22.0951	Standard	26.21	151.1	5.787	40.3	66.42	205.1	16.45	38.05	261
262	12/1986	31	F	White	24.1407	Standard	29.6	77.6	14.99	22.94	120.4	149	117.2	213	262
001C	07/2002	15	M	White	20.2638	Standard	15.38	93.32	41.83	208.2	76.31	237	56.84	258.4	001C
004C	11/2002	14	F	White	20.1026	Standard	144.4	195.7	71.93	125.6	106	156.8	207.1	321.6	004C
005C	11/2000	16	M	White	19.6694	Standard	29.53	195.2	25.21	172.6	32.49	273.1	9.574	88.61	005C
006C	04/2002	15	F	White	22.2326	Standard	30.04	422.5	17.45	157.6	82.16	415.8	35.75	344.5	006C
007C	08/2002	15	F	White	22.2501	Standard	19.71	28.61	54.53	41.44	11.64	23.26	38.23	57.26	007C
008C	04/2002	15	M	White	20.7565	Standard	39.22	191.4	42.75	81.46	28.57	223.8	7.281	134.7	008C
009C	03/2005	12	F	White	22.4102	Standard	8.829	197.1	20.33	268.6	163.1	350	48.16	131.5	009C
010C	04/2002	15	M	White	19.064	Standard	139.8	197.4	48.23	73.25	124.5	167.4	22.76	39.68	010C
011C	03/2000	17	M	White	22.8105	Standard	89.97	116.9	39.98	61.74	90.05	109.3	69.98	77.4	011C
012C	11/1999	17	F	White	24.0015	Standard	15.98	163.5	48.23	82.6	23.37	153	13.14	58.73	012C
013C	06/2001	16	F	White	19.1408	Standard	22.25	139.1	34.92	114.8	110.4	163.1	16.98	87.13	013C
014C	08/2001	16	M	White	17.1543	Standard	40.08	125.1	20.91	193	29.83	62.03	12.59	27.69	014C
015C	08/2001	16	M	White	16.6186	Standard	29.06	206.3	8.812	145.7	15.58	346.9	14.62	219.2	015C
016C	01/2001	16	F	White	29.543	Standard	26.31	81.04	47.51	54.66	76.58	172.2	41.03	74.98	016C
017C	07/2002	15	M	White	18.5684	Standard	14.53	53.45	231	259.3	81.63	230.3	108.3	204.4	017C
018C	02/2003	14	M	Hispanic or Latino	20.8836	Standard	6.433	237.3	15.16	40.39	72.42	218	82.48	193.8	018C
020C	09/2005	12	F	White	20.1956	Standard	62.36	56.32	23.17	40.98	64.44	61.38	9.65	14.49	020C
021C	12/2001	15	M	White	20.452	Standard	45.86	66.18	25.57	56.74	63.85	102.5	41.17	64.11	021C
022C	01/2000	17	F	White	21.3185	Standard	24.7	40.7	29.8	197.3	46.02	80.24	26.26	35.53	022C
023C	01/2004	13	F	White	27.6795	Standard	11.17	178	67.98	196.4	18.85	145.5	7.671	84.16	023C
024C	06/2001	16	F	Hispanic or Latino	24.3057	Standard	26.59	77.25	32.3	32.31	51.27	165.3	26.89	139.8	024C
026C	01/2003	14	F	Asian	22.7524	Standard	17.38	29.73	77.53	62.26	43.55	57.57	5.002	10.21	026C
027C	01/2005	12	M	Other (American Indian/Alaskan Islander)	20.0922	Standard	7.467	91.3	15.23	45.11	5.275	73.08	2.732	7.538	027C
028C	06/2003	14	F	White	22.5608	Standard	26.68	141.4	60.76	120.2	18.08	34.38	24.42	33.19	028C
029C	02/2003	14	M	White	23.9317	Standard	10.88	552.5	7.767	30.14	14.95	117	2.249	64.9	029C
030C	07/2003	14	F	White	25.3808	Standard	11.6	163.8	21.15	31.18	51.3	283.2	12.18	17.34	030C
031C	05/2001	16	F	White	21.0288	Standard	45.09	266.6	47.19	75.01	74.98	199.1	19.74	26.31	031C
032C	05/2003	14	F	White	20.7809	Standard	23.81	415.3	7.449	49.73	25.06	379.7	2.061	53.7	032C
033C	10/2000	17	F	White	20.8965	Standard	7.542	493.2	8.005	151.9	4.963	68.21	2.714	30.88	033C
034C	08/2002	15	F	White	20.691	Standard	33.64	39.08	12.2	25.89	18.16	19.93	16.43	16.19	034C
035C	09/2004	13	M	White	18.791	Standard	19.34	54.79	16.42	32.79	8.545	17.29	9.575	16.46	035C
036C	04/2003	14	F	White	18.9678	Standard	13.9	22.27	48.67	83.27	37.59	54.73	27.65	26.08	036C
037C	04/2003	14	M	Hispanic or Latino	18.5223	Standard	16.86	31.57	28.02	44.95	14.49	149.5	16.76	30.2	037C
038C	05/2004	13	F	Hispanic or Latino	23.3087	Standard	13.8	142.1	29.97	195.3	15.44	141.3	6.979	15.03	038C
039C	08/2004	13	F	Mixed (Black, White)	23.2106	Standard	17.1	123.7	68.79	103.2	11.79	125.8	6.784	10.93	039C
040C	09/2002	15	F	White	20.407	Standard	50.72	620.9	42.02	151.8	6.823	118.9	6.259	5.018	040C
041C	12/2003	13	F	White	18.8846	Standard	97.52	103.1	125.9	174	57.1	80.82	6.612	24.28	041C
042C	08/2004	13	F	White	22.1021	Standard	7.975	16.23	79.61	106.8	32.89	65.63	5.452	12.13	042C
043C	11/2003	13	F	White	33.6664	Standard	36.15	99	85.14	202.8	17.6	86.76	16.72	67.86	043C
044C	11/2003	13	F	White	35.8923	Standard	636.6	376.1	38.53	416.5	481.4	229	55.74	121.2	044C
045C	11/2004	13	M	White	19.6921	Standard	198.7	440.9	67.82	214.6	64.03	149	97.63	224.9	045C
046C	11/2003	14	M	White	30.6073	Standard	92.09	149.1	118	171.9	94.94	101	86.03	158.6	046C
048C	09/2003	14	M	White	14.7892	Standard	23.12	207.5	26.53	102.2	66.51	161.4	280.3	441.9	048C
049C	06/2003	14	F	White	22.5443	Standard	286.9	481.6	26.55	75.94	544.2	197.6	448.7	569.7	049C
050C	06/2003	14	M	White	20.6193	Standard	161.4	223	39.33	54.11	226	715.2	64.5	91.96	050C
051C	08/2001	16	M	White	20.356	Standard	250.2	241.8	82.14	55.12	419	417.1	35.36	37.63	051C
052C	03/2004	13	F	White	28.7433	Standard	153.4	268.7	30.26	71.2	156.3	243.6	106.8	114.5	052C
053C	03/2004	13	M	Black	23.4441	Standard	147.3	138.4	15.94	67.79	200.8	214.5	38.23	83.49	053C
054C	05/2004	13	F	White	20.9084	Standard	18.17	432.6	41.77	65.42	69.45	667.9	26.59	34.15	054C
055C	06/2003	14	F	White	20.1085	Standard	76.07	30.68	178.6	355.1	173.1	75.41	86.96	147.1	055C
056C	12/2003	13	F	White	18.8076	Standard	190.4	80.75	221.7	429.7	303.7	147.4	112.4	91.56	056C
057C	06/2000	17	M	White	36.8874	Standard	104.3	234.8	75.73	244.3	185.1	169.4	42.24	46.12	057C
058C	05/2003	14	M	White	32.8228	Standard	147	371.3	24.73	151.7	84.92	168.1	64.36	81.97	058C
059C	09/2000	17	M	White	22.0911	Standard	218.9	128.9	189	266.8	106	70.6	184.2	165.5	059C
060C	05/2002	15	F	White	23.0594	Standard	47.49	190.6	50.35	36.32	45.52	83.54	98.6	138.8	060C
061C	11/2005	12	M	White	18.7815	Standard	11.65	42.88	106.1	158.1	100.7	151.4	57.17	96.28	061C
062C	04/2001	16	F	White	30.2567	Standard	20.7	228.2	10.65	43.59	39.8	169.9	175.6	255.7	062C
064C	08/2000	17	M	White	27.3639	Standard	23.03	413.6	37.38	61.42	11.38	150.2	149	217	064C
065C	08/2003	14	F	White	18.8527	Standard	30.92	82.14	465.8	234.3	128.8	266	257.9	237.8	065C
066C	08/2003	14	M	White	20.8678	Standard	86.58	156.2	26.26	108.4	30.27	103.1	206.5	286.8	066C
067C	06/2001	16	M	White	20.7989	Standard	37.37	249.2	23.52	159.8	13.41	245.3	37.16	437.4	067C
068C	10/2001	16	M	Mixed (Black, White)	19.996	Standard	140.7	87.88	40.74	39.71	80.05	39.73	86.81	48.37	068C
069C	06/2003	14	F	White	17.4191	Standard	24.48	103.4	9.948	137.1	42.24	137.8	8.407	38.48	069C
070C	05/2003	14	M	White	19.3886	Standard	13.51	147.5	39.52	70.15	17.61	138	9.663	113.6	070C
071C	05/2002	15	M	White	23.2337	Standard	48.56	113.5	75.31	130.7	67.56	133.7	104.5	191.2	071C
072C	04/2002	15	F	White	23.4204	Standard	9.971	158.7	14.69	31.29	121.6	313.9	55.16	225	072C
073C	07/2004	13	F	White	22.4467	Standard	24.99	198.7	53.7	135	82.78	445.9	29.81	477.4	073C
074C	05/2005	12	M	White	22.9438	Standard	9.719	365.5	6.328	94.6	3.272	352.4	7.671	168.8	074C
076C	10/2002	15	F	White	21.4365	Standard	67.51	79.15	116.6	140.1	45.8	53.12	44.14	70.41	076C
077C	07/2000	17	F	Hispanic or Latino	27.7296	Standard	16.37	283.8	93.76	268.8	134.7	233	61.93	181.6	077C
078C	11/2000	17	M	Black	23.3381	Standard	71.22	412.1	33.82	146.4	18.91	159.9	18.85	181.6	078C
080C	01/2006	12	F	Mixed (Black, White)	31.6049	Standard	65.07	140.4	155	170	89.88	158.6	56.64	120.3	080C

## Sheet: UGA3 (18-19)
*Notes: ID's with missing timepoint excluded from analysis/figures; Vaccine strains in red (CA/09 used for H1 instead of Mich/15, Bris/08 used for Vic instead of CO/17)
UGA3 (2018-19) ELISAs							A/H1 IgG		A/H3 IgG		B/Vic IgG		B/Yam IgG			A/H1 IgA		A/H3 IgA		B/Vic IgA		B/Yam IgA
							A/California/07/2009		A/Singapore/-0019/2016		B/Brisbane/60/2008		B/Phuket/3073/2013			A/California/07/2009		A/Singapore/-0019/2016		B/Brisbane/60/2008		B/Phuket/3073/2013
ID	Birth Month/Year	Age	Gender	Race/Ethnicity	BMI	Vaccine	D0-CA/09 IgG	D28-CA/09 IgG	D0-SG/16 IgG	D28-SG/16 IgG	D0-BR/08 IgG	D28-BR/08 IgG	D0-PH/13 IgG	D28-PH/13 IgG	ID (2)	D0-CA/09 IgA	D28-CA/09 IgA	D0-SG/16 IgA	D28-SG/16 IgA	D0-BR/08 IgA	D28-BR/08 IgA	D0-PH/13 IgA	D28-PH/13 IgA
5	11/1991	26	F	White	26.3375	Standard	28.4	31.68	296.2	248	101.9	39.98	102.2	122.2	5	0.5928	5.233	17.86	4.607	18.53	2.717	1.406	2.593
7	10/1994	23	M	White	28.6852	Standard	76.21	70.4	99.17	102.5	370.3	200.7	29.89	154.7	7	9.87	30.5	14.09	9.875	4.431	6.592	2.033	0.949
8	07/1970	48	F	Black	39.1318	Standard	79.1	89.1	204.8	379.2	320.8	135.3	9.29	173.3	8	71.63	50.77	33.24	19.6	52.29	44.83	52.15	63.732
11	03/1991	27	F	White	38.4328	Standard	53.59	75.69	100.7	137.7	606.3	230.5	569.93	773.9	11	5.643	15.17	14.7	5.653	20.15	27.16	1.487	3.728
15	06/1993	25	F	White	24.469	Standard	50.58	53.58	13.77	501.5	231.4	147.8	273.1	274.1	15	10.64	16.78	51.49	21.24	9.496	11.42	1.766	5.925
16	09/1978	40	F	Hispanic or Latino	29.0337	Standard	32.57	63.78	42.57	181.1	72.74	143.2	51.44	102.6	16	11.28	5.567	4.147	3.486	8.807	6.657	3.165	2.376
17	04/1965	53	M	White	32.1415	Standard	23.35	61.82	145.2	142.3	60.32	135.3	25.18	44.47	17	5.338	3.707	3.967	3.632	41.62	55.42	6.854	14.39
22	01/1977	41	M	White	42.103	Standard	30.11	40.56	163.5	164.1	118	161.7	65.38	100.6	22	17.12	15.49	7.317	11.09	5.892	6.085	6.281	10.54
29	12/1992	25	F	White	27.8374	Standard	52.34	121.3	62.97	105.6	229.7	234.2	230.6	309.5	29	6.907	3.568	21.92	22.99	12.8	12.74	5.763	10.24
30	01/1987	31	M	Hispanic or Latino	27.4174	Standard	73.06	113.1	75.87	283.1	196.1	243.2	127.4	123.6	30	6.659	5.716	2.261	2.66	15.41	17.59	5.467	3.849
31	10/1993	24	F	White	26.8858	Standard	47.61	32.84	184.6	21.17	67.46	43.62	107.4	67.06	31	7.801	4.756	5.005	2.828	11.57	10.78	4.036	2.281
32	10/1989	28	F	White	23.9426	Standard	48.18	42.52	298.1	13.2	174.8	187.2	266.4	192.1	32	15.28	16.5	13.79	10.52	16.33	38.87	7.273	7.807
34	06/1990	28	F	White	25.9262	Standard	128.4	86.34	419.8	27.67	231.6	277.3	272	224.1	34	9.28	9.647	146	80.58	23.8	26	78.63	100.7
36	08/1990	28	F	White	31.2052	Standard	60.66	51.76	270.4	8.513	174.2	151.6	213	150.7	36	10.12	4.181	5.651	2.869	6.477	2.615	2.491	0.6261
37	07/1959	59	F	White	29.0346	Standard	31.5	44.45	197.7	31.67	96.52	115.3	72.43	97.26	37	47.52	14.02	20.23	6.45	39.85	24.73	13.02	9.06
38	10/1973	44	M	White	34.2676	Standard	170.9	171.7	350.3	215.2	471.3	418.3	190.1	165.5	38	7.643	6.149	7.276	14.19	8.494	24.71	5.807	7.117
39	10/1994	23	F	White	22.5074	Standard	58.5	110.2	226.8	406.9	51.27	81.91	149.4	242.5	39	3.651	4.367	1.989	3.397	11.26	13.75	7.848	4.717
42	06/1993	25	F	White	35.2295	Standard	32.58	70.18	82.37	94.08	53.31	71.96	47.89	58.64	42	4.462	3.93	3.036	2.938	5.458	5.344	2.424	0.1703
46	05/1987	31	M	Hispanic or Latino	25.7276	Standard		*188.7		*74.55	108	150.9	27.39	41.85	46	4.893	5.958	1.49	1.564	4.058	3.719	1.923	1.481
47	06/1954	64	F	White	29.725	Standard	31.44	38.48	74.39	148.1	173.2	147.7	189.4	165.9	47	7.983	7.402	1.661	1.919	11.65	17.63	18.09	19.76
50	03/1995	23	M	White	21.136	Standard	255.5	229.5	630.3	444.2	105	355	246.4	257.5	50	2.336	4.917	2.216	1.581	39.98	47.11	24.95	28.53
51	06/1971	47	M	White	28.1676	Standard	68.76	89.76	135	501.7	62.02	72.16	70.21	91.17	51	2.098	2.063	5.142	*5.938		*6.61	10.02	2.467
53	08/1993	25	F	White	22.211	Standard	171.8	277.2	160.5	234.2	136.2	166	134.7	222	53	0.925	1.286	3.504	2.412	10.73	13.12	2.838	2.079
54	02/1998	20	F	White	21.3228	Standard	63.57	54.05	157.4	252.9	161.8	136.2	24.55	27.72	54	3.789	4.061	7.001	9.769	51.93	142.3	9.415	20.77
55	10/1966	51	M	White	28.5291	Standard	64.32	94.43	82.4	233.5	31.73	49.71	26.14	41.42	55	1.375	1.818	2.878	0.7728	11.71	6.612	2.611	1.475
57	04/1992	26	F	White	18.6258	Standard	28.69	97.52	67.83	11.16	81.81	136.9	62.93	131.1	57	4.504	5.759	0.3104	1.808	3.104	3.435	1.826	3.331
58	08/1960	58	F	White	34.6397	Standard	53.93	178	325.6	114.9	43.87	387.6	34.71	111.6	58	3.46	2.292	1.718	2.226	29.71	31.33	9.495	9.52
62	11/1968	49	F	White	24.6277	Standard	55.59	60.25	174.6	160.9	133.5	154.1	68.53	78.34	62	1.463	0.9065	1.902	3.024	5.938	8.632	0.978	2.601
64	08/1961	57	F	White	36.7467	Standard	141.5	235.9	73.51	106.8	86.06	131	101.6	134.9	64	1.851	1.528	0.4996	0.8712	5.755	11.03	1.683	3.877
65	01/1993	25	F	Hispanic or Latino	21.9933	Standard	434.1	409	75.86	110.1	162.3	372.8	245.7	276.4	65	6.961	10.5	4.689	5.903	29.26	46.05	12.66	23.17
66	07/1974	44	M	Asian	30.0829	Standard	35.01	95.82	359.5	127.2	173.2	378.4	40.17	86.65	66	3.89	4.699	6.877	7.035	20.05	23.46	3.142	5.754
69	05/1991	27	M	Hispanic or Latino	28.3536	Standard	207.3	248.7	215.7	325.8	339.9	404.3	263.3	256.4	69	4.556	6.595	10.68	14.88	20.93	19.56	5.735	16.65
70	09/1963	54	M	White	30.2595	Standard	123.7	132.7	389.9	285	203.3	214.3	80.54	103.1	70	24.25	26.92	61.71	68.67	99.52	41.61	99.7	101.4
72	07/1992	26	F	White	21.8074	Standard	198.7	253.3	161.8	240.6	109.4	172.1	245.6	271	72	4.333	10.61	13.08	32.32	5.184	6.804	2.15	4.174
75	01/1994	24	F	White	22.8711	Standard	25.15	125.2	110.6	301.3	153.6	386.5	113.7	260.2	75	3.772	5.257	4.538	5.995	6.994	8.353	4.112	5.926
77	08/1952	66	F	White	28.4701	Standard	46.12	35.82	4.513	239.9	54.75	97.6	20.17	37.73	77	4.171	14	3.752	4.517	77.49	137.1	27	55.64
78	04/1995	23	F	White	21.7354	Standard	267.6	107.8	22.02	338.7	400.3	664.3	557.4	684.7	78	11.09	15.68	18.3	21.52	18.51	15.74	8.318	16.43
81	01/1970	48	F	White	19.9828	Standard	220.4	129.7	7.587	491.6	321.1	338.2	124.2	184.4	81	20.82	32	7.823	12.49	33.09	29.22	16.18	17.22
83	10/1950	68	F	White	28.9884	Standard	81.65	55.14	4.164	79.06	23.85	54.61	13.93	36.43	83	6.781	13.7	4.487	5.015	164.2	199.3	65.19	120.9
84	07/1998	20	F	Asian	20.2511	Standard	707.6	267.5	11.61	104.6	281.8	266.3	43.38	44.1	84	38.35	47.71	7.109	6.622	13.6	15.66	4.39	3.779
85	05/1998	20	F	White	21.6629	Standard	76.39	146.9	160	143.2	114	199.6	44.41	99.85	85	15.39	11.46	9.256	14.65	11.68	10.06	10.45	10.76
86	01/1959	59	M	White	37.6627	Standard	372.8	515.6	51.04	31.24	258.7	321.1	108.5	179.7	86	41.95	53.13	10.8	12.3	12.55	10.78	8.318	10.89
87	06/1996	22	M	White	25.0614	Standard	155.8	190.2	130.9	79.81	314	336	258.3	344.9	87	46.68	54.97	12.1	16.28	5.284	5.676	6.791	7.394
89	10/1960	57	M	White	31.39	Standard	284.5	510.7	35.47	124	163.2	283.5	64.41	162.2	89	26.35	14.79	30.72	32.35	18.44	10.4	22.62	25.36
91	03/1944	74	M	White	30.517	Standard	47.46	81.69	33.33	41.56	152.5	*150	108.2	123.4	91	50.55	52.89	23.93	53.05	16.43	32.29	30.09	44.9
97	01/1998	20	F	White	21.1355	Standard	53.96	118.2	91.47	30.24	63.37	131.2	63.25	157.1	97	107.7	107.4	13.69	21.28	20.59	30.03	8.767	13.71
99	12/1995	22	F	White	18.2712	Standard	79.22	122.3	157.4	216.8	155.8	184.3	106.8	141.6	99	14.53	9.112	14.29	18.34	7.255	10	11.79	12.63
100	01/1970	48	F	White	33.1398	Standard	40.52	54.75	57.83	63.21	57.21	81.53	34.32	41.87	100	25.32	27.08	10.98	16.68	6.649	8.998	8.638	7.476
101	08/1986	32	M	White	24.9916	Standard	95.77	222.7	41.84	236.9	251.6	365.7	147.8	158.4	101	25.1	38.53	66.44	129.1	20.93	25.28	28.33	23.26
111	03/1998	20	F	White	22.5013	Standard	63.23	79.11	55.82	214.1	201.8	300.4	418.9	503.2	111	12.9	13.97	8.26	18.43	3.931	5.583	5.988	7.086
118	09/1994	23	F	White	21.2581	Standard	84.12	97.66	256.2	332.6	348.1	334.7	33.31	56.08	118	14.94	14.59	16.08	17.91	45.67	25.86	50.71	80.83
119	02/1997	21	M	White	27.279	Standard	86	108.7	243.8	141.2	474.1	480.2	333.6	332.2	119	13.35	14.46	23.19	23.41	19.02	18.82	32.34	51.45
120	07/1997	21	M	White	20.5646	Standard	157.5	295.6	247.7	320.7	226.9	403.2	118.2	214	120	36.48	65.38	10.07	17.9	9.345	6.629	5.02	11.64
124	10/1942	75	M	White	24.9337	Standard	53.34	54.02	28.96	33.16	89.91	80.24	62.62	69.67	124	9.369	6.642	14.86	14.07	9.107	14.17	8.414	13.2
125	02/1949	69	F	White	34.6505	High Dose	60.6	62.73	55.05	56.93	55.83	67.79	32.01	42.29	125	41.19	54.42	25.52	15.8	86.27	53.3	61.35	80.79
126	02/1952	66	M	White	29.7722	Standard	22.06	47.86	188.1	249.9	167.7	258.2	36.71	96.47	126	1.968	3.976	2.589	7.749	5.024	7.901	1.289	4.022
128	04/1981	37	F	Black	37.0588	Standard	93.76	218	201.1	425.9	58.51	362.5	23.71	252.6	128	59.873	241.3	19.09	80.6	11.77	31.08	22.078	24.99
132	05/1998	20	F	White	23.8827	Standard	44.02	71.97	453	743.7	240.7	449.6	321.1	466.2	132	2.008	5.079	12.193	30.7	38.24	31.39	53.283	49.51
133	10/1980	37	F	White	31.6373	Standard	160.1	260.8	307.9	672.8	148.7	317.8	175.2	422.7	133	12.293	23.19	32.887	48.35	16.34	17.31	5.392	11.72
134	02/1947	71	F	Black	26.0964	Standard	66.56	105.8	307.7	519.1	52.57	90.23	45.31	97.33	134	7.389	25.4	5.293	21.6	87.99	32.74	28.148	34.15
135	07/1948	70	M	White	27.3115	Standard	899.7	193.1	153.2	87.1	352.8	193.2	300.5	144.6	135	3.927	3.762	1.124	1.334	20.884	25.278	6.025	6.164
136	09/1990	28	F	Hispanic or Latino	23.8325	Standard	*140.2		*113.4		*258.8		10.29	11.83	136
137	07/1988	30	M	White	29.3702	Standard	363.4	511.9	208.1	274.4	552.9	477.5	287.1	273.6	137	16.193	15.67	1.643	2.556	53.076	56.103	28.772	29.246
139	07/1954	64	F	White	28.1907	Standard	743.5	246.5	184.7	166.4	214.6	211.2	163.7	145.1	139	3.699	3.63	8.547	10.351	9.383	15.567	9	9.931
140	07/1953	65	M	Hispanic or Latino	29.0121	Standard	448.1	311	637.5	847.2	610.1	654.9	329.5	534.8	140	4.883	5.17	0.2057	0.3428	196.822	207.003	3.348	3.846
141	04/1946	72	F	White	29.3888	High Dose	333.1	463.5	97.92	194.6	213.9	*354.1	120.9	127.2	141	11.338	14.41	6.356	7.382	6.177	6.167	7.921	7.043
142	01/1990	28	M	White	26.3251	Standard	61.89	187.8	149.2	383.9	337.6	772.7	338.5	616.9	142	3.379	3.777	1.287	1.316	7.208	7.641	2.883	5.253
143	03/1990	28	F	White	26.9177	Standard	206.4	279.6	452.4	620.4	557.9	822.3	522.1	639.2	143	7.712	7.541	4.006	2.974	20.528	19.558	25.503	25.566
145	03/1950	68	M	White	28.5173	Standard	81.21	160	130.3	217.6	119.2	*234.3	76.03	125.2	145	2.703	2.542	2.696	3.907	5.981	6.448	3.718	5.499
146	11/1948	69	M	White	28.8752	High Dose	264.3	434.2	140.9	269.6	322.5	589.3	456.7	465.2	146	21.67	28.505	26.433	39.681	148.024	179.393	48.703	55.06
147	02/1950	68	M	White	20.619	High Dose	146.2	122.3	82.15	40.83	373.3	177.9	179.1	84.24	147	8.501	30.079	0.8218	0.9999	13.148	16.308	7.44	9.066
148	04/1948	70	M	White	30.344	High Dose	119.6	105.3	150.9	63.74	239.1	131	107.8	59.51	148	0.6877	1.054	1.189	1.367	8.755	8.596	1.845	1.955
149	05/1951	67	M	White	22.209	Standard	147.4	94.18	289.1	111.8	199.2	130.8	154.1	65.11	149	9.161	8.162	7.603	7.483	103.038	109.381	8.339	8.047
151	07/1950	68	F	White	29.2638	Standard	57.81	37.34	110.5	52.75	44.45	20.19	16.76	8.817	151	1.5	0.996	1.104	1.208	1.758	2.249	0.6489	0.8386
152	08/1988	30	F	Hispanic or Latino	27.7501	Standard	225.1	245.3	310.8	199.7	498	384.6	437.3	327.6	152	1.358	1.319	4.069	5.087	8.795	12.387	5.959	8.038
158	08/1984	34	M	White	25.9411	Standard	196.7	227.8	239.1	170.5	228.1	174.9	124.4	133.8	158	3.227	2.991	1.028	1.167	5.131	5.384	4.476	5.118
161	07/1992	26	M	White	27.2682	Standard	329.8	183.4	278.1	142.5	521.3	376.3	599	255.7	161	1.789	1.711	1.509	0.9822	3.265	3.935	1.581	1.779
166	08/1963	55	M	White	30.6005	Standard	259.5	153.6	515.1	270.4	654.6	393.1	268.2	178.3	166	9.01	8.424	12.074	11.295	20.34	22.779	14.742	14.903
171	07/1938	80	F	White	27.8233	High Dose		*390.5		*175.8	297.6	222.6	37.89	43.8	171	6.655	9.488	0.9888	1.287	5.111	8.525	2.098	2.755
175	04/1964	54	M	Black	30.6186	Standard	142.1	536.9	126.5	440.1	214.5	455.1	65.65	164.3	175	2.371	1.957	1.202	1.383	19.243	22.708	1.874	2.81
177	07/1948	70	M	White	22.4569	High Dose	83.92	155.9	84.89	328	354.8	484.9	93.37	163.3	177	3.369	4.933	4.947	5.192	21.068	23.135	9.226	9.528
179	06/1954	64	F	White	38.8396	Standard	176.8	236.9	82.71	283.2	251.8	408.1	79.46	168.4	179	1.049	2.028	1.069	2.089	7.916	11.9	2.536	4.06
194	08/1988	30	M	White	28.2172	Standard	245.4	256.4	125.6	314.7	423.1	385.2	184.7	495.7	194	5.807	7.013	3.339	3.33	35.51	33.891	10.744	11.742
207	04/1984	34	M	White	25.048	Standard	320.2	641.9	93.79	237.7	202.8	340.2	105.1	335.3	207	5.727	7.124	15.872	30.751	24.705	25.868	28.797	31.032
209	02/1941	77	F	White	26.4062	High Dose	149.4	109.4	37.96	77.26	165.4	81.47	59.43	65.03	209	9.427	12.617	1.215	1.433	13.658	16.698	7.894	10.15
213	09/1985	33	M	White	32.3249	Standard	250.6	313.38	128.5	263.7	273.1	328.7	225.3	270.5	213	12.166	13.005	12.376	13.982	13.755	16.14	5.303	6.629
214	01/1958	60	F	White	22.7794	Standard	36.01	73.72	30.83	34.34	123.3	235.5	41.15	64.62	214	2.97	3.583	1.117	1.208	6.449	6.615	2.456	2.585
215	03/1981	37	F	White	26.2808	Standard	61.63	65.83	250.9	220	171.5	251.4	33.83	41.22	215	2.42	2.052	4.638	4.882	31.308	35.416	4.817	5.228
217	03/1966	52	F	Hispanic or Latino	32.1296	Standard	193.5	298.2	151.6	178.5	265.1	260.7	66.72	111.8	217	0.8175	1.445	3.163	3.716	13.254	18.655	4.757	6.494
219	06/1979	39	M	White	36.7974	Standard	95.44	175.3	44.21	66.06	314.7	434.8	70.79	112.8	219	0.7941	0.6701	0.4699	1.159	22.529	24.22	8.068	10.598
221	05/1991	27	F	White	21.7515	Standard	330.8	300.2	127.8	47.65	470.5	394	188.1	143.3	221	4.413	5.675	2.453	3.629	10.317	19.023	3.094	7.041
224	09/1958	60	F	White	43.3315	Standard	115.2	116	46.92	23.15	86.89	88.11	60.49	57.74	224	0.3948	0.6737	2.847	3.195	4.798	10.352	1.99	2.536
230	06/1955	63	F	Black	34.7363	Standard	175.1	160.3	147	33.86	165.4	129.8	114.9	62.89	230	1.689	2.409	4.929	5.344	19.969	29.951	5.009	6.165
232	06/1992	26	F	White	24.9791	Standard	80.67	61.06	12.6	9.146	42.31	41.57	74.64	44.35	232	9.353	8.77	6.229	12.301	66.27	79.372	15.458	16.242
246	01/1971	47	F	White	26.6542	Standard	59.92	86.35	137	48.8	70.09	119.9	64.38	88.94	246	5.762	9.291	8.818	7.812	3.888	6.486	2.872	3.625
252	03/1992	26	M	Mixed (Hispanic or Latino, Asian)	25.293	Standard	83.45	107.3	39.03	67.65	137.6	176.7	119.6	156.8	252	5.852	5.502	15.809	16.321	43.791	57.929	16.51	16.223
263	01/1987	31	F	Asian	22.127	Standard	29.09	26.71	32.71	68.37	56.95	55.3	52.23	65.87	263	10.048	9.643	2.4	2.816	3.123	3.868	3.214	3.427
264	12/1993	24	F	White	24.0436	Standard	25.77	84.41	26.62	109.9	29.63	78.94	57.75	189.8	264	2.278	3.02	1.104	2.732	5.057	10.894	3.449	5.64
266	12/1985	32	F	White	38.9455	Standard	28.18	44.42	39.3	72.38	103.3	158.9	37.73	65.9	266	2.406	3.088	2.581	2.965	14.332	18.89	3.61	4.146
001C	07/2002	16	M	White	23.5216	Standard	28.46	84.5	76.27	118.1	62.81	154.8	2.043	71.8	001C	1.227	3.093	2.464	3.017	6.644	8.542	3.78	4.723
004C	11/2002	15	F	White	20.0257	Standard	346.2	156.4	149.7	56.85	84.74	80.2	2.177	102.4	004C	5.876	6.22	0.3706	0.3966	3.431	3.959	2.19	3.124
005C	11/2000	17	M	White	19.6449	Standard	386.7	312.8	253.6	147.3	125.6	189.9	2.034	44.82	005C	6.581	7.47	0.9491	1.195	1.213	1.528	0.262	0.5508
006C	04/2002	16	F	White	20.4976	Standard	262	717.6	173.8	440.6	151.1	743.6	2.055	287.4	006C	3.179	4.817	0.3439	0.5126	4.753	7.661	1.749	3.144
007C	08/2002	16	F	White	19.5355	Standard	65.77	102.7	101.3	125.2	22.54	44.46	2.08	92.39	007C	1.644	2.085	9.188	11.268	0.79	0.7885	0.8928	1.237
008C	04/2002	16	M	White	23.2497	Standard	179.7	345.6	94.65	230.3	164.1	262.7	44.47	85.78	008C	7.584	10.186	3.746	6.888	4.021	5.464	0.8755	1.739
009C	03/2005	13	F	White	24.8193	Standard	36.6	93.8	78.2	211.1	155.3	464.5	42.79	219.1	009C	0.4577	0.6425	1.127	1.783	4.905	5.446	1.42	1.686
013C	06/2001	17	F	White	18.5032	Standard	288.7	427.2	154.5	356.8	214.5	375.7	71.6	181.7	013C	9.158	9.08	7.2	10.746	19.23	22.743	1.439	2.955
014C	08/2001	17	M	White	17.0625	Standard	75.6	226.4	75.2	141.7	32.85	100.9	12.87	51.4	014C	20.248	21.506	1.941	2.202	7.134	8.516	0.4254	0.7399
015C	08/2001	17	M	White	16.7379	Standard	341.7	375.3	289.7	342.1	264.4	391.9	236.7	214.6	015C	5.477	6.382	1.01	2.491	78.871	97.721	14.788	13.186
016C	01/2001	17	F	White	32.8632	Standard	96.36	178.5	55.75	144.3	112	231.5	31.15	83.06	016C	6.181	8.197	7.283	9.693	9.943	12.798	2.931	4.284
017C	07/2002	16	M	White	19.226	Standard	111.7	170.7	319.6	448	547.7	548.4	730.6	444.6	017C	0.2072	0.8323	0.4614	0.6506	4.528	5.104	2.081	3.934
018C	02/2003	15	M	Hispanic or Latino	22.2107	Standard	397.2	438	48.89	115.2	364.9	456.5	417.7	395.9	018C	27.643	30.597	6.38	15.47	11.925	9.998	12.296	16.046
020C	09/2005	13	F	White	24.9581	Standard	236.7	283.1	75.03	152	170.2	167.5	40.93	46.5	020C	13.52	20.635	0.4181	0.5434	2.607	2.655	0.42	2.927
021C	12/2001	16	M	White	20.9885	Standard	192.1	177.2	79.42	85.65	234.2	192.6	119.6	105.5	021C	1.31	1.441	4.352	5.572	4.293	3.718	4.127	5.367
023C	01/2004	14	F	White	28.0052	Standard	722.6	395.5	194.2	760.1	118.7	419.6	102.3	154.9	023C	13.098	15.197	4.621	13.472	10.963	28.179	18.508	51.428
024C	06/2001	17	F	Hispanic or Latino	25.6834	Standard	104.5	300.2	35.89	97.37	148.8	249	106.2	179.5	024C	5.142	7.328	0.4321	1.31	15.016	18.939	8.569	10.419
026C	01/2003	15	F	Asian	23.2006	Standard	92.8	151.4	118.9	181.7	116.4	215.7	15.43	25.91	026C	0.4089	0.4038	1.274	1.891	4.36	4.955	0.3391	0.3792
027C	01/2005	13	M	Other (Native Alaskan)	21.1811	Standard	588.7	602.8	72.89	125.2	224	305.6	241.8	237.2	027C	17.37	20.117	5.255	11.924	14.168	21.697	4.767	6.417
028C	06/2003	15	F	White	24.2776	Standard	445.4	459.3	92.09	152.2	134.7	208.1	146.7	157.5	028C	1.957	2.644	0.7466	1.326	2.357	3.722	2.722	4.226
029C	02/2003	15	M	White	25.3428	Standard	681.2	851.7	703.9	635	103	155.9	53.09	74.74	029C	15.683	15.568	2.333	4.294	3.209	3.108	1.064	1.249
030C	07/2003	15	F	White	23.5975	Standard	42.53	51.06	61.51	53.94	143.8	213.1	55.14	66.97	030C	1.542	1.758	0.7143	0.7902	1.985	2.002	0.5121	0.5844
031C	05/2001	17	F	White	19.2852	Standard	236.3	410.4	396.6	382.8	294.9	431.8	82.95	166.2	031C	45.819	65.669	3.3	3.759	7.341	9.83	2.199	2.938
032C	05/2003	15	F	White	21.3208	Standard	444.1	342.9	570.6	342.9	598.2	518.9	180.3	209.1	032C	14.536	19.516	0.6857	3.645	2.829	4.194	0.4929	0.8527
034C	08/2002	16	F	White	21.6391	Standard	206.8	251.1	318.1	251.1	116.6	173.8	111.2	134.8	034C	3.529	3.83	3.11	4.382	2.417	2.917	1.611	1.922
035C	09/2004	14	M	White	19.3513	Standard	141.8	238.4	148.7	251.9	49.82	88.56	49.25	104.3	035C	0	0	0.1412	0.1399	0.1028	0.1122	0	0
036C	04/2003	15	F	Other (White, American Indian/Alaska Native)	19.1899	Standard	114.7	135.4	114.7	142.1	268.4	247.1	96.06	133.9	036C	0.6183	1.029	1.122	1.01	4.348	5.412	3.273	4.61
037C	04/2003	15	M	Hispanic or Latino	19.8972	Standard	107.2	144.4	105.7	144.4	240.5	215.4	78.35	102.7	037C	3.446	4.153	0.6097	1.981	10.372	10.34	3.613	5.242
038C	05/2004	14	F	Hispanic or Latino	24.673	Standard	215.1	159.2	215.1	159.2	248.6	293.8	32.74	143.3	038C	1.313	1.641	0.156	0.1609	0.478	0.7547	0.1565	0.1924
039C	08/2004	14	F	Mixed (Black, White)	23.6052	Standard	215.2	462.9	215.2	462.9	102.7	322.3	28.59	236.7	039C	5.432	4.978	0.3082	0.401	3.23	4.573	0.6419	1.835
040C	09/2002	16	F	White	20.3397	Standard	443.5	638.6	244	613.5	253.4	273	108.8	365.1	040C	41.386	37.918	6.507	12.836	3.282	5.055	2.959	11.44
041C	12/2003	14	F	White	19.7471	Standard	387.2	600.2	208.4	600.2	450	464.7	102.1	156.8	041C	9.863	11.634	0.6583	0.9696	3.069	4.018	1.269	2.166
042C	08/2004	14	F	White	19.9839	Standard	60.61	112.1	60.61	112.1	277.9	379	44.89	135.8	042C	0.5521	0.9897	3.288	4.327	5.204	11.037	1.98	3.653
045C	11/2004	14	M	White	18.5011	Standard	223.9	265	223.9	241.8	71.99	94.3	130.9	169.7	045C	4.936	5.741	0.4541	0.5277	1.231	1.828	3.323	4.403
046C	11/2003	14	M	White	31.3978	Standard	161.6	262.3	161.6	262.3	153.7	482.8	206.8	635.5	046C	3.056	5.721	1.797	3.973	3.427	10.296	3.417	6.486
048C	09/2003	15	M	White	14.5423	Standard	150.7	74.28	155.8	74.28	277.9	283.4	36.83	27.83	048C	1.923	2.467	0.7324	1.245	11.486	15.864	0.5028	1.217
049C	06/2003	15	F	White	22.3209	Standard	326	328.8	307.8	341.4	473.3	432.9	154.6	211.1	049C	10.584	11.147	1.124	1.334	6.867	2.799	1.617	2.235
050C	06/2003	15	M	White	22.1757	Standard	243.9	164.8	251.8	164.8	296.8	337	115.6	152.9	050C	4.579	5.58	1.863	2.556	4.156	3.469	1.606	2.302
051C	08/2001	17	M	White	20.6934	Standard	313.8	276	313.8	276	336	419.7	63.04	141.4	051C	6.146	7.219	8.547	10.351	6.45	5.923	0.8477	0.994
053C	03/2004	14	M	Black	25.4201	Standard	174	184.5	164.4	200.9	176.3	216.1	56.75	68.86	053C	2.679	3.586	0.2057	0.3428	2.699	3.2	0.3993	0.5108
054C	05/2004	14	F	White	20.1669	Standard	191.4	267.2	191.4	267.2	123.7	334.8	199.7	465.6	054C	7.691	7.507	6.356	7.382	30.908	7.957	4.679	6.385
055C	06/2003	15	F	White	19.8696	Standard	131.7	258.5	131.7	258.5	246.4	326.3	30.8	65.46	055C	1.204	1.239	0.0529	0.07085	0.05988	0.0819	0.0675	0.0985
056C	12/2003	14	F	White	20.0565	Standard	275.4	341.7	275.4	346.5	338.6	268	150.6	189.8	056C	5.681	6.055	3.631	4.795	1.089	1.213	1.571	1.909
060C	05/2002	16	F	White	24.5037	Standard	217.2	175.1	223.3	175.1	94.09	109.7	216.6	224.1	060C	1.017	1.176	1.313	1.517	0.2998	0.3446	0.244	0.2049
061C	11/2005	12	M	White	19.4891	Standard	16.57	82.97	16.57	84.69	114.7	575.3	97.59	347.2	061C	0.411	1.012	2.833	4.912	2.052	4.411	3.591	6.039
062C	04/2001	17	F	White	27.261	Standard	211.6	361.1	211.6	361.1	86.94	208.6	219.5	401.4	062C	3.492	3.519	5.421	8.037	10.315	12.692	78.83	86.9
068C	10/2001	17	M	Mixed (Black, White)	21.6428	Standard	255.9	580.9	289.8	610.4	229	564.6	310.4	719.7	068C	3.331	4.581	1.947	2.173	1.288	2.008	2.779	2.889
069C	06/2003	15	F	White	18.4765	Standard	147.5	321	171	311.5	260.7	674.4	50.56	209.4	069C	1.677	2.295	3.205	3.58	0.3778	0.7931	0.3657	0.4281
070C	05/2003	15	M	White	19.8197	Standard	310.7	299.7	300.3	299.7	424.7	778.8	209.6	371	070C	5.165	4.917	5.028	5.669	6.645	6.913	8.4	9.854
071C	05/2002	16	M	White	23.1769	Standard	211.8	400.8	202	305.6	237.9	397.9	232.1	273.6	071C	1.401	2.743	2.76	2.98	2.212	2.864	2.722	3.384
072C	04/2002	16	F	White	22.1908	Standard	325.8	323.3	77.99	288	459.9	482	239	246.7	072C	3.198	3.481	3.413	11.385	2.757	2.896	7.081	7.905
073C	07/2004	14	F	White	23.2354	Standard	233.6	487.6	197.4	324.1	452.3	642.4	250.5	410.1	073C	1.203	2.849	3.265	7.274	0.5617	1.33	1.61	4.65
074C	05/2005	13	M	White	26.8031	Standard	127.1	315	118.6	254.9	64.19	156.2	42.2	103.9	074C	43.269	46.351	3.765	4.663	4.768	5.645	1.616	2.126
081C	06/2004	14	M	White	25.3495	Standard	110.5	603.8	273.2	351.6	26.79	209.1	6.006	40.68	081C	1.162	22.597	4.858	7.246	0.8242	20.097	0.3963	6.142
082C	09/2000	17	M	White	21.5902	Standard	238.1	739.6	196.4	417	214.5	715.6	29.52	225.6	082C	4.268	25.379	12.152	19.615	9.888	18.029	2.763	6.917
083C	08/2004	14	F	White	18.7635	Standard	56.59	357.3	63.87	563.1	22.73	224.3	19.32	402.3	083C	4.065	43.773	6.547	30.584	1.864	10.224	2.766	35.314
084C	06/2002	16	M	White	16.0727	Standard	11.92	692.9	31.6	262.2	28.46	508.3	4.485	400.3	084C	1.356	8.793	4.913	11.803	0.7724	9.664	0.2724	7.884
085C	11/2005	12	M	Asian	16.6979	Standard	117.3	153.6	119.4	204.1	211.6	229.1	35.21	65.46	085C	0.4693	0.5254	0.4613	0.4974	1.748	1.836	0.3233	0.408
086C	04/2002	16	M	White	22.3637	Standard	54.7	105.9	139.3	233	75.71	119.8	23.69	64.63	086C	1.032	1.873	1.427	1.989	2.247	2.518	0.3789	0.7689
087C	10/2004	13	M	White	19.2601	Standard	99.67	114.5	122.3	160.8	256	320.4	60.62	204	087C	0.3977	0.6549	0.6603	0.675	1.75	1.804	0.829	1.21
088C	06/2001	17	F	White	19.6312	Standard	97.07	511.2	111.2	391.5	119.7	312.1	46.69	354.7	088C	2.515	11.346	4.477	7.369	2.443	9.508	1.949	3.426
089C	01/2003	15	M	White	28.9184	Standard	71.34	373	53.61	695.5	93.05	524.9	105.4	319.3	089C	3.772	18.609	5.68	42.585	4.487	27.603	8.488	12.042
090C	02/2006	12	F	White	17.4527	Standard	27.71	410.5	4.573	137	27.42	109.1	24.91	251.5	090C	1.852	13.723	0.7954	3.706	2.934	4.697	3.538	7.02
091C	08/2002	16	F	White	20.8355	Standard	35.76	87.58	22.66	170.3	102.7	58.07	45.01	106.5	091C	1.313	5.269	1.116	3.153	5.057	9.67	5.829	17.696
092C	12/2000	17	M	White	23.8803	Standard	457.4	759.4	370.5	688.9	298.1	557.3	384.4	428.9	092C	3.559	3.744	4.071	4.195	5.73	7.675	3.774	4.447
093C	04/2006	12	M	White	17.2833	Standard	16.12	251.8	414.4	382.9	61.82	101.9	24.76	379.4	093C	0.2533	0.3115	1.022	1.857	0.9185	2.185	0.2206	8.956
094C	07/2005	13	M	White	28.8523	Standard	284.2	367.6	141.5	338.1	97.15	271.1	52.91	239.1	094C	2.12	9.388	1.423	2.667	2.414	13.05	0.8718	9.393
096C	10/2001	16	F	White	20.0108	Standard	203	244.1	304.5	269.6	122.9	114.6	90.94	86.27	096C	6.916	5.965	11.096	10.243	4.827	4.911	0.9908	0.7409
097C	10/2003	14	M	White	21.9803	Standard	924.9	446.1	229.5	453	225.9	791.4	110.2	332.7	097C	4.445	6.512	3.687	5.693	2.214	4.334	1.884	3.93
099C	07/2004	14	M	White	25.2298	Standard	421.7	384.2	176.9	171.5	105.5	125.7	71.91	65.51	099C	1.511	1.517	5.645	4.969	13.273	16.332	0.3257	0.1649
100C	12/2000	17	F	White	18.7914	Standard	85.42	106.1	44.17	44.17	81.68	110.1	27.43	32.85	100C	2.493	3.267	3.458	3.841	11.102	11.89	3.67	4.398
101C	07/2003	15	F	White	20.4223	Standard	108.2	148.4	24.86	36.18	35.68	67.43	46.82	60.12	101C	5.998	6.973	0.4344	0.6968	1.632	2.167	0.3529	0.433
102C	03/2002	16	F	White	24.4637	Standard	85.05	61.45	94.54	66.55	36.93	44.06	109	116.6	102C	2.9	2.805	6.164	5.752	14.688	15.524	13.718	12.406
103C	09/2005	13	M	White	19.7993	Standard	244.4	229.7	75.43	66.28	85.99	107.2	25.83	33.56	103C	14.813	17.382	3.171	4.113	3.619	4.641	0.4015	0.8936
104C	02/2003	15	M	White	33.807	Standard	5.819	251	5.102	343.1	172	285.8	385.9	689.2	104C	0.1511	1.46	0.6478	19.713	4.241	13.032	4.425	5.485
105C	12/2002	15	F	White	19.2269	Standard	13.91	182.6	80.31	140.9	27.48	128.3	74.78	87.81	105C	0.6545	9.957	3.475	5.224	2.675	6.677	2.638	4.624
106C	11/2001	16	M	White	23.7037	Standard	78.41	138.4	23.57	276.6	32.06	67.25	22.2	44.57	106C	2.298	2.955	2.389	3.505	2.502	4.001	1.494	3.174
107C	11/2001	16	M	White	24.6059	Standard	205.8	128.4	56.95	169.7	163.7	105.3	57.22	32.58	107C	4.102	5.853	3.665	7.658	3.505	4.666	1.075	2.405
108C	05/2001	17	F	White	31.9429	Standard	26.16	22.67	19.04	10.76	20.12	33.27	6.738	7.044	108C	0.7708	1.106	0.5479	1.528	15.974	28.358	8.712	16.883
110C	08/2004	14	F	White	20.0728	Standard	20.05	138.6	16.02	46.95	18.04	92.78	27.06	139.17	110C	2.805	58.977	2.96	13.311	2.125	6.173	1.061	2.28
112C	03/2003	15	M	White	34.845	Standard	33.82	177.2	15.98	54.49	24.9	115.85	37.35	173.77	112C	2.235	46.283	8.975	26.394	2.26	7.771	6.71	13.798
113C	01/2003	15	F	Mixed (Black, White)	22.9011	Standard	58.94	202.5	31.53	28.36	45.24	115.43	67.86	173.15	113C	2.352	56.587	3.21	16.512	3.242	10.652	2.141	10.528
115C	01/2005	13	F	White	22.2908	Standard	60.39	214.9	173.7	77.75	117.05	146.33	219.49	175.57	115C	2.8	34.076	2.538	3.562	3.966	8.649	4.685	15.039
116C	03/2003	15	M	White	24.1414	Standard	855.7	346	218.4	104.3	537.05	225.15	402.79	168.86	116C	2.029	1.624	2.223	2.478	1.658	2.042	0.8968	1.033
117C	04/2001	17	F	White	18.7431	Standard	196.8	242.2	17.45	64.86	107.13	153.53	160.69	230.3	117C	7.094	8.22	2.904	3.627	6.296	6.895	3.263	4.292
118C	02/2006	12	M	White	21.6876	Standard	62.52	263.7	7.017	53.98	34.77	158.84	52.16	238.26	118C	1.715	3.845	0.7593	1.055	0.8368	1.01	0.31	1.124
119C	02/2005	13	F	White	23.4469	Standard	40.43	203.6	7.865	90.08	24.15	146.84	36.23	220.26	119C	0.9476	1.023	1.179	2.717	10.002	10.531	2.276	6.733
120C	02/2005	13	F	White	17.2399	Standard	35.02	218.3	9.663	84.51	22.34	151.41	33.51	227.11	120C	1.272	2.39	1.623	2.029	6.787	7.795	2.058	6.223
121C	12/2001	16	F	White	17.7501	Standard	62.95	283.7	17.76	93.64	40.36	188.67	60.54	141.5	121C	1.414	1.91	6.51	7.973	3.243	4.157	2.104	2.41
123C	05/2006	12	F	White	15.841	Standard	173.1	129.1	16.84	19.69	94.97	74.4	142.46	111.6	123C	0.8302	0.75	1.65	1.492	1.095	0.9758	0.2775	0.9181
124C	11/2004	13	F	White	19.7718	Standard	10.81	243.2	11.09	54.82	10.95	149.01	16.43	111.76	124C	1.712	46.036	1.809	3.212	2.398	8.35	0.7998	3.321
125C	05/2006	12	M	White	18.6095	Standard	36.65	46.82	54.3	81.1	45.48	63.96	68.22	95.94	125C	0.2643	0.3372	1.438	1.196	1.776	2.189	0.6674	1.662
126C	12/2001	16	F	White	23.3975	Standard	143.6	128.9	75.95	82.72	109.78	105.81	82.33	158.72	126C	0.3497	0.4204	2.021	1.991	0.9235	2.042	0.8107	1.625
127C	06/2003	15	F	White	19.4718	Standard	293.7	305.4	22.13	40.93	157.92	173.17	236.88	252.13	127C	0.8395	1.327	2.006	1.723	1.711	2.092	6.676	8.366
128C	10/2001	16	M	Mixed (Asian, Black, White)	18.2346	Standard	451.3	379.2	55.62	131.9	253.46	255.55	190.1	191.66	128C	4.684	6.029	7.034	11.292	2.007	2.711	2.965	5.714
129C	07/2002	16	M	White	22.0209	Standard	65.05	205	20.38	126.4	42.72	165.7	64.08	124.28	129C	0.9387	1.474	3.165	3.339	2.054	2.46	0.4369	0.9406
130C	05/2005	13	F	White	19.3045	Standard	142.9	201.1	50.02	128.9	96.46	165	144.69	247.5	130C	2.975	3.221	2.867	2.803	5.606	6.598	2.014	1.625
133C	06/2006	12	F	White	20.6204	Standard	197.3	240.9	45.98	260.1	121.64	250.5	182.46	187.88	133C	5.761	5.715	1.901	1.899	0.3212	1.025	0.3864	0.2147
134C	03/2005	13	F	White	19.7015	Standard	95.24	260.4	39.29	330	67.27	295.2	100.9	442.8	134C	23.707	45.465	1.889	2.083	1.725	2.947	4.15	5.631
136C	02/2002	16	M	White	41.4668	Standard	12.95	426.5	12.29	175.8	21.68	161.1	45.08	236.9	136C	3.609	160.337	2.765	5.48	1.36	2.695	2.978	5.921
137C	12/2004	13	F	White	18.7492	Standard	262.9	237.7	37.65	42.24	110.6	194.8	37.54	60	137C	4.303	4.473	0.9887	0.9649	1.545	1.727	1.637	1.641
138C	05/2002	16	M	White	19.0576	Standard	59.66	114.6	20.83	47.77	116.5	289.7	54.43	147.7	138C	0.3657	0.5135	3.886	6.712	3.724	4.717	2.891	4.139
141C	05/2005	13	F	White	16.7909	Standard	55.47	666.4	7.622	328.8	141.1	557.6	19.65	128.7	141C	5.408	21.114	2.228	17.796	6.432	7.553	4.497	7.174
142C	05/2005	13	F	White	16.0005	Standard	50.41	491.4	20.28	163.7	35.89	430.4	9.503	91.06	142C	13.679	17.001	4.094	17.375	1.798	8.294	0.3688	4.543
143C	04/2003	15	F	White	22.0668	Standard	45.72	78.23	154.7	178.6	332.6	461.7	74.04	133.9	143C	0.3336	0.6152	5.482	5.222	2.731	2.861	1.5	1.302
144C	09/2006	12	M	White	15.7986	Standard	41.4	139.1	53.67	110.5	72.66	404.7	30.09	129.7	144C	20.967	24.277	4.645	6.472	1.922	1.892	2.218	2.325
145C	06/2005	13	F	White	22.5531	Standard	26.25	62.64	18.08	57.56	75.46	174.5	23.52	63.29	145C	1.732	3.007	1.123	1.988	2.307	3.468	1.854	3.007
146C	04/2003	15	M	White	18.7093	Standard	40.65	62.68	9.15	21.81	150.6	263.3	38.84	68.69	146C	0.6599	0.8895	0.4321	0.5837	0.9492	0.9659	1.596	1.618
147C	04/2001	17	F	White	20.5464	Standard	427.3	446.1	36.59	77.87	273.7	767.6	61.37	197.8	147C	4.933	6.041	4.235	5.751	0.9828	1.176	0.5367	1.677
148C	05/2003	15	F	White	23.7406	Standard	59.22	533.2	83.45	91.87	172.4	414.4	114.5	307.8	148C	1.416	3.699	1.372	1.764	1.868	2.099	3.505	4.274
149C	07/2006	12	F	White	19.6006	Standard	32.7	592.9	33.13	248.8	56.32	599.3	5.283	102.2	149C	8.074	14.118	6.672	6.164	1.108	2.144	0.7336	1.541
151C	10/2003	15	F	White	24.86	Standard	10.53	51.94	70.68	136.1	128.8	622.5	32.98	322.2	151C	0.1915	0.2818	3.545	4.966	3.667	9.135	3.292	7.856
152C	09/2006	12	F	White	26.69	Standard	38.17	574.7	40.11	95.97	55.78	196.3	71.65	293.5	152C	3.683	17.443	10.494	14.204	2.74	2.708	4.24	4.597
153C	09/2002	16	M	White	25.5506	Standard	212.4	548.8	50.43	125.2	307.6	619	110.5	376.5	153C	6.656	11.401	4.162	5.864	6.686	6.406	1.529	3.265
154C	05/2001	17	F	White	40.6834	Standard	15.71	129.3	24.43	78.6	66.84	384.8	30.03	327.1	154C	1.974	33.921	3.757	5.27	1.951	4.297	2.081	5.598
155C	11/2004	13	F	Asian	22.0298	Standard	50.68	793.2	55	161.2	62.39	696.9	22.82	442.6	155C	1.244	8.693	3.669	5.854	1.813	10.234	1.133	5.263
156C	11/2005	12	F	White	19.0403	Standard	10.4	64.22	144.8	253.6	44.13	287	14.92	71.19	156C	0.3761	1.422	10.005	12.61	2.58	7.03	0.3648	0.9278
157C	08/2005	13	M	White	17.9181	Standard	122.2	181.9	38.4	253.7	103.9	351.3	16.27	114	157C	1.94	5.467	1.861	3.51	4.98	6.545	1.053	2.032
158C	05/2005	13	F	Asian	29.8507	Standard	59.49	256.7	30.26	83.06	31.92	707.9	89.44	224	158C	0.3058	0.5803	1.699	2.347	1.299	2.161	2.124	3.07
159C	04/2002	16	F	White	20.936	Standard	143.2	184.3	105.3	154.8	178.5	243	24.04	29.9	159C	2.94	3.621	2.218	2.603	0.3176	0.4963	0.5456	0.7988
160C	04/2002	16	M	White	22.9414	Standard	92.43	128.1	153.4	230.2	294.9	358.4	44.46	60.64	160C	3.823	3.347	9.605	9.164	1.762	2.128	2.07	0.395
161C	07/2003	15	F	White	20.7236	Standard	104.6	189.2	350.9	819.6	51.12	140.8	16.11	35.48	161C	7.988	9.979	3.24	3.77	1.227	1.992	1.338	0.2962
162C	08/2001	17	M	White	24.1855	Standard	30.8	203.4	138.5	324.8	157.9	436.2	109.5	184	162C	4.066	111.971	36.372	131.153	28.204	43.515	9.396	3.821
163C	10/2002	16	F	White	20.9402	Standard	113.3	143	169.6	263.1	138.4	255.3	44.78	68.46	163C	4.972	5.987	4.133	5.625	1.115	2.054	4.599	0.9856
164C	03/2004	14	M	White	20.4018	Standard	53.09	540.2	136.8	620.9	93.8	231.9	33.39	114.7	164C	1.172	3.826	6.591	18.906	4.332	5.635	2.118	0.6065
165C	10/2006	12	F	White	17.5672	Standard	97.57	632.7	64.86	624.1	33.21	346.7	187.5	450.1	165C	1.148	3.329	3.052	12.695	0.7823	3.154	10.117	4.341
166C	01/2005	13	M	White	30.6334	Standard	42.88	738.3	85.12	955.2	31.67	572.3	28.41	538.6	166C	0.7563	0.7277	1.71	2.952	1.193	19.217	1.592	1.022
168C	04/2006	12	M	White	18.1714	Standard	24.28	67.47	11.06	42.03	102.4	169.5	45.47	85.86	168C	0.7487	0.5492	1.522	1.644	1.909	2.674	3.177	1.601
169C	11/2005	12	M	White	19.7	Standard									169C	14.707	23.298	3.881	18.147	0.7717	8.685	4.967	1.426
170C	01/2004	14	M	White	21.2402	Standard									170C	3.973	26.068	6.02	20.217	0.1901	0.3221	3.284	1.086
171C	11/2002	15	F	White	18.6861	Standard									171C	9.34	12.304	2.609	6.732	9.899	11.452	2.832	0.4503
172C	12/2002	15	M	White	20.8183	Standard									172C	5.951	5.794	2.115	1.738	3.447	4.818	5.124	1.391
173C	01/2006	12	M	White	21.4236	Standard									173C	0.38	0.7326	5.684	5.68	1.961	1.484	0.3386	0.05826
174C	04/2004	14	M	White	59.6296	Standard									174C	0.4474	2.016	1.868	1.927	3.81	3.899	0.3295	0.01602
175C	05/2006	12	M	White	17.3632	Standard									175C	2.729	3.498	5.133	5.129	0.4766	0.4586	0.5527	0.07003
178C	11/2003	14	M	White	24.6866	Standard									178C	2.151	4.574	1.841	2.085	0.5305	0.5649	15.435	4.71
180C	12/2006	12	F	White	19.81	Standard									180C	5.315	4.659	3.594	3.346	0.5522	0.473	0.1963	0.02291
181C	03/2001	17	M	White	24.7256	Standard									181C	5.854	9.327	1.648	2.093	3.929	4.431	2.963	0.5793
182C	08/2003	15	F	White	24.7669	Standard									182C	12.273	297.061	27.136	31.978	6.459	16.536	6.02	1.873
186C	04/2005	13	F	White	18.22	Standard									186C	3.242	6.852	11.766	68.947	15.48	17.365	14.143	5.267
188C	03/2003	15	M	Other (Native Hawaiian/Pacific Islander)	29.38	Standard									188C	13.207	15.29	2.652	3.165	4.546	5.058	9.103	3.381
190C	11/2006	12	F	Black	23.16	Standard									190C	6.899	239.494	22.372	85.991	9.136	305.996	4.329	1.313
191C	05/2006	12	F	Black	21.64	Standard									191C	12.083	19.706	13.196	18.043	14.825	12.014	6.312	2.075
192C	01/2004	14	M	Black	20.84	Standard									192C	2.659	20.851	14.178	28.749	8.114	22.952	12.071	4
195C	09/2003	15	F	Black	32.8082	Standard									195C	4.102	18.683	8.096	33.074	14.683	77.863	23.427	8.04
196C	11/2006	12	M	White	19.467	Standard									196C	12.741	58.417	3.694	29.564	3.176	4.836	1.177	0.7503
197C	08/2002	16	M	White	21.004	Standard									197C	7.894	12.396	12.032	17.584	56.311	62.837	4.981	1.395
265 (C022)	01/2000	18	F	White	18.5614	Standard	122.2	333.6	531.1	449.3	119.8	350.4	67.09	276.3	265 (C022)

## Sheet: UGA4 (19-20)
*Note: ID's with missing timepoint excluded from analysis/figures
UGA4 (2019-20) ELISAs							A/H1 IgG		A/H3 IgG		B/Vic IgG		B/Yam IgG			A/H1 IgA		A/H3 IgA		B/Vic IgA		B/Yam IgA
							A/Brisbane/2/2018		A/Kansas/14/2017		B/Colorado/6/2017		B/Phuket/3073/2013			A/Brisbane/2/2018		A/Kansas/14/2017		B/Colorado/6/2017		B/Phuket/3073/2013
ID	Birth Month/Year	Age	Gender	Race/Ethnicity	BMI	Vaccine	D0-BR/18 IgG	D28-BR/18 IgG	D0-KA/17 IgG	D28-KA/17 IgG	D0-CO/17 IgG	D28-CO/17 IgG	D0-PH/13 IgG	D28-PH/13 IgG	ID2	D0-BR/18 IgA	D28-BR/18 IgA	D0-KA/17 IgA	D28-KA/17 IgA	D0-CO/17 IgA	D28-CO/17 IgA	D0-PH/13 IgA	D28-PH/13 IgA
1	11/1987	31	F	White	38.1253	Standard	134.865	174.228	82.814	141.546	52.529	151.151	123.024	267.464	1	3.847	8.183	1.304	2.925	2.825	8.595	4.609	7.451
5	11/1991	27	F	White	28.215	Standard	23.66	52.2	18.281	54.327	37.179	58.687	66.989	67.152	5	0.8179	1.323	0.1072	0.3564	0.3382	0.7333	0.4533	0.644
8	07/1970	49	F	Black	39.6823	Standard	89.574	175.183	70.409	111.807	243.969	431.672	142.588	207.848	8	19.302	81.338	14.846	44.301	37.57	96.706	50.541	116.622
11	03/1991	28	F	White	38.9339	Standard	236.108	209.594	71.129	72.212	315.076	391.04	324.917	172.661	11	6.233	4.629	1.802	1.768	4.653	4.757	5.672	5.744
14	01/1955	64	F	White	26.6137	Standard	109.109	54.491	24.491	20.831	47.752	36.078	64.928	69.302	14	11.59	8.641	10.552	7.704	4.554	2.723	0.8299	0.8196
16	09/1978	41	F	Hispanic or Latino	28.441	Standard	97.275	86.703	85.908	112.262	306.891	271.15	89.04	106.583	16	1.331	1.644	3.207	7.772	5.236	7.683	1.796	1.832
17	04/1965	54	M	White	33.6159	Standard	29.244	21.292	76.718	51.714	103.139	99.658	64.953	68.389	17	2.739	4.513	1.106	2.422	17.302	19.331	10.062	9.492
22	01/1977	42	M	White	45.0482	Standard	98.72	192.516	131.167	231.102	233.638	428.363	119.102	169.616	22	9.821	10.671	2.525	3.311	2.393	2.656	7.532	7.136
29	12/1992	26	F	White	26.1208	Standard	80.425	171.442	60.637	77.335	471.595	551.92	333.008	264.954	29	3.104	4.375	9.037	11.419	3.316	5.199	8.782	5.879
30	01/1987	33	M	Hispanic or Latino	26.6878	Standard	191.113	203.266	184.487	200.233	180.222	302.263	95.428	77.104	30	2.168	2.317	1.689	2.437	4.221	5.89	4.537	4.075
34	06/1990	29	F	White	27.1092	Standard	280.809	274.406	175.03	173.755	369.999	383.397	700.929	589.005	34	2.832	6.875	51.133	37.294	6.887	8.424	144.979	79.907
37	07/1959	60	F	White	29.2732	Standard	35.136	90.984	23.174	223.911	148.438	181.697	130.35	197.143	37	11.869	16.022	0.1951	2.978	3.954	6.232	19.17	7.316
38	10/1973	46	M	White	30.6435	Standard	121.912	207.805	186.039	356.696	638.655	531.381	267.978	241.698	38	4.183	7.151	0.3813	1.648	6.935	9.786	4.682	5.657
39	10/1994	25	F	White	23.4548	Standard	106.29	101.801	196.451	163.709	84.57	104.518	362.281	265.305	39	1.814	2.442	0.1072	0.1133	3.276	6.57	11.631	5.756
46	05/1987	32	M	Hispanic or Latino	26.1542	Standard	209.209	243.446	105.433	192.25	67.606	126.762	333.063	451.966	46	4.827	5.938	0.6158	0.7174	1.081	2.209	0.8556	1.246
47	06/1954	65	F	White	29.3938	High Dose	69.627	221.045	56.191	208.182	66.764	118.963	339.154	225.039	47	6.378	11.907	1.664	3.875	5.791	12.683	17.866	17.806
50	03/1995	24	M	White	19.5845	Standard	175.356	160.381	63.943	102.537	47.168	82.514	213.931	224.811	50	2.784	1.981	0.6482	0.6674	9.981	10.065	43.539	72.172
51	06/1971	48	M	White	27.865	Standard	54.731	57.349	29.961	31.27	45.728	50.848	119.261	136.782	51	1.269	1.933	0.3978	1.773	3.551	4.836	1.913	3.833
54	02/1998	21	F	White	22.3008	Standard	66.834	74.436	79.055	117.91	104.092	157.687	64.704	58.751	54	1.009	1.45	1.875	1.984	57.039	98.807	29.425	20.891
55	10/1966	53	M	White	29.7784	Standard	108.648	77.283	66.019	50.765	23.447	20.966	56.629	65.185	55	1.889	1.373	0.8086	0.2444	2.752	3.702	1.417	2.073
58	08/1960	59	F	White	36.7476	Standard	46.779	255.773	319.276	480.844	28.602	250.36	75.788	154.822	58	2.141	3.322	1.61	2.338	12.012	12.214	13.106	8.856
62	11/1968	51	F	White	24.3645	Standard	66.49	79.694	76.807	131.025	100.541	118.736	133.303	103.707	62	0.7147	1.168	1.752	2.133	3.696	5.809	1.773	2.75
64	08/1961	58	F	White	33.795	Standard	159.231	299.058	102.257	149.279	46.228	109.828	160.795	150.675	64	1.539	1.792	0.4493	0.6184	3.333	5.689	2.511	5.016
65	01/1993	26	F	Hispanic or Latino	21.551	Standard	180.024	183.239	78.121	80.965	169.247	175.69	378.658	319.818	65	11.92	9.932	5.091	4.774	15.307	16.951	16.365	23.645
66	07/1974	45	M	Asian	30.6989	Standard	54.922	65.032	97.767	77.582	88.815	88.274	105.818	111.646	66	1.407	1.407	0.5288	0.5467	3.05	6.604	1.123	1.264
69	05/1991	28	M	White	27.9356	Standard	109.156	123.143	113.549	106.651	83.987	165.686	720.118	987.262	69	5.727	7.201	1.213	2.48	3.858	3.841	1.317	1.55
70	09/1963	56	M	White	31.2304	Standard	76.011	214.303	78.216	182.679	105.191	104.527	214.124	339.582	70	4.052	4.243	9.478	17.278	30.106	29.187	223.228	186.387
75	01/1994	25	F	White	23.2358	Standard	67.293	55.798	74.835	148.164	81.576	70.154	220.854	377.343	75	2.386	1.714	0.3099	0.7801	0.943	1.266	0.6665	2.263
77	08/1952	67	F	White	29.1354	High Dose	58.916	127.043	35.064	81.11	13.64	23.697	66.631	72.709	77	2.003	2.936	0.1251	0.4263	13.606	15.96	18.139	17.085
81	01/1970	49	F	White	20.1712	Standard	120.46	176.232	31.027	80.268	115.815	169.42	286.536	252.213	81	5.459	10.044	0.6067	0.5304	4.903	4.708	7.598	3.739
83	10/1950	69	F	White	27.018	High Dose	44.574	140.952	12.681	69.012	4.66	9.642	48.497	48.68	83	2.281	3.071	0.5799	0.7251	19.524	30.576	25.137	24.215
85	05/1998	21	F	White	21.0419	Standard	237.346	286.382	264.602	335.266	54.323	99.314	217.007	367.279	85	5.102	5.097	2.327	3.142	1.792	2.012	5.477	4.567
86	01/1959	60	M	White	33.2269	Standard	419.045	453.355	45.718	60.284	140.866	91.856	238.514	214.624	86	11.999	14.354		*2.588	2.194	2.036	3.311	3.576
89	10/1960	58	M	White	31.6953	Standard	1154.48	1940.34	96.693	277.965	219.719	434.199	225.079	230.336	89	5.205	6.266	0.1079	0.2181	1.455	1.847	1.751	2.621
99	12/1995	24	F	White	19.8804	Standard	254.07	213.899	294.307	241.748	167.833	195.368	296.907	301.598	99	3.377	2.936	1.899	1.704	1.813	1.695	8.379	7.007
100	01/1970	49	F	White	33.3714	Standard	55.861	127.881	49.928	122.837	127.901	150.929	108.793	152.228	100	2.098	5.411	0.7931	0.8991	1.92	2.211	2.673	4.589
108	01/1963	57	M	White	23.3	Standard	74.244	116.371	39.785	97.674	102.071	213.778	163.892	139.172	108	9.9	12.136	2.877	17.823	4.842	14.35	8.092	12.946
118	09/1994	25	F	White	21.26	Standard	103.524	195.69	97.044	401.697	299.686	242.106	152.48	198.858	118	2.839	3.489	1.593	1.624	5.959	6.867	58.656	32.996
124	10/1942	76	M	White	25.9948	High Dose	130.44	153.901	8.932	22.235	51.898	109.924	135.389	150.995	124	1.935	3.708	0.5443	0.6914	2.386	35.389	1.22	1.373
125	02/1949	70	F	White	35.7077	High Dose	96.252	162.571	29.153	62.567	15.78	23.018	86.439	74.801	125	8.079	20.639	3.19	11.448	23.267	32.624	57.87	30.546
126	02/1952	67	M	White	27.7883	High Dose	42.7	148.025	21.383	186.947	313.496	540.676	355.136	630.198	126	2.532	2.395	0.1859	0.4306	1.374	1.589	1.824	1.7
128	04/1981	38	F	Black	36.375	Standard	124.921	313.278	88.4	335.964	56.272	315.769	113.629	231.967	128	104.021	276.653	3.356	6.756	2.943	5.744	5.495	11.726
129	08/1995	24	F	Hispanic or Latino	26.2	Standard	209.239	242.087	80.209	129.002	77.159	339.147	51.199	97.774	129	1.386	1.586	1.647	6.572	3.254	7.557	1.743	3.014
134	02/1947	72	F	Mixed (Hispanic or Latino, Black, White)	26.2197	Standard	69.717	51.404	22.178	28.915	29.639	39.203	97.875	109.054	134	10.855	9.041	1.473	1.709	22.506	41.787	16.865	13.69
135	07/1948	71	M	White	27.2415	High Dose	248.878	283.31	22.815	44.713	248.172	620.812	185.476	136.946	135	5.974	13.853	0.5271	0.8378	3.282	6.835	4.96	6.129
136	09/1990	29	F	Hispanic or Latino	25.5936	Standard	137.027	122.976	34.69	65.96	74.799	165.797	155.547	157.332	136	1.576	1.53	1.095	1.383	5.365	4.467	5.143	5.147
139	07/1954	65	F	White	28.1907	Standard	172.213	300.817	111.953	270.005	39.157	107.982	94.749	170.232	139	2.091	3.891	3.662	8.427	4.035	9.46	5.711	9.762
140	07/1953	66	M	Hispanic or Latino	29.0121	Standard	142.716	325.173	247.415	1693.11	146.382	309.241	340.085	485.631	140	2.466	3.538	1.453	3.218	12.769	13.006	3.342	2.638
141	04/1946	73	F	White	29.171	High Dose	164.877	906.676	31.578	154.467	78.954	252.911	111.83	124.265	141	19.324	25.328	0.4399	0.2739	2.316	3.872	9.665	8.493
146	11/1948	70	M	White	29.0263	High Dose	482.617	579.313	114.693	169.852	109.381	173.969	424.024	339.915	146	26.258	26.741	28.533	41.09	37.53	43.601	54.826	58.774
147	02/1950	69	M	White	21.2272	High Dose	93.865	125.096	4.395	10.463	149.949	140.913	247.911	214.442	147	5.363	7.902	1.651	6.42	2.127	1.391	11.263	11.806
148	04/1948	71	M	White	30.5675	High Dose	32.164	72.498	6.522	22.189	142.857	132.02	135.756	239.62	148	0.3811	0.366	1.547	2.009	3.445	2.838	2.197	2.231
149	05/1951	68	M	White	21.9996	Standard	39.052	76.655	6.181	32.808	33.386	67.197	108.581	263.463	149	3.034	3.105	3.082	4.202	7.213	8.545	11.078	10.391
151	07/1950	69	F	White	29.9707	Standard	13.607	20.673	8.385	21.416	2.302	5.892	14.917	23.877	151	0.1952	0.136	0.3655	0.4494	1.26	0.9868	0.9312	1.075
155	04/1981	38	M	White	49.2097	Standard	74.641	358.402	7.748	100.06	423.788	556.646	337.469	712.157	155	1.983	2.353	1.209	2.619	1.934	2.536	32.459	24.983
157	11/1956	62	M	White	24.9434	Standard	7.989	10.311	57.753	67.345	185.196	181.574	303.513	383.971	157	0.2558	0.163	0.9999	1.014	6.037	6.473	7.234	7.301
161	07/1992	27	M	White	26.8735	Standard	150.573	172.059	11.484	44.288	147.679	252.567	605.959	697.243	161	0.1928	0.2945	0.1377	0.2619	1.002	0.8752	1.916	2.371
162	11/1943	75	F	White	24.7248	High Dose	32.211	116.968	19.309	45.639	187.497	221.597	162.392	211.297	162	3.851	7.144	2.809	5.361	8.851	14.823	18.209	22.117
166	08/1963	56	M	White	30.778	Standard	82.652	126.844	85.309	90.14	117.072	177.443	288.439	358.085	166	5.986	6.781	25.53	33.492	8.531	9.16	14.477	18.576
169	07/1943	76	M	White	24.424	High Dose	123.427	121.76	26.069	42.198	277.624	233.999	174.135	273.562	169	0.769	1.12	1.386	1.509	3.133	3.967	11.207	11.508
170	01/1950	69	F	White	32.5513	High Dose	187.589	202.463	121.088	150.152	381.795	382.386	278.303	335.901	170	0.3345	0.2724	0.6997	1.174	4.962	5.318	5.84	5.085
171	07/1938	81	F	Other (American Indian)	26.9531	High Dose	117.008	114.373	24.06	45.538	578.944	559.261	556.248	580.001	171	9.357	7.137	1.903	1.635	0.9562	0.7187	4.477	3.698
175	04/1964	55	M	Black	30.4336	Standard	161.47	191.823	76.972	128.337	129.451	134.65	188.631	258.598	175	2.929	4.061	2.628	7.424	9.104	9.154	5.029	5.4
177	07/1948	71	M	White	23.0318	High Dose	53.262	80.471	19.574	32.849	616.899	481.366	289.951	388.994	177	0.8569	1.567	1.597	2.941	6.105	8.956	9.848	11.612
179	06/1954	65	F	White	39.6192	Standard	45.907	124.671	6.45	32.532	71.989	252.265	169.828	325.283	179	0.09232	0.4623	0.1568	0.2192	1.937	2.132	6.274	6.2
181	09/1972	47	F	White	59.8797	Standard	60.307	107.468	26.087	82.585	260.811	534.591	254.099	849.641	181	17.936	20.096	17.452	20.471	22.933	24.573	21.791	23.258
184	02/1951	68	M	White	29.2659	High Dose	62.558	128.911	8.274	29.672	55.675	140.312	177.758	223.287	184	5.964	10.227	1.678	4.526	4.084	5.614	6.828	6.571
185	04/1950	69	F	White	32.2538	High Dose	35.113	105.011	13.695	72.747	39.032	73.433	153.871	156.184	185	6.949	8.56	0.6609	0.5972	13.619	12.54	25.633	21.609
188	03/1949	70	F	White	22.8222	Standard	45.637	98.984	2.248	16.576	125.08	240.602	93.338	133.913	188	0.4356	0.3763	0.276	1.026	2.616	2.052	2.037	2.702
190	05/1959	60	M	White	27.8061	Standard	62.435	93.841	18.35	37.718	766.398	980.874	506.925	578.95	190	0.2859	0.2539	0.501	1.081	3.862	4.954	12.827	14.726
194	08/1988	31	M	White	27.9036	Standard	81.523	106.222	36.519	50.383	101.981	133.504	574.356	571.45	194	1.287	1.564	0.4539	0.2968	8.194	6.514	12.995	13.063
196	10/1952	67	M	Hispanic or Latino	33.0233	High Dose	23.299	36.626	10.398	20.816	210.569	171.543	135.499	153.646	196	2.107	1.832	3.114	8.518	22.85	22.085	11.487	10.583
203	04/1955	64	M	Asian	23.9187	Standard	110.183	291.826	19.564	85.334	337.466	797.731	211.179	315.534	203	0.2609	0.2163	0.8785	0.3174	0.5562	0.6071	1.724	1.934
207	04/1984	35	M	White	25.7858	Standard	261.778	567.078	56.824	96.495	59.475	94.007	319.56	446.806	207	3.497	3.593	1.993	3.132	7.135	7.405	28.308	24.261
208	05/1959	60	M	White	30.2236	Standard	39.152	86.665	14.573	80.524	198.674	167.746	103.068	136.653	208	0.2461	0.289	0.4179	0.4496	9.644	11.406	15.129	17.646
209	02/1941	78	F	White	25.4341	High Dose	39.818	109.833	1.198	14.162	791.262	670.486	315.279	391.419	209	3.601	4.522	0.2505	0.5019	4.114	4.81	8.276	9.469
211	08/1994	25	M	White	30.7203	Standard	125.77	244.309	18.425	52.962	196.338	126.29	236.234	372.523	211	1.012	0.7528	1.753	1.277	1.781	2.372	5.482	5.924
213	09/1985	34	M	White	33.0408	Standard	290.363	1137.53	36.028	107.175	65.103	148.226	555.695	770.272	213	4.655	4.469	4.675	4.821	2.294	2.99	6.054	6.218
214	01/1958	61	F	White	22.9584	Standard	51.765	70.822	11.527	18.565	73.571	93.832	282.604	325.601	214	1.04	1.36	0.2443	0.2477	2.485	2.478	8.257	7.649
215	03/1981	38	F	White	24.4204	Standard	21.078	37.202	27.84	52.504	42.12	31.11	89.313	130.405	215	1.663	1.598	1.213	1.712	6.109	5.831	5.617	5.763
217	03/1966	53	F	Hispanic or Latino	31.9927	Standard	117.633	346.929	25.314	60.8	96.374	145.7	234.08	359.738	217	0.3196	0.423	2.073	7.918	4.166	6.289	7.747	8.256
219	06/1979	40	M	White	31.7106	Standard	135.067	262.466	23.977	60.212	84.016	191.722	323.78	422.881	219	0.4433	0.4872	1.617	1.128	16.369	14.016	14.346	15.028
220	06/1975	44	F	White	45.7126	Standard	60.159	68.998	18.462	39.371	41.427	77.071	120.456	237.59	220	9.726	8.614	1.654	1.083	7.478	6.384	7.49	8.079
221	05/1991	28	F	White	22.0656	Standard	96.367	148.208	43.87	90.986	107.303	194.091	307.101	344.449	221	2.008	2.45	0.5615	0.8515	1.222	3.372	5.213	6.734
222	07/1988	31	M	White	27.5849	Standard	249.088	1074.38	7.713	44.888	98.374	161.727	384.337	590.932	222	1.155	2.13	1.463	3.953	1.002	1.232	4.02	4.312
224	09/1958	61	F	White	44.7871	Standard	154.889	255.15	25.018	55.721	63.722	119.497	205.538	442.172	224	0.3377	0.3976	0.1834	2.213	2.897	9.073	1.268	4.241
225	09/1984	35	M	White	25.3121	Standard	80.999	110.854	7.458	17.245	116.638	137.783	315.672	355.69	225	4.768	5.356	0.2067	0.9476	1.605	3.237	11.003	10.776
227	02/1968	51	F	White	33.5368	Standard	48.755	236.313	2.148	38.02	165.233	213.348	205.349	259.539	227	13.931	32.563	2.04	3.16	22.754	28.784	5.585	9.615
232	06/1992	27	F	White	24.7979	Standard	89.07	249.369	7.398	15.365	47.504	58.271	216.443	281.196	232	5.043	3.995	3.026	4.279	12.935	10.01	19.856	20.094
236	12/1972	47	M	Black	35.4691	Standard	620.862	623.174	118.736	475.877	111.537	406.788	248.622	856.027	236	16.947	18.665	2.908	7.868	21.506	25.249	15.561	47.353
238	02/1999	20	F	White	28.4945	Standard	239.775	327.778	76.733	223.913	99.364	174.445	330.986	547.459	238	1.743	1.003	1.228	10.258	1.172	4.024	3.404	4.468
243	11/1993	26	F	Mixed (Black, White)	27.735	Standard	138.246	158.534	39.661	59.905	85.468	152.601	82.646	129.022	243	2.825	3.272	0.5401	0.8504	0.9569	0.8013	1.934	2.44
244	10/1986	32	F	Black	24.4473	Standard	100.116	138.753	39.786	147.521	159.402	163.147	418.024	449.113	244	14.675	8.574	1.732	2.333	9.865	12.43	11.229	3.887
246	01/1971	48	F	White	26.3757	Standard	39.765	78.852	104.346	97.044	89.043	97.551	211.816	252.511	246	2.023	2.567	2.124	2.552	4.031	2.995	0.5824	0.4398
248	09/1956	63	F	White	25.028	Standard	163.394	162.459	18.278	21.816	75.715	119.97	197.172	209.327	248	0.666	1.111	0.535	1.134	5.955	6.934	2.12	1.063
249	03/1977	42	F	White	31.9531	Standard	27.897	87.381	12.128	50.824	165.349	236.011	74.763	259.834	249	2.004	1.612	1.655	1.194	4.271	5.393	2.05	4.223
251	01/1974	45	F	Black	59.105	Standard	20.988	208.575	30.581	182.786	28.003	78.32	33.008	379.659	251	8.901	25.76	5.02	7.646	13.856	130.001	5.488	9.669
252	03/1992	27	M	Mixed (Hispanic or Latino, Asian)	25.3069	Standard	123.925	212.984	30.75	83.762	138.638	195.746	659.231	705.676	252	2.212	2.613	3.403	5.175	10.157	11.232	10.39	3.145
253	10/1993	25	M	White	22.5752	Standard	282.55	222.694	178.776	153.539	98.357	68.11	389.182	428.227	253	2.122	2.398	0.5395	1.09	4.27	6.752	2.785	1.305
260	04/1977	42	F	White	20.3546	Standard	73.735	110.698	24.113	98.658	89.031	287.181	331.606	495.744	260	*3.648		1.489	2.822	3.142	4.044	15.301	3.663
262	12/1986	32	F	White	25.8286	Standard	59.594	114.968	9.985	22.614	163.544	158.207	221.623	346.637	262	1.48	2.03	1.817	3.409	6.642	7.37	3.369	1.095
263	01/1987	32	F	Asian	22.127	Standard	22.429	42.832	88.564	182.348	129.088	169.594	248.128	414.589	263	4.144	4.532	0.4748	0.8401	1.79	1.864	1.059	0.9839
264	12/1993	25	F	White	24.0436	Standard	26.659	59.468	39.174	105.881	15.019	37.209	128.237	196.207	264	0.3831	1.348	0.5477	0.7895	2.354	5.37	1.727	1.499
267	12/1997	21	M	Black	39.0741	Standard	146.741	183.561	330.902	226.656	106.852	208.336	92.251	170.366	267	5.377	2.285	2.79	13.309	1.799	4.326	1.228	3.666
268	09/1952	67	F	White	32.847	High Dose	110.944	133.595	17.236	144.566	67.355	135.619	187.841	234.873	268	10.176	13.711	0.3832	0.8517	8.649	9.85	2.525	2.344
269	09/1946	73	F	White	29.54	High Dose	25.335	57.108	15.966	57.347	167.862	153.996	221.035	292.252	269	1.908	2.243	0.129	1.445	23.809	30.219	4.209	1.794
270	08/1954	65	M	White	28.8219	Standard	116.7	409.997	10.149	20.743	233.412	161.139	514.517	606.472	270	17.471	76.155	1.906	17.025	6.375	10.828	10.672	5.612
271	12/1942	76	M	White	26.3875	Standard	102.068	136.162	68.053	170.959	145.997	104.375	160.811	186.392	271	7.913	7.14	3.389	18.908	11.746	12.394	8.856	4.041
272	03/1964	55	M	White	29.3453	Standard	117.758	175.733	35.996	56.866	137.373	117.575	237.277	359.184	272	0.6899	1.188	0.9118	9.554	9.323	7.248	21.874	4.778
273	02/1947	72	M	White	29.3324	High Dose	24.042	35.497	25.761	25.383	108.084	187.164	194.526	199.49	273	2.912	4.186	0.9157	0.8898	9.074	15.516	33.458	0.6925
274	04/1947	72	F	White	28.0693	High Dose	38.414	61.261	3.497	4.588	86.091	155.327	61.054	106.87	274	10.263	12.76	0.4097	0.64	7.136	8.839	0.989	0.7224
275	02/1944	75	F	White	41.9232	High Dose	31.777	168.725	17.586	80.721	159.31	406.38	281.293	440.778	275	1.217	3.964	0.294	0.6247	20.638	24.223	3.811	1.821
276	06/1951	68	F	White	30.3761	High Dose	93.791	124.727	11.523	13.329	174.958	219.594	197.536	196.911	276	6.167	5.293	4.376	5.632	2.733	3.028	4.587	1.715
277	02/1969	50	M	Black	26.006	Standard	31.201	156.607	74.979	74.941	105.16	201.764	75.288	198.473	277	2.804	8.283	1.261	5.909	10.38	68.526	2.883	0.7382
278	02/1955	64	M	White	21.0543	Standard	87.464	77.949	16.493	16.336	114.653	87.449	174.483	471.404	278	14.487	14.642	7.638	7.46	4.413	4.332	3.014	1.216
279	08/1979	40	F	White	27.4072	Standard	100.724	121.846	7.395	66.597	297.151	313.477	44.123	181.072	279	13.242	14.181	12.929	15.812	6.946	8.339	3.014	2.155
280	06/1976	43	F	White	22.2543	Standard	85.932	464.288	4.004	43.551	195.199	333.774	107.862	151.442	280	1.355	2.342	1.292	2.167	3	4.679	0.2845	0.6185
281	09/1991	28	F	White	22.8646	Standard	109.618	467.397	5.506	35.027	155.211	344.365	87.961	99.598	281	4.963	19.75	1.953	3.116	3.091	6.423	9.38	4.858
282	12/1995	23	F	Hispanic or Latino	20.5479	Standard	86.432	250.066	16.669	29.557	265.933	338.772	181.169	292.161	282	5.4	6.902	9.007	20.365	0.6503	2.109	0.412	1.095
283	10/1953	65	F	White	24.0774	High Dose	76.355	116.615	5.343	12.719	176.105	353.681	137.946	144.402	283	1.762	3.237	1.678	3.231	1.119	1.574	0.412	0.3302
284	04/1947	72	M	White	33.9637	High Dose	150.203	156.815	19.687	26.164	115.012	181.99	173.288	220.818	284	13.557	13.643	7.072	8.03	6.975	9.147	5.175	1.563
285	01/1947	72	F	White	33.2018	High Dose	63.123	116.442	7.909	12.919	143.257	273.845	171.438	244.15	285	10.196	9.918	4.188	3.643	1.572	1.349	0.3506	0.9472
286	08/1949	70	M	White	36.2163	Standard	29.683	26.87	14.951	14.274	71.345	64.486	84.914	111.491	286	3.675	4.238	7.99	9.186	2.268	2.331	1.956	2.104
287	07/1948	71	M	White	27.6075	Standard	39.321	74.964	3.819	20.193	147.295	130.592	76.02	127.608	287	4.071	6.179	4.167	5.639	2.493	3.854	0.6448	0.7223
288	01/1959	60	F	Black	32.2578	Standard	51.268	57.543	1.522	7.27	80.832	71.828	139.371	160.562	288	4.414	4.755	3.351	18.151	12.936	20.071	15.174	4.706
289	05/1949	70	F	White	20.5128	High Dose	37.568	71.666	7.361	16.251	57.854	113.573	97.594	98.85	289	2.414	3.441	3.039	2.459	8.115	12.806	14.67	3.542
290	01/1979	40	M	White	29.1265	Standard	57.562	79.671	12.017	23.421	94.511	210.351	149.395	350.25	290	7.673	7.844	22.191	28.224	3.013	7.542	1.26	0.6925
291	09/1942	77	F	White	22.9334	High Dose	92.638	167.273	6.921	56.115	190.048	265.91	95.926	138.527	291	8.351	9.272	19.064	19.838	3.67	9.468	1.26	1.309
292	10/1948	70	M	White	29.8439	High Dose	41.787	88.215	1.224	3.84	37.919	75.669	161.585	171.001	292	2.208	2.343	3.896	4.28	4.809	6.326	6.152	1.911
293	12/1954	64	F	White	27.5872	Standard	28.78	64.537	8.977	36.026	85.511	190.208	195.71	294.993	293	3.531	5.962	2.527	3.021	0.6617	7.852	0.2614	1.433
294	02/1950	69	F	White	23.152	High Dose	38.696	57.197	15.736	34.89	120.854	143.369	46.111	151.909	294	12.435	10.386	4.742	3.104	3.858	5.907	1.358	1.362
295	04/1953	66	F	White	21.6592	High Dose	64.865	215.081	7.096	50.974	135.215	206.232	86.868	76.599	295	3.151	9.192	4.704	2.747	1.005	1.61	0.9175	0.884
296	09/1952	67	M	White	21.0723	High Dose	107.963	124.16	4.514	9.175	82.192	114.064	154.162	212.618	296	2.815	2.752	1.987	1.079	12.841	20.006	1.558	1.12
297	01/1963	56	F	White	27.9773	Standard	16.81	60.744	4.673	10.241	146.703	156.651	168.635	210.799	297	1.787	1.909	2.709	2.567	4.517	7.276	0.03888	1.682
298	03/1939	80	F	White	31.359	High Dose	64.901	85.953	11.555	12.192	134.441	142.486	124.642	239.101	298	3.921	5.38	14.727	17.456	4.573	32.291	2.395	2.59
299	07/1952	67	F	White	41.7631	High Dose	32.832	115.544	8.523	32.313	145.131	296.92	169.072	285.942	299	2.194	2.201	2.855	3.181	0.4789	0.9556	1.164	1.541
300	12/1979	39	F	White	27.642	Standard	119.727	126.147	30.365	66.645	278.968	326.145	93.98	98.32	300	3.065	2.897	5.967	8.306	2.042	2.312	1.972	2.518
302	05/1947	72	M	White	19.0821	High Dose	181.924	196.088	45.696	47.881	187.112	198.431	226.667	249.266	302	2.322	4.769	5.122	12.292	2.789	3.206	6.837	7.693
303	12/1971	47	F	White	22.5956	Standard	34.573	40.677	14.095	22.304	112.739	111.762	134.66	108.099	303	10.315	10.309	18.66	19.417	16.837	18.299	29.851	30.755
304	10/1953	65	F	White	36.6608	High Dose	48.925	148.966	28.945	95.022	95.058	287.042	88.947	156.352	304	3.34	4.838	11.683	234.279	5.635	12.611	6.734	19.182
305	08/1963	56	M	White	31.7677	Standard	64.104	76.581	8.814	47.505	138.749	260.202	61.032	155.747	305	6.016	6.043	4.236	5.372	3.397	8.629	4.516	15.566
306	11/1957	61	F	White	28.0617	Standard	9.585	13.87	16.353	48.643	58.253	76.486	171.692	263.163	306	0.8289	1.038	2.141	3.375	0.2404	0.7885	2.242	3.213
307	08/1939	80	F	White	20.7644	Standard	101.76	115.792	29.785	41.484	197.776	231.969	196.072	152.132	307	1.977	2.242	3.894	5.195	2.629	2.942	2.762	2.828
308	11/1947	71	M	White	30.2106	High Dose	103.684	157.602	3.806	22.434	159.851	309.798	264.439	377.818	308	2.91	3.85	2.688	3.181	5.734	12.132	7.62	10.814
309	08/1956	63	F	White	26.1049	Standard	65.699	102.884	59.276	99.496	98.528	114.659	153.485	170.414	309	4.453	6.807	3.871	5.503	15.579	26.256	23.311	28.846
310	09/1952	67	M	White	31.9075	High Dose	90.454	250.794	22.591	76.817	88.117	215.957	219.21	336.276	310	15.253	14.972	30.439	45.228	27.482	42.413	106.619	75.612
311	09/1976	43	F	White	31.5719	Standard	13.321	28.334	8.925	12.121	73.638	119.046	132.018	142.269	311	1.68	2.045	5.276	6.924	2.652	2.73	4.254	5.065
312	04/1957	62	F	White	31.3482	Standard	21.804	61.657	5.212	16.303	90.433	154.458	292.826	317.231	312	2.239	1.39	3.884	3.348	3.196	2.313	4.207	5.731
313	02/1953	66	M	White	38.3526	High Dose	27.709	45.454	9.517	37.084	71.432	130.433	64.877	77.816	313	10.992	12.83	20.461	24.67	3.183	4.513	9.677	9.83
314	09/1951	68	F	White	26.6238	High Dose	24.645	34.815	3.886	5.455	81.766	98.298	207.819	258.446	314	3.078	4.402	5.173	5.96	3.342	3.963	2.859	2.603
315	09/1965	54	F	White	27.5298	Standard	11.567	32.8	8.536	14.674	133.242	232.192	73.848	103.321	315	2.875	5.731	7.908	11.54	2.504	3.194	2.246	1.681
316	06/1970	49	M	White	29.6316	Standard	9.486	16.284	0.673	3.684	71.288	108.355	64.784	88.364	316	3.393	1.865	5.383	3.042	2.489	2.124	0.6999	0.7684
317	02/1965	54	F	White	25.669	Standard	15.268	66.892	3.544	11.898	114.624	168.616	106.556	163.875	317	1.476	3.406	6.963	18.237	7.616	10.987	5.697	10.575
318	08/1964	55	M	White	24.7696	Standard	18.697	122.117	5.675	7.807	51.174	212.477	36.151	156.737	318	1.86	20.098	3.529	14.612	4.796	16.831	3.606	18.689
319	07/1951	68	F	White	31.1497	High Dose	34.432	152.51	23.196	100.078	136.786	167.919	141.854	237.222	319	4.406	5.475	8.999	8.279	4.58	3.993	1.42	2.008
320	04/1950	69	F	White	25.8863	High Dose	27.511	47.974	14.8	19.5	168.186	164.588	220.022	229.642	320	23.913	32.012	3.716	4.351	9.74	15.688	3.186	3.509
321	11/1968	50	F	White	25.6568	Standard	67.85	107.687	6.045	13.899	85.221	178.175	119.142	213.191	321	0.7469	0.7562	2.982	4.359	0.6123	2.131	0.9818	4.062
322	01/1976	43	F	White	48.7424	Standard	68.445	94.852	16.636	22.106	233.894	360.514	910.994	1790.31	322	3.586	4.862	4.889	5.925	3.856	5.906	1.876	2.689
323	04/1954	65	F	White	29.1975	High Dose	47.082	69.717	15.711	116.866	126.481	139.177	141.919	128.057	323	8.219	8.205	12.422	21.298	22.316	26.532	19.848	20.531
324	02/1955	64	F	White	28.8953	Standard	11.348	22.606	6.106	5.478	87.25	264.522	101.157	577.685	324	32.627	127.011	2.722	5.037	2.661	4.579	3.29	5.222
325	07/1944	75	M	White	24.9135	High Dose	24.092	36.225	13.899	25.384	71.827	100.786	127.399	205.372	325	5.473	6.063	3.661	3.081	1.96	2.817	3.079	6.668
326	12/1947	71	M	White	23.8277	High Dose	91.727	101.467	15.232	19.184	133.811	119.11	576.419	687.927	326	6.709	7.647	5.026	6.031	1.124	0.7695	1.415	2.123
327	05/1970	49	F	Black	32.0947	Standard	64.454	121.803	19.079	32.853	253.358	254.307	581.203	754.463	327	10.269	12.347	21.799	46.007	10.831	13.584	7.871	10.843
328	03/1973	46	F	White	30.0971	Standard	143.612	184.605	56.794	154.572	63.428	106.952	54.723	153.456	328	3.128	4.016	5.41	12.581	0.6765	0.9848	1.519	2.125
329	08/1974	45	F	White	32.9819	Standard	62.113	573.123	45.811	1959.53	99.671	198.685	60.239	722.99	329	1.311	2.366	0.9897	1.327	0.9936	2	1.061	1.919
330	07/1980	39	F	Hispanic or Latino	38.6074	Standard	37.089	72.324	78.671	111.491	82.589	111.693	58.83	118.237	330	2.538	3.918	1.646	4.008	6.041	7.997	7.413	11.952
331	06/1973	46	F	White	24.1245	Standard	62.582	44.194	102.446	97.536	139.942	138.242	54.783	65.781	331	1.896	1.816	5.232	4.915	6.346	5.255	4.773	4.253
332	04/1950	69	F	White	26.2741	High Dose	54.02	122.253	17.46	57.62	50.979	79.941	37.464	67.066	332	2.029	2.696	1.847	2.419	8.974	11.392	2.674	4.58
333	10/1958	61	F	White	33.3184	Standard	73.247	198.873	45.592	204.474	309.286	274.517	396.177	456.776	333	3.852	3.086	8.925	9.504	30.022	34.745	16.598	16.161
334	11/1951	67	M	White	30.9034	High Dose	55.724	103.048	69.48	165.194	143.37	152.336	289.338	288.989	334	2.687	2.547	2.671	13.801	10.268	10.068	5.022	4.719
335	12/1951	67	F	White	31.1281	High Dose	70.598	151.421	34.348	125.455	223.476	267.042	103.598	210.595	335	3.287	3.609	2.588	2.421	5.418	7.24	6.573	8.093
336	08/1963	56	M	White	41.1092	Standard	111.616	143.121	26.949	38.278	161.407	194.053	57.111	108.116	336	2.968	3.857	6.049	33.736	4.571	12.028	3.827	10.773
337	02/1977	42	F	White	22.777	Standard	96.672	84.729	25.447	24.424	244.564	169.536	156.28	145.787	337	2.88	2.216	14.954	10.756	4.942	4.013	4.718	3.485
338	11/1940	78	F	Hispanic or Latino	52.1402	High Dose	30.828	149.857	7.91	60.272	138.654	159.186	16.866	111.455	338	2.356	3.513	2.328	3.383	2.842	9.88	2.89	3.826
339	08/1951	68	M	White	25.6371	Standard	56.346	137.68	175.798	196.088	415.678	573.896	494.711	1191.13	339	0.8769	2.178	0.7179	1.188	4.529	6	3.056	4.606
340	09/1969	50	M	White	26.0972	Standard	9.669	26.621	20.118	104.535	179.064	266.489	161.846	197.072	340	24.738	24.878	4.687	8.026	0.712	0.905	2.69	2.398
341	09/1955	64	M	White	27.9925	Standard	34.371	185.136	234.169	439.961	172.22	253.038	99.597	207.599	341	1.052	2.6	2.593	2.932	3.805	4.96	4.289	7.353
342	02/1949	70	F	White	23.9689	High Dose	126.533	484.139	11.851	108.587	216.615	248.434	70.081	131.76	342	4.542	5.462	0.7861	0.8061	2.449	1.942	5.278	5.083
343	08/1945	74	M	White	36.7049	High Dose	89.673	181.596	2.293	9.519	686.74	578.48	79.917	101.464	343	12.352	13.896	31.521	61.708	6.762	10.481	14.001	14.608
344	06/1949	70	F	White	27.6361	High Dose	83.632	201.438	25.099	51.744	61.216	89.516	117.101	154.783	344	4.814	5.391	4.249	4.9	1.297	1.504	2.21	2.234
345	06/1949	70	F	White	23.9085	High Dose	46.653	235.035	53.397	167.007	144.121	283.85	22.224	92.618	345	0.9898	1.543	2.092	2.41	7.822	8.807	3.234	3.518
346	04/1953	66	F	White	27.415	High Dose	20.342	74.085	16.542	77.829	140.293	242.575	226.104	325.301	346	1.744	2.84	2.81	31.378	4.347	20.077	7.707	17.38
347	10/1958	60	M	White	27.2551	Standard	23.738	186.73	4.078	64.452	106.205	253.799	172.145	432.518	347	2.343	3.411	3.054	3.277	0.9903	1.282	1.885	5.631
348	09/1953	66	F	White	25.6128	High Dose	50.021	64.747	33.999	114.068	110.207	238.516	481.754	844.188	348	8.246	8.377	12.438	11.517	6.436	6.971	14.121	18.995
349	02/1967	52	F	White	22.2803	Standard	27.815	51.25	6.491	23.518	40.389	54.267	79.867	117.937	349	3.792	3.821	7.829	8.081	10.6	8.095	4.08	5.188
350	06/1951	68	M	White	25.8089	High Dose	23.304	51.041	8.418	15.677	124.861	170.806	164.833	173.499	350	3.827	5.032	44.272	129.698	7.907	8.317	51.703	51.138
351	04/1981	38	F	White	35.0921	Standard	19.172	66.058	10.175	40.838	48.77	90.728	116.689	213.972	351	1.06	1.724	2.449	2.967	1.074	2.217	3.598	7.072
352	03/1961	58	M	White	27.1438	Standard	34.881	144.039	7.403	35.114	116.913	168.804	482.497	1108.2	352	3.58	18.581	5.383	14.799	0.8324	1.246	3.484	4.849
353	08/1947	72	M	White	27.2909	Standard	75.087	108.135	5.61	14.536	147.27	156.44	107.378	136.677	353	1.7	2.202	2.914	3.677	1.938	2.067	1.12	2.373
354	02/1956	63	M	White	24.1222	Standard	16.926	151.11	6.474	20.497	138.934	166.159	126.732	212.163	354	4.551	5.318	4.51	10.2	1.051	1.503	3.023	4.414
355	01/1976	43	F	White	49.8686	Standard	73.036	93.932	10.234	32.491	103.796	553.736	225.178	984.43	355	10.39	9.65	3.472	3.429	1.913	4.031	6.119	17.248
356	06/1978	41	F	Asian	28.8803	Standard	28.309	53.568	18.818	81.659	168.345	230.861	443.571	681.697	356	9.683	8.839	10.399	5.766	1.413	1.77	3.451	7.692
357	10/1965	54	M	White	28.6736	Standard	15.738	46.187	18.777	37.079	170.102	146.678	66.789	165.231	357	2.657	3.683	1.898	2.451	5.684	6.519	18.454	21.217
358	01/1967	52	F	White	39.571	Standard	75.759	85.796	25.558	58.886	209.179	163.347	140.697	148.593	358	4.154	9.085	0.6511	0.8426	2.126	1.854	9.101	9.055
359	07/1962	57	F	White	39.1508	Standard	36.817	56.071	6.988	12.958	145.964	180.798	127.485	139.656	359	0.8507	0.9504	1.211	5.832	1.746	2.98	7.825	9.724
360	01/1972	47	F	White	24.7878	Standard	21.803	28.574	128.011	219.613	317.83	271.318	510.238	698.326	360	2.628	2.507	1.761	3.332	2.006	3.18	5.996	6.301
362	11/1943	75	M	White	30.6424	High Dose	133.411	245.146	21.085	48.21	122.758	201.792	188.331	204.148	362	0.6823	0.8055	0.6198	0.6682	4.541	5.78	5.196	8.771
363	10/1950	69	F	White	31.636	High Dose	22.9	57.819	9.923	41.812	113.998	129.264	161.271	182.144	363	1.023	2.435	0.08426	0.2059	6.301	6.852	8.03	11.099
364	10/1970	49	F	White	31.7839	Standard	47.787	60.621	29.782	45.703	230.075	281.27	230.791	232.035	364	1.302	1.417	2.913	3.109	3.835	4.142	12.306	14.467
365	02/1971	48	F	White	29.702	Standard	38.957	120.676	20.162	133.27	119.326	246.131	379.894	1499.44	365	2.503	7.767	4.017	65.289	5.628	7.978	12.271	17.578
366	11/1954	64	F	White	34.3402	Standard	96.315	301.977	19.369	67.897	38.23	43.377	87.531	135.329	366	0.658	2.698	0.9741	1.484	1.315	2.271	6.124	8.231
367	09/1968	51	M	White	32.8775	Standard	34.512	41.382	22.88	32.158	193.576	129.348	204.382	164.949	367	1.173	1.18	0.3462	1.007	0.9831	0.8561	3.929	3.427
368	08/1948	71	F	White	24.4343	High Dose	10.247	88.857	2.292	43.65	35.369	88.245	60.946	100.736	368	0.7788	1.438	0.2396	0.5583	0.1903	0.3114	0.7784	1.889
369	08/1954	65	M	White	25.6019	Standard	95.491	88.908	162.177	191.965	326.999	398.056	1152.8	1296.97	369	1.006	1.186	0.5647	1.001	1.054	1.477	11.48	10.304
370	06/1961	58	M	White	21.0616	Standard	123.716	164.777	6.952	19.913	188.9	157.436	200.108	368.901	370	5.162	6.258	0.8234	0.9107	8.794	6.384	26.25	26.349
371	02/1974	45	F	White	25.468	Standard	22.38	39.097	24.001	40.132	49.148	76.224	110.276	93.848	371	6.183	9.813	2.193	3.525	4.864	6.387	10.957	14.583
372	04/1967	52	F	White	22.5174	Standard	23.056	46.343	20.555	32.711	59.353	63.795	81.502	86.75	372	1.197	1.063	2.7	2.873	7.348	6.597	20.123	22.964
373	03/1968	51	F	White	22.9774	Standard	59.452	66.584	66.949	78.505	214.718	226.486	505.013	829.604	373	1.313	1.268	1.176	1.395	2.177	1.955	8.558	7.986
374	06/1962	57	F	Other (Semitic)	35.4835	Standard	54.517	62.624	25.953	42.493	76.695	67.034	114.027	114.698	374	0.7219	1.001	0.6398	0.5985	0.3096	0.349	1.936	2.244
375	04/1956	63	M	White	32.3153	Standard	47.415	129.687	24.987	121.883	101.925	138.134	364.69	899.311	375	4.877	6.347	10.535	16.038	3.239	3.347	6.03	5.772
376	04/1941	78	M	White	33.4681	High Dose	101.024	138.61	14.135	41.228	177.009	169.398	97.804	119.502	376	2.65	3.217	3.187	6.247	5.723	5.508	6.088	7.166
377	02/1972	47	F	White	38.0942	Standard	43.171	266.499	102.789	401.055	88.86	551.365	357.418	1111.71	377	1.11	1.614	0.7277	1.359	10.846	10.354	31.483	38.709
378	11/1971	48	F	White	27.6723	Standard	73.583	174.548	20.846	81.112	92.901	200.55	188.885	411.443	378	3.933	5.279	1.415	2.673	0.6589	1.167	3.162	6.051
379	04/1956	63	F	White	21.7601	Standard	110.298	107.676	4.45	5.742	122.839	123.285	124.171	140.094	379	9.436	11.129	1.602	1.834	1.684	1.865	10.004	11.774
380	11/1955	64	M	White	26.3978	Standard	31.98	53.288	10.293	17.705	162.239	137.114	90.513	103.529	380	2.092	1.454	1.821	1.544	2.866	4.322	17.374	21.459
381	09/1947	72	F	White	36.2207	High Dose	14.544	63.309	64.103	167.116	40.389	54.524	106.289	170.115	381	0.5095	0.5808	0.7085	1.329	2.403	3.284	11.523	17.464
382	01/1967	52	F	Other (American Indian)	28.5828	Standard	18.954	74.473	17.556	37.501	119.994	193.898	220.084	407.197	382	0.4847	0.6719	1.645	2.067	2.149	1.984	9.293	11.015
383	01/1958	61	F	White	30.6993	Standard	97.047	117.102	4.594	9.037	84.486	113.006	58.116	65.917	383	1.032	1.399	0.8452	2.086	3.855	4.685	16.963	21.462
384	07/1961	58	F	White	37.2206	Standard	10.112	26.055	11.331	60.102	70.513	131.576	96.559	386.111	384	0.1388	0.5047	1.248	3.692	0.9692	2.057	5.658	7.606
385	06/1961	58	F	White	25.3037	Standard	26.785	437.923	23.386	139.465	111.878	126.346	113.016	408.109	385	0.7377	1.455	0.4931	2.547	1.798	1.976	5.994	8.61
386	03/1975	44	F	White	31.5473	Standard	11.653	208.625	12.764	51.969	339.872	504.648	350.117	589.499	386	0.7407	1.803	0.6891	0.7343	7.025	7.127	12.594	14.843
387	03/1976	43	M	White	27.1556	Standard	92.795	125.2	15.126	37.213	291.917	316.806	370.372	375.023	387	0.5937	0.6305	0.9125	2.402	8.514	9.708	5.762	7.158
388	02/1966	53	F	White	28.1826	Standard	7.593	93.598	1.095	6.893	1.435	24.498	9.655	30.972	388	2.078	43.109	0.792	1.622	12.202	227.868	5.764	118.907
389	07/1952	67	F	White	21.2405	High Dose	50.705	80.755	83.263	223	20.007	19.209	267.357	465.667	389	9.853	11.832	1.543	3.564	14.413	16.513	9.088	12.878
390	11/1959	59	M	White	21.0836	Standard	57.834	69.977	20.044	25.947	11.499	13.269	166.631	336.962	390	3.165	4.935	2.447	2.709	8.765	18.98	7.891	8.904
391	10/1954	65	F	White	22.1988	High Dose	46.428	119.19	11.62	30.164	81.799	104.369	200.615	169.446	391	1.381	2.386	0.5654	1.381	5.878	7.526	13.772	18.901
392	07/1971	48	F	White	22.527	Standard	28.092	156.559	13.364	57.133	124.763	137.927	259.494	381.128	392	1.728	6.863	10.732	30.519	10.631	17.171	14.876	24.909
393	03/1967	52	M	White	30.9878	Standard	99.978	114.871	66.249	126.968	155.701	192.752	342.051	373.951	393	7.858	9.339	1.881	2.829	1.357	1.294	4.79	5.658
394	09/1977	42	F	White	36.1619	Standard	46.308	90.685	13.925	23.93	72.731	92.185	230.6	445.304	394	8.559	16.936	1.694	2.596	0.3563	0.4633	2.024	2.806
395	05/1973	46	F	White	30.0678	Standard	56.492	906.348	2.359	10.069	24.432	284.516	27.884	150.252	395	1.704	10.115	0.5302	2.219	1.756	13.512	5.672	39.945
396	09/1985	34	F	White	23.1548	Standard	53.018	288.632	7.458	71.461	50.939	146.225	183.086	460.782	396	2.048	5.05	1.724	5.31	0.6839	1.659	3.976	11.702
397	08/1972	47	F	Black	36.9773	Standard	14.94	54.415	44.354	74.292	128.538	132.08	120.067	183.052	397	0.837	1.063	1.97	1.89	0.953	0.8326	2.713	4.497
399	05/1958	61	M	White	43.7468	Standard	20.004	139.733	5.523	41.097	26.292	290.73	154.363	2021.67	399	12.387	24.68	1.308	7.242	3.251	7.488	5.275	10.015
400	12/1959	59	M	White	25.96	Standard	30.648	58.419	12.333	22.455	84.947	71.946	9.864	48.378	400	2.02	1.65	3.159	2.458	1.037	0.6092	2.623	1.981
401	08/1954	65	M	Black	37.6769	High Dose	353.634	1013.17	70.945	267.766	333.205	574.524	393.485	2155.97	401	7.876	11.925	9.793	105	13.558	16.267	50.229	82.877
402	06/1964	55	M	White	32.5926	Standard	45.192	108.354	36.767	42.869	62.951	125.094	71.313	331.34	402	1.726	4.733	2.677	6.558	3.506	8.891	6.152	13.308
403	06/1961	58	F	White	29.9028	Standard	146.482	421.052	41.349	77.537	200.413	353.194	71.109	94.2	403	4.014	5.569	9.582	18.915	6.508	11.29	14.997	34.971
404	11/1970	48	F	White	40.7858	Standard	155.127	227.499	36.573	87.388	240.884	367.608	417.378	897.264	404	1.893	2.101	2.868	3.46	8.714	14.459	19.663	39.132
405	05/1963	56	F	White	26.2123	Standard	22.254	228.289	81.387	118.415	57.347	398.155	38.304	285.29	405	0.8715	3.578	8.491	44.755	4.383	11.267	3.23	15.632
406	01/1946	73	F	White	25.9734	Standard	37.561	170.057	9.584	59.353	58.352	160.973	20.4	114.559	406	1.589	4.621	0.8456	2.818	1.771	31.179	1.778	2.501
407	11/1978	41	M	White	29.9676	Standard	124.006	132.827	32.865	183.667	82.553	92.871	122.493	184.112	407	0.9543	0.9086	0.5261	0.5496	2.84	2.324	3.155	3.264
408	10/2000	19	F	White	20.2722	Standard	430.582	288.914	44.261	380.295	28.312	46.563	48.707	75.828	408	2.504	2.57	3.791	8.56	1.01	1.029	0.6454	0.9779
409	11/1974	44	F	Black	35.6222	Standard	12.495	214.732	12.958	30.634	79.567	301.692	55.492	349.891	409	1.076	2.745	0.7233	13.416	2.932	8.707	2.969	10.5
410	05/1977	42	F	White	21.1419	Standard	48.91	121.347	20.512	44.615	104.71	137.709	45.775	105.324	410	1.156	2.045	1.883	5.133	3.136	4.037	1.941	2.814
411	11/1980	38	M	White	32.5903	Standard	142.37	213.722	81.24	58.72	18.532	72.999	32.476	63.122	411	0.2773	0.4927	0.63	0.5762	1.009	1.089	0.4503	0.7655
412	02/1969	50	F	White	22.2961	Standard	72.761	238.934	269.917	233.005	69.356	61.495	154.381	572.4	412	0.2947	2.167	1.964	5.971	2.592	3.68	0.7343	1.779
413	06/1977	42	M	White	25.3939	Standard	286.089	236.832	39.207	44.029	53.542	105.891	38.475	53.863	413	4.842	6.355	0.3088	2.174	2.525	6.801	1.027	2.219
414	02/1962	57	F	White	40.1506	Standard	117.94	199.545	61.755	134.808	45.847	68.083	70.739	128.304	414	1.187	1.526	0.9893	2.473	4.221	4.08	1.595	1.998
415	05/1955	64	M	White	32.0853	Standard	148.641	180.079	20.406	21.766	29.189	132.293	46.186	1906.77	415	0.818	5.132	0.3263	12.232	6.99	16.117	2.001	6.534
416	10/1963	56	F	White	21.3384	Standard	43.819	141.457	34.213	147.175	36.621	54.193	32.563	123.865	416	0.5524	0.2834	0.4377	0.9262	2.58	2.023	1.087	1.058
417	09/1967	52	M	White	27.4908	Standard	63.821	134.855	19.558	40.731	42.472	94.909	23.815	52.798	417	0.444	0.9312	0.3026	1.512	4.839	4.398	1.022	2.22
418	08/2001	18	M	White	17.4269	Standard	247.338	439.225	46.509	297.699	186.77	192.095	171.057	215.904	418	1.653	1.823	0.3142	2.155	3.277	2.437	4.888	4.535
419	07/1999	20	F	White	23.088	Standard	56.328	544.83	61.736	127.531	50.834	280.9	63.278	201.924	419	1.423	7.166	1.178	2.036	2.542	3.71	1.049	1.987
420	08/1975	44	F	Black	24.4143	Standard	99.603	128.825	77.812	83.373	202.48	180.114	186.719	169.54	420	1.291	1.076	0.7008	0.9859	4.68	4.909	1.421	1.551
421	11/1989	30	M	Hispanic or Latino	23.7964	Standard	104.761	1107.8	59.275	309.051	87.898	135.684	196.139	528.955	421	5.399	26.724	4.722	13.607	4.307	5.733	2.048	4.771
422	07/1975	44	F	White	22.682	Standard	41.635	208.476	47.9	558.445	131.888	1023.4	112.264	380.682	422	0.1996	0.7474	0.05644	0.3356	1.347	5.689	1.266	5.866
423	11/1965	53	F	White	33.095	Standard	90.667	242.341	100.553	544.094	149.753	354.522	71.864	204.23	423	1.43	3.076	1.411	2.261	0.537	0.8004	0.3514	0.3835
424	12/1983	36	M	White	38.0475	Standard	72.157	296.679	45.771	443.59	48.683	338.207	11.402	234.593	424	0.9308	154.674	0.5784	2.418	0.8988	2.338	0.7535	1.009
425	12/1960	58	F	White	42.7159	Standard	85.935	265.078	58.675	458.698	109.244	256.031	47.536	369.845	425	1.057	2.052	0.6336	8.912	4.155	9.612	4.076	323.149
426	10/2001	18	F	White	22.1246	Standard	134.257	294.899	241.617	771.383	50.669	111.251	117.744	251.599	426	2.506	3.561	2.454	5.216	0.6153	1.11	0.6944	1.029
427	03/1975	44	F	White	21.7686	Standard	127.32	769.785	51.118	66.521	114.504	154.807	56.02	82.217	427	0.2619	0.1822	1.624	3.703	2.257	3.898	0.9435	1.296
428	06/1986	33	F	White	45.8121	Standard	190.006	2861.68	194.846	909.695	28.419	173.023	61.049	267.986	428	2.292	2.708	2.015	2.018	0.4153	0.9942	2.835	2.339
429	12/1983	36	F	White	30.5997	Standard	57.197	103.959	74.962	2049.28	82.342	106.898	550.628	574.44	429	2.846	16.78	3.874	5.606	2.807	3.209	5.435	5.443
430	04/2000	19	F	Black	31.4086	Standard	98.307	1238.67	157.951	1203.21	20.776	121.659	39.42	686.099	430	1.255	3.585	4.187	5.937	0.574	3.941	1.427	6.308
431	12/1971	47	F	White	26.9847	Standard	439.861	419.592	46.127	49.023	110.121	143.344	72.832	68.606	431	0.4911	0.5534	1.752	1.632	1.042	1.267	2.123	1.878
432	11/1963	56	M	White	28.8267	Standard	194.714	2489.54	157.536	569.639	12.001	94.524	21.988	141.622	432	0.2999	2.649	0.1408	0.4705	0.6429	4.505	0.207	3.096
433	06/1946	73	M	White	32.7606	High Dose	504.451	710.488	129.082	1047.09	92.458	220.527	292.299	254.278	433	0.2796	0.5437	0.2491	1.068	0.8881	1.376	0.8685	0.9493
434	05/1979	40	F	White	20.9473	Standard	153.222	360.275	68.671	124.406	67.806	115.671	219.652	258.783	434	0.2499	0.41	0.2493	0.6862	0.9399	1.52	5.65	7.595
436	07/1995	24	F	White	22.6653	Standard	226.387	1222	245.072	624.849	50.539	94.17	413.774	932.986	436	0.3438	2.099	2.758	3.613	0.3483	5.774	8.793	9.671
437	06/1950	69	F	White	38.7048	High Dose	79.622	111.673	75.148	78.223	30.798	33.156	73.074	60.071	437	0.878	1.194	1.352	4.545	1.139	1.367	1.119	1.941
438	12/1981	37	M	White	31.325	Standard	12.294	57.159	16.24	124.99	42.6	111.613	19.442	345.203	438	0.8302	2.617	0.129	0.378	1.49	4.449	0.7428	3.198
439	07/1998	21	F	Black	24.8459	Standard	104.649	104.019	290.041	461.744	62.197	64.004	61.399	74.617	439	7.216	5.647	2.405	2.233	11.318	20.238	3.739	3.787
440	12/1997	21	F	Black	26.3127	Standard	215.633	210.622	27.781	257.42	108.832	120.204	144.477	105.271	440	7.917	9.452	9.083	10.95	13.727	17.587	4.542	5.907
441	02/1955	64	F	White	23.9586	Standard	82.228	334.472	59.603	220.334	18.343	43.795	17.166	90.292	441	0.5035	0.7527	0.3016	0.8791	0.2038	0.8602	0.1294	2.186
442	12/1995	23	F	White	35.7373	Standard	266.259	939.054	109.497	250.747	30.723	78.894	139.751	1172.15	442	1.214	2.931	0.1081	0.4083	2.431	3.165	3.028	4.698
443	12/1988	31	F	White	31.523	Standard	113.114	1257.73	45.432	189.174	39.743	211.128	91.091	597.859	443	2.202	15.641	11.352	40.727	4.174	45.012	2.14	7.308
444	10/1979	40	M	White	26.5123	Standard	587.132	600.337	65.842	279.574	44.546	182.154	453.451	553.349	444	2.583	2.313	1.23	3.843	3.82	3.136	20.9	28.041
445	06/1979	40	M	Hispanic or Latino	24.2475	Standard	284.582	438.381	74.501	97.192	16.828	526.755	39.207	342.909	445	5.94	10.375	1.003	3.098	7.891	14.75	1.588	18.563
446	07/1980	39	M	White	21.6263	Standard	389.939	602.475	86.135	147.993	45.667	78.373	182.746	469.891	446	1.665	1.792	0.1394	0.2485	3.017	2.816	1.603	3.057
447	11/1978	41	M	White	25.4655	Standard	39.999	89.028	92.71	332.86	64.558	89.633	148.969	161.322	447	2.065	2.219	1.924	3.252	1.395	1.747	0.7906	1.254
448	02/1970	49	M	White	35.4468	Standard	49.169	553.812	68.521	635.838	162.949	456.827	141.878	946.259	448	1.664	3.541	5.835	89.143	1.482	2.711	4.314	63.864
449	02/1997	22	F	White	29.0994	Standard	30.775	1797.78	100.832	835.118	156.307	194.255	356.734	1245.96	449	2.973	6.404	12.697	27.845	1.57	3.061	5.21	6.491
450	09/1996	23	F	White	19.1705	Standard	76.661	2836.55	38.178	1241.58	68.198	381.725	83.419	430.107	450	6.989	14.328	1.603	5.693	0.4738	1.266	2.071	12.241
451	02/1997	22	F	White	25.3069	Standard	29.393	438.725	48.793	843.745	53.552	175.67	30.929	157.82	451	1.793	4.407	2.68	2.941	1.229	2.166	1.273	1.772
452	08/1996	23	F	White	32.0296	Standard	183.639	611.324	101.91	886.971	53.79	304.413	39.952	732.389	452	8.08	7.737	6.554	12.55	6.563	7.016	7.478	44.744
453	09/1993	26	F	Black	34.8928	Standard	57.962	2192.88	126.722	2536.35	29.511	429.775	59.211	1113.66	453	6.722	40.595	2.013	36.388	6.154	39.741	1.037	7.967
454	01/1991	28	F	Black	28.8924	Standard	60.659	100.72	18.641	36.339	37.175	112.407	15.188	79.417	454	4.473	6.93	2.516	15.58	2.61	4.914	4.457	35.691
456	08/1993	26	M	White	25.3162	Standard	97.348	151.324	92.989	259.247	93.729	157.035	126.585	166.32	456	1.611	1.273	2.998	7.054	1.256	1.394	3.082	3.528
457	12/1974	45	M	White	36.33	Standard	185.891	256.693	60.654	168.887	94.551	156.271	29.712	79.308	457	8.809	10.212	5.218	23.26	6.958	6.341	11.635	16.599
458	10/1987	32	M	White	39.3659	Standard	12.924	585.32	4.951	21.233	16.235	119.403	13.409	113.621	458	3.463	44.762	1.178	12.099	2.444	5.034	3.948	19.174
459	07/1996	23	F	White	33.1211	Standard	37.683	411.14	53.447	212.354	258.918	290.29	111.144	265.027	459	0.8	9.756	2.431	3.162	1.632	2.796	3.617	6.069
460	04/1997	22	F	Black	34.8826	Standard	157.932	599.923	11.602	140.055	105.942	344.873	55.58	462.783	460	9.242	17.907	0.962	13.131	4.911	10.709	1.668	4.357
461	04/1980	39	M	White	24.4136	Standard	40.869	106.534	10.98	46.524	57.713	121.528	34.311	67.671	461	2.203	4.842	2.709	8.803	0.6931	3.88	2.583	2.98
462	09/1971	48	F	White	24.0868	Standard	173.926	161.425	29.396	26.483	107.858	186.246	65.417	69.466	462	13.387	15.012	6.917	8.689	12.281	14.145	5.276	4.272
463	10/1990	29	F	White	27.954	Standard	57.414	380.783	11.787	50.892	7.403	171.535	44.601	329.454	463	2.24	7.428	0.4386	1.906	0.7876	3.152	2.939	8.362
464	09/1993	26	F	White	28.1204	Standard	172.746	169.394	37.172	81.588	103.06	127.529	65.789	170.051	464	1.727	2.912	0.6622	6.531	0.8884	1.234	3.392	4.24
466	12/1982	36	F	White	24.9524	Standard	31.236	157.349	10.573	14.209	79.999	167.314	49.034	80.04	466	6.512	7.314	2.059	5.561	4.902	8.725	1.067	1.351
467	08/1994	25	M	Black	50.5589	Standard	18.383	107.555	11.263	40.203	50.277	368.361	33.89	239.48	467	0.6417	4.397	4.361	19.729	0.7045	2.808	1.393	4.637
468	07/1970	49	M	White	25.6085	Standard	72.698	104.184	28.808	30.21	89.269	100.597	131.562	137.902	468	1.297	2.994	1.648	15.055	6.881	18.408	2.773	3.794
469	07/1974	45	M	Hispanic or Latino	38.3802	Standard	83.074	141.258	29.504	41.896	91.467	95.382	154.592	191.548	469	4.551	4.96	1.343	1.621	4.458	4.091	0.623	0.8177
470	03/1989	30	F	White	18.3207	Standard	39.173	321.108	67.82	201.963	37.848	141.214	74.152	778.751	470	1.815	5.102	1.685	1.348	1.518	1.814	1.059	3.76
472	10/1952	67	F	White	25.9879	Standard	132.995	263.319	16.933	319.551	177.172	200.341	40.117	250.507	472	4.714	9.507	2.842	10.557	1.616	18.702	0.5752	18.123
473	04/1991	28	F	White	30.8639	Standard	9.949	212.905	56.321	109.436	58.918	162.879	69.548	342.284	473	1.164	20.864	4.682	5.499	1.728	3.817	3.124	8.627
474	06/1998	21	M	White	26.2188	Standard	136.662	123.987	25.773	226.061	22.183	47.624	125.954	228.665	474	0.8073	1.123	1.44	4.59	0.5056	1.708	1.92	3.539
475	03/1992	27	F	White	36.7775	Standard	30.39	122.085	11.015	112.087	26.618	95.583	173.374	445.44	475	0.7625	1.515	1.464	11.792	0.9658	4.572	1.964	4.832
476	05/1952	67	M	White	19.7082	Standard	9.275	50.658	1.998	99.226	64.337	78.247	190.212	430.267	476	18.006	80.866	6.956	45.046	7.653	12.77	14.2	22.775
477	11/1988	31	M	Black	24.4637	Standard	28.359	234.083	19.664	112.867	12.673	91.411	25.039	328.422	477	2.538	10.842	4.73	13.197	5.208	9.878	11.528	37.871
478	06/1960	59	M	White	26.9524	Standard	33.889	79.757	41.923	122.619	55.105	79.076	85.058	91.622	478	2.959	91.603	2.258	16.804	2.124	3.833	0.4161	0.7545
479	02/1979	40	F	White	29.7261	Standard	101.092	112.942	130.846	167.801	85.39	126.494	72.521	188.766	479	2.481	3.603	1.575	2.788	2.325	3.661	0.7365	1.451
480	02/1968	51	F	White	24.769	Standard	15.23	78.193	34.439	74.238	23.711	239.417	19.275	251.967	480	0.5895	3.853	0.2703	1.398	0.645	3.598	0.195	3.017
481	05/1952	67	F	Black	40.9366	Standard	14.173	318.73	15.352	95.668	2.911	39.876	10.374	65.276	481	1.005	11.117	1.95	9.246	1.243	12.975	0.3295	1.318
482	01/1967	52	M	Black	31.7965	Standard	31.065	64.289	53.412	103.775	109.203	120.414	85.241	144.972	482	3.11	4.032	1.953	2.037	10.115	10.093	5.371	7.636
483	09/1999	20	F	White	19.5848	Standard	44.467	496.089	11.124	43.063	5.052	15.409	19.712	115.377	483	0.9194	6.586	0.2905	0.4013	0.519	0.9774	1.955	3.602
484	02/1949	70	M	White	29.7719	Standard	137.163	184.367	229.67	177.928	127.668	125.546	108.797	118	484	1.599	1.77	0.5586	0.6749	2.54	3.17	2.796	3.838
485	05/1961	58	F	White	26.2984	Standard	112.738	213.563	79.736	206.838	148.722	152.879	111.425	124.465	485	3.87	5.2	0.112	0.5815	3.719	5.136	4.547	6.579
486	01/1981	39	F	White	30.2172	Standard	111.942	148.005	117.653	269.031	140.024	258.531	60.613	314.281	486	0.578	1.108	0.5321	0.9751	5.059	8.731	7.104	37.601
487	05/1994	25	M	Black	23.7193	Standard	30.909	172.606	37.141	63.258	15.621	86.764	68.657	220.81	487	2.034	6.337	2.419	8.312	1.571	4.862	3.147	7.863
488	02/1976	43	F	Black	24.206	Standard	44.734	206.267	21.081	42.892	54.043	63.431	33.069	94.476	488	1.892	22.077	4.521	9.018	2.225	1.811	4.807	11.054
489	09/1991	28	M	White	26.9372	Standard	84.316	93.061	12.794	21.585	81.418	78.251	617.374	861.873	489	3.323	2.212	0.8621	0.925	2.44	2.438	7.076	2.246
490	11/1977	42	M	White	25.4798	Standard	94.227	177.945	13.275	57.297	67.3	84.884	96.161	203.698	490	6.659	6.088	4.724	10.949	6.431	7.655	2.114	4.035
491	01/1983	36	M	White	37.7408	Standard	159.769	177.171	26.85	51.443	82.446	90.893	87.333	209.859	491	5.093	5.142	2.571	3.679	5.036	5.861	4.199	6.066
492	07/1977	42	M	White	26.4631	Standard	13.938	12.03	6.712	6.199	104.097	128.99	18.993	26.922	492	1.819	4.428	0.09292	0.08392	2.687	4.616	2.77	4.013
493	04/1983	36	M	White	28.6085	Standard	19.619	190.231	10.002	104.157	23.471	150.56	31.274	531.844	493	24.264	350.12	0.2372	7.732	19.687	111.2	1.049	15.025
004C	11/2002	16	F	White	20.8847	Standard	438.169	825.176	226.872	334.125	65.888	79.783	688.889	496.297	004C	4.864	7.003	4.168	4.874	0.8247	1.279	5.858	6.351
006C	04/2002	17	F	White	25.898	Standard	208.991	363.594	105.843	236.219	22.402	27.113	160.308	294.168	006C	2.244	2.968	0.5869	1.219	0.6714	1.315	2.699	3.289
007C	08/2002	17	F	White	20.0834	Standard	46.805	70.859	92.598	111.741	12.179	15.642	141.263	147.973	007C	0.9453	1.247	10.95	11.534	0.3845	0.5616	3.037	3.119
008C	04/2002	17	M	White	24.0299	Standard	263.882	1021.08	184.021	893.472	58.078	77.877	176.17	207.019	008C	6.62	12.038	4.344	14.687	0.7752	1.027	1.754	2.424
009C	03/2005	14	F	White	21.7609	Standard	46.747	83.617	59.024	229.073	109.147	160.226	183.566	277.749	009C	0.7147	0.8937	1.871	2.243	1.813	2.516	3.349	3.731
017C	07/2002	17	M	White	18.8001	Standard	91.024	164.788	140.645	247.611	131.685	176.64	777.389	779.883	017C	0.2593	0.4197	0.3081	0.3802	1.634	2.585	2.994	3.281
018C	02/2003	16	M	Hispanic or Latino	23.6635	Standard	395.743	310.384	27.665	41.738	108.221	139.325	608.658	562.631	018C	17.18	18.789	2.854	4.128	2.036	2.812	14.261	15.769
020C	09/2005	14	F	White	26.3076	Standard	302.33	463.099	247.942	390.523	36.755	60.954	74.704	148.353	020C	10.927	14.922	0.312	0.555	0.1901	0.3868	1.269	5.708
021C	12/2001	17	M	White	21.79	Standard	135.515	150.805	37.909	61.569	55.491	71.585	159.068	185.406	021C	0.9882	1.144	2.525	3.406	0.2626	0.3128	5.287	5.072
023C	01/2004	15	F	White	28.3085	Standard	582.728	578.798	95.351	261.531	34.831	55.682	203.681	205.872	023C	6.364	7.193	5.347	8.527	3.859	4.96	20.422	35.878
028C	06/2003	16	F	White	24.039	Standard	264.639	282.985	222.599	1186.2	31.257	42.074	236.911	241.657	028C	1.212	1.258	0.745	2.108	0.3642	0.372	4.759	5.103
029C	02/2003	16	M	White	25.7104	Standard	593.706	572.239	91.04	930.916	43.509	76.212	80.882	153.053	029C	9.788	12.642	4.189	13.047	0.3197	0.3854	1.815	2.546
030C	07/2003	16	F	White	27.1012	Standard	28.573	80.334	24.619	56.731	49.053	61.748	80.714	95.819	030C	0.7007	0.7691	0.9854	1.269	0.1287	0.1432	2.912	2.9
034C	08/2002	17	F	White	23.1381	Standard	208.433	304.417	14.787	122.959	43.441	80.664	159.45	193.149	034C	1.398	2.369	1.258	12.841	0.2174	0.3632	1.524	2.696
035C	09/2004	15	M	White	20.2865	Standard	153.464	241.184	37.683	76.443	30.199	48.234	97.753	106.048	035C	0.0981	0.102	0.02093	0.01357	0.07676	0.08226	0.3818	0.2845
036C	04/2003	16	F	Mixed (White, American Indian/Alaska Native)	20.3591	Standard	103.505	142.642	120.093	168.953	83.251	99.06	185.551	175.139	036C	2.069	0.5051	0.8072	0.6771	0.4855	0.6492	3.761	5.332
037C	04/2003	16	M	Hispanic or Latino	20.6596	Standard	90.596	103.797	83.259	82.709	55.536	64.941	145.742	152.826	037C	8.589	8.3	1.686	1.744	0.7342	0.6952	5.519	5.668
038C	05/2004	15	F	Hispanic or Latino	26.0348	Standard	128.316	145.807	38.691	118.496	63.042	68.475	39.144	55.398	038C	0.9357	1.086	0.05267	0.0682	0.5963	0.5748	0.7672	0.7532
039C	08/2004	15	F	Mixed (Black, White)	23.737	Standard	400.631	610.534	81.491	119.946	105.287	172.381	91.143	324.305	039C	4.829	4.48	0.5377	0.7437	2.051	3.163	1.791	2.514
040C	09/2002	17	F	White	19.1142	Standard	540.725	446.484	174.089	206.901	91.428	105.747	273.929	320.337	040C	24.476	23.849	4.477	3.78	1.897	1.916	12.252	13.862
041C	12/2003	15	F	White	20.1878	Standard	375.943	685.441	132.647	155.049	118.881	123.217	106.535	114.387	041C	15.631	21.404	0.5614	0.7638	0.9416	1.107
042C	08/2004	15	F	White	22.5896	Standard	64.164	178.486	90.817	225.336	66.088	103.826	80.169	139.036	042C	1.929	2.722	0.06465	0.2498	2.028	3.124	6.153	9.676
045C	11/2004	15	M	White	19.5981	Standard	365.82	987.51	120.439	193.596	50.39	58.602	133.784	214.221	045C	4.429	5.856	0.3993	0.4736	0.5403	1.555	4.785	9.36
046C	11/2003	16	M	White	32.2263	Standard	133.638	140.144	124.579	264.101	68.911	102.987	189.777	202.16	046C	6.163	9.386	3.629	14.681	0.9071	1.623	1.629	2.529
049C	06/2003	16	F	White	21.8147	Standard	178.856	205.089	31.74	36.05	160.021	197.68	286.072	256.166	049C	33.408	30.076	11.78	14.173	1.724	2.184	2.995	3.014
050C	06/2003	16	M	White	23.4105	Standard	170.169	213.983	116.773	191.191	90.488	132.575	191.967	280.364	050C	3.192	5.48	0.7286	2.012	0.2339	0.3025	3.269	4.821
053C	03/2004	15	M	Black	27.2697	Standard	86.319	145.704	35.363	132.416	21.94	53.329	108.027	177.636	053C	2.523	4.866	0.6225	1.121	0.7452	1.128	1.703	2.42
054C	05/2004	15	F	White	18.426	Standard	110.88	231.224	66.294	102.583	54.976	99.888	418.681	511.976	054C	14.203	14.5	15.967	19.86	2.153	2.945	8.274	8.104
056C	12/2003	15	F	White	19.6816	Standard	175.492	222.242	187.211	189.152	50.912	76.764	130.004	144.693	056C	7.703	10.808	0.7082	0.7265	0.9145	0.7794	2.023	2.6
061C	11/2005	13	M	White	20.2371	Standard	77.027	161.907	54.063	103.551	41.098	75.774	131.941	301.441	061C	3.22	4.291	4.844	6.589	1.305	1.457	3.296	8.139
069C	06/2003	16	F	White	20.6142	Standard	123.445	243.563	139.301	171.476	47.804	90.105	132.995	293.426	069C	4.532	17.273	6.102	4.962	0.3381	0.6559	1.949	2.743
070C	05/2003	16	M	White	20.2327	Standard	104.711	175.124	46.051	100.303	80.484	131.072	238.655	221.919	070C	12.87	21.401	7.878	25.903	3.508	3.229	7.577	13.307
071C	05/2002	17	M	White	22.0228	Standard	120.103	180.638	74.895	139.962	77.918	121.449	340.502	283.614	071C	3.329	3.319	0.1221	0.4825	1.637	1.761	4.61	5.338
072C	04/2002	17	F	White	22.0601	Standard	197.294	220.162	80.284	94.324	170.303	299.78	296.646	356.743	072C	3.205	5.371	5.962	8.124	1.457	1.413	11.233	14.001
074C	05/2005	14	M	White	33.898	Standard	108.943	200.748	44.738	334.033	23.169	81.372	71.465	181.812	074C	109.115	214.319	5.768	10.736	0.591	3.259	0.5848	1.083
083C	08/2004	15	F	White	19.5748	Standard	239.08	257.69	221.42	250.031	84.614	142.694	348.343	372.936	083C	35.388	57.216	21.174	35.516	1.595	3.008
084C	06/2002	17	M	White	16.7875	Standard	145.844	383.148	34.661	184.58	104.356	197.55	117.307	562.499	084C	7.241	8.596	1.007	2.42	3.6	4.028	8.91	9.225
086C	04/2002	17	M	White	22.996	Standard	49.882	49.427	44.115	53.893	32.941	38.156	41.293	69.171	086C	1.249	1.696	0.5115	0.3112	0.1728	0.2424	1.571	1.622
090C	02/2006	13	F	White	19.2012	Standard	399.043	479.98	33.131	60.444	72.451	251.593	277.962	594.598	090C	12.854	11.885	6.985	11.212	2.965	3.618	5.664	8.513
093C	04/2006	13	M	White	18.4631	Standard	185.973	377.213	55.924	243.338	8.796	35.323	46.733	163.156	093C	2.876	3.924	1.553	5.723	0.04323	4.303	2.615	10.365
097C	10/2003	16	M	White	23.2386	Standard	405.14	445.115	140.167	259.392	70.327	127.839	189.899	248.491	097C	7.503	7.523	11.107	20.796	1.522	1.523	2.632	3.154
099C	07/2004	15	M	White	27.3657	Standard	264.915	247.81	132.569	276.381	63.91	90.19	106.388	126.743	099C	2.34	2.935	3.589	8.066	11.238	15.67	0.889	0.9597
102C	03/2002	17	F	White	27.0337	Standard	59.008	112.153	100.295	145.258	63.707	96.958	404.791	488.683	102C	6.205	10.594	28.111	26.588	7.283	8.251	19.231	17.751
103C	09/2005	14	M	White	21.905	Standard	254.116	292.461	111.146	314.946	86.227	134.075	83.069	160.338	103C	26.189	34.394	7.582	12.742	1.214	1.406	1.019	1.595
105C	12/2002	16	F	White	21.506	Standard	115.881	199.988	70.591	212.114	78.791	118.323	322.121	426	105C	5.144	6.488	0.1538	0.6932	1.643	2.117	3.346	4.478
110C	08/2004	15	F	White	21.5783	Standard	151.936	236.344	75.771	91.225	97.116	115.287	163.463	218.237	110C	34.056	41.702	0.5124	0.9239	1.747	2.719	2.292	2.925
112C	03/2003	16	M	White	34.7002	Standard	300.565	352.982	39.703	113.012	25.671	44.827	162.504	215.777	112C	15.197	18.009	1.385	2.366	1.793	2.064	4.941	6.402
113C	01/2003	16	F	Mixed (Black, White)	22.2218	Standard	70.008	119.572	30.304	73.419	34.622	68.471	64.562	118.517	113C	16.848	26.13	0.04701	0.4319	1.715	3.726	3.079	5.334
115C	01/2005	14	F	White	22.5678	Standard	586.321	674.873	105.021	107.832	51.313	59.279	110.875	123.241	115C	17.944	25.578	0.2364	0.2628	1.861	2.023	6.324	6.919
116C	03/2003	16	M	White	27.5014	Standard	371.685	693.918	154.822	225.377	82.531	106.601	169.875	280.584	116C	1.064	2.345	0.4722	1.55	0.6786	0.7019	0.7697	0.9498
118C	02/2006	13	M	White	21.2884	Standard	560.117	827.259	81.312	490.833	114.933	107.401	167.692	206.715	118C	1.765	5.558	0.4544	1.043	0.606	0.7491	0.3118	0.9236
119C	02/2005	14	F	White	22.9395	Standard	236.536	315.559	57.92	146.449	55.321	55.258	261.694	228.086	119C	1.304	1.443	1.303	1.817	6.729	7.45	5.323	5.38
120C	02/2005	14	F	White	19.3515	Standard	284.785	368.236	57.7	170.295	77.318	86.813	93.718	140.801	120C	1.721	3.02	2.255	15.118	2.778	4.251	2.883	4.28
121C	12/2001	17	F	White	17.3615	Standard	216.808	205.462	73.88	104.137	176.719	214.837	676.64	621.271	121C	1.817	3.816	8.443	15.874	2.05	4.407	5.109	6.695
125C	05/2006	13	M	White	19.8064	Standard	40.982	108.738	66.939	286.734	30.494	68.825	83.183	169.655	125C	0.9553	3.984	0.4042	0.3001	0.6989	1.127	1.181	1.949
126C	12/2001	17	F	White	23.9389	Standard	110.46	164.937	311.794	429.682	40.542	82.134	62.349	97.612	126C	0.9355	1.345	3.546	3.467	0.6409	0.9944	1.201	1.564
127C	06/2003	16	F	White	20.286	Standard	216.379	325.967	92.587	115.515	38.025	49.561	205.821	210.504	127C	1.546	1.371	1.965	2.076	0.2617	0.3963	7.59	8.537
129C	07/2002	17	M	White	24.612	Standard	170.655	330.794	151.328	483.965	132.963	203.8	151.909	264.297	129C	1.906	1.769	14.076	14.044	0.2177	0.2339	1.321	1.453
130C	05/2005	14	F	White	20.1401	Standard	176.8	328.143	63.965	186.896	129.657	145.749	52.733	95.166	130C	3.872	3.998	1.384	9.842	2.42	3.964	2.077	3.236
133C	06/2006	13	F	White	23.4176	Standard	291.172	326.162	79.866	541.997	5.519	6.739	122.297	154.851	133C	6.703	7.108	3.511	26.137	0.04955	0.05277	0.1016	0.1378
134C	03/2005	14	F	White	19.5778	Standard	165.268	156.817	100.318	115.728	12.659	13.205	141.783	124.393	134C	98.623	110.172	2.61	2.059	0.6391	0.6161	3.886	4.28
137C	12/2004	14	F	White	18.4701	Standard	213.856	375.577	59.042	1232.9	7.899	19.597	108.217	259.354	137C	4.677	8.157	1.644	2.302	0.7646	1.556	0.7051	1.291
141C	05/2005	14	F	White	18.1219	Standard	426.909	345.673	104.15	134.387	16.547	18.567	146.098	211.901	141C	13.628	15.518	60.472	86.772	3.815	3.581	4.725	2.658
142C	05/2005	14	F	White	17.5229	Standard	594.496	705.52	103.114	200.844	10.043	14.146	112.391	121.132	142C	12.503	22.468	30.71	28.31	2.398	2.316	1.363	0.9482
143C	04/2003	16	F	White	21.4516	Standard	40.645	56.608	141.502	152.576	17.194	20.243	194.19	222.798	143C	0.5688	0.7011	2.383	2.493	1.253	1.944	1.736	1.638
153C	09/2002	17	M	White	27.0683	Standard	289.018	425.295	188.351	493.248	33.178	42.591	448.819	509.25	153C	8.476	9.121	12.992	17.117	0.3884	0.5297	2.084	2.93
155C	11/2004	14	F	Mixed (Asian, White)	23.6194	Standard	237.023	317.45	169.559	321.097	22.045	39.559	171.455	240.194	155C	4.651	4.921	6.9	7.454	2.391	2.525	2.34	3.154
156C	11/2005	14	F	White	20.5847	Standard	90.341	143.366	221.602	304.661	28.792	32.318	160.78	201.159	156C	2.15	1.75	15.144	12.821	2.323	3.332	0.6587	0.7192
157C	08/2005	14	M	White	18.3755	Standard	121.543	238.179	53.935	352.495	11.788	36.727	38.239	239.842	157C	2.905	4.542	1.789	3.994	1.177	2.017	0.7123	1.639
159C	04/2002	17	F	White	19.7691	Standard	137.317	197.057	53.669	270.289	10.673	16.606	90.984	107.507	159C	2.733	3.608	0.7837	1.258	0.4651	0.5103	0.4823	0.4613
160C	04/2002	17	M	White	21.0689	Standard	61.278	107.176	50.639	80.591			139.376	159.359	160C	2.777	2.991	3.705	3.831	0.7727	0.8563	1.207	1.375
161C	07/2003	16	F	White	21.9116	Standard	122.141	146.158	129.738	120.958			102.727	111.089	161C	4.072	7.855	0.9571	1.833	0.609	0.6402	1.239	1.574
163C	10/2002	17	F	White	21.1624	Standard	96.105	154.398	81.002	164.698			144.558	235.874	163C	1.825	2.29	1.402	5.96	0.5432	0.6716	2.91	5.535
165C	10/2006	12	F	White	18.617	Standard	144.402	331.358	162.057	312.761			790.53	998.83	165C	0.9307	1.329	4.906	7.435	1.496	2.21	4.012	4.602
167C	03/2003	16	F	Black	27.7855	Standard	155.56	216.164	363.619	540.914			536.09	742.363	167C	1.618	1.738	2.886	3.665	0.9294	1.077	4.018	4.457
168C	04/2006	13	M	White	20.514	Standard	14.349	25.628	2.464	15.188	31.632	60.809	106.648	137.063	168C	0.08704	0.3169	0.1553	0.3645	0.1437	0.1602	2.273	2.835
170C	01/2004	15	M	White	25.0877	Standard	83.633	206.992	51.009	265.102	36.791	373.648	76.559	200.859	170C	6.35	8.042	1.863	4.287	0.06918	0.302	0.4271	1.285
173C	01/2006	13	M	White	20.256	Standard	171.494	201.145	193.132	720.522	113.026	132.291	31.686	59.298	173C	0.6189	1.124	0.6112	1.363	0.1831	0.3272	0.5576	0.5627
174C	04/2004	15	M	White	29.2867	Standard	167.486	154.22	100.79	146.196	78.302	94.335	41.936	55.033	174C	0.8024	0.8024	0.07793	0.106	0.3539	0.4141	0.5544	0.5832
175C	05/2006	13	M	White	17.4376	Standard	226.802	379.043	130.346	196.371	47.08	77.859	199.845	196.121	175C	1.158	1.46	0.3356	0.3614	0.05932	0.06491	0.6416	0.6458
178C	11/2003	15	M	White	25.0724	Standard	297.101	290.407	87.652	256.145	105.664	94.625	199.895	312.364	178C	0.913	1.281	0.06037	0.08024	0.04486	0.08976	2.819	3.328
180C	12/2006	12	F	White	19.0244	Standard	348.314	175.046	67.39	197.338	74.96	82.819	8.957	106.824	180C	1.401	1.429	0.1981	0.2779	0.064	0.03381	0.5678	0.5878
182C	08/2003	16	F	White	24.9111	Standard	684.076	729.559	139.782	1059.96	480.502	269.005	332.635	496.657	182C	26.523	25.078	6.363	7.73	4.68	5.444	18.71	22.043
185C	01/2006	13	M	White	19.0642	Standard	305.339	1661.02	13.108	330.289		*55.154	8.543	79.553	185C	10.707	11.535	0.489	0.5713	0.9195	0.7889	0.3148	0.4286
188C	03/2003	16	M	Other (Native Hawaiian/Pacific Islander)	25.9834	Standard	240.799	345.039	96.404	268.369	57.39	78.729	82.499	185.907	188C	3.178	5.697	0.4548	3.124	1.916	3.739	7.598	10.364
195C	09/2003	16	F	Black	34.7713	Standard	715.192	2182.38	64.488	695.02	172.262	272.154	355.58	2217.22	195C	6.45	7.602	4.033	8.637	5.216	10.484	16.277	25.27
197C	08/2002	17	M	White	23.2832	Standard	95.574	93.807	45.53	87.206	88.254	146.3	259.071	176.612	197C	3.192	3.377	2.035	3.184	*2.253		1.351	1.363
199C	10/2006	13	F	White	19.1835	Standard	329.806	266.197	84.52	290.948	96.896	259.937	85.923	122.305	199C	0.3652	0.3832	0.1142	0.1862	2.299	3.025	0.1433	0.2321
200C	02/2007	12	F	White	21.2823	Standard	136.712	194.078	4.891	18.258	45.125	62.654	76.08	118.102	200C	0.2319	0.2612	0.2137	0.2099	0.1284	0.1235	0.1385	0.08644
202C	11/2006	13	F	Black	31.8635	Standard	236.836	374.529	322.191	440.467	80.082	180.27	135.108	217.715	202C	2.658	1.437	0.8409	0.9703	0.3029	0.4532	0.1529	0.5206
207C	03/2007	12	M	White	17.9276	Standard	953.145	1592.55	99.198	240.391	*38.027		320.619	479.552	207C	1.784	0.7173	0.1318	0.2578	0.0072	0.03117	0.3143	0.3668

## Sheet: UGA5 (20-21)
*Note: ID's with missing timepoint excluded from analysis/figures
UGA5 (2020-21) ELISAs							A/H1 IgG		A/H3 IgG		B/Vic IgG		B/Yam IgG			A/H1 IgA		A/H3 IgA		B/Vic IgA		B/Yam IgA
							A/Guangdong-Maonan/SWL1536/2019		A/Hong Kong/45/2019		B/Washington/2/2019		B/Phuket/3073/2013			A/Guangdong-Maonan/SWL1536/2019		A/Hong Kong/45/2019		B/Washington/2/2019		B/Phuket/3073/2013
ID	Birth Month/Year	Age	Gender	Race/Ethnicity	BMI	Vaccine	D0-GD/19 IgG	D28-GD/19 IgG	D0-HK/19 IgG	D28-HK/19 IgG	D0-WA/19 IgG	D28-WA/19 IgG	D0-PH/13 IgG	D28-PH/13 IgG	ID (2)	D0-GD/19 IgA	D28-GD/19 IgA	D0-HK/19 IgA	D28-HK/19 IgA	D0-WA/19 IgA	D28-WA/19 IgA	D0-PH/13 IgA	D28-PH/13 IgA
1	11/1987	32	F	White	36.9255	Standard	107.072	102.695	44.209	46.802	32.809	45.289	239.238	265.528	1	2.787	2.913	1.487	2.047	3.691	4.696	8.225	9.732
5	11/1991	28	F	White	22.0325	Standard	30.954	38.734	27.031	25.938	20.99	22.055	50.339	59.063	5	0.7378	0.9724	0.2451	0.2234	1.266	1.617	2.056	2.152
8	07/1970	50	F	Black	38.4615	Standard	38.354	68.746	20.994	58.95	81.403	131.681	74.597	105.557	8	17.324	28.109	11.471	11.147	26.629	31.605	7.939	9.771
11	03/1991	29	F	White	49.2235	Standard	59.729	108.837	18.066	26.889	47.095	84.494	348.645	192.241	11	2.806	4.307	1.387	1.744	3.648	5.165	7.634	4.845
14	01/1955	65	F	White	26.8868	High Dose	7.236	19.115	8.651	13.498	24.225	34.767	22.928	27.226	14	3.218	3.546	6.289	7.46	3.574	3.233	2.402	6.891
16	09/1978	42	F	Hispanic or Latino	27.8401	Standard	8.521	34.948	7.349	25.095	32.897	63.707	27.751	48.993	16	0.9224	1.247	1.833	1.976	3.72	5.022	3.101	10.006
17	04/1965	55	M	White	33.1913	Standard	48.845	50.555	49.982	46.854	29.473	33.053	49.436	51.083	17	1.52	1.922	2.102	2.562	8.906	12.397	8.913	10.608
22	01/1977	43	M	White	48.8475	Standard	40.791	124.85	50.97	65.537	53.148	91.554	102.679	140.537	22	4.054	5.866	4.847	6.772	3.283	4.331	8.581	10.61
29	12/1992	27	F	White	26.3856	Standard	50.082	86.084	40.109	47.076	81.928	94.947	203.403	236.676	29	1.424	2.203	2.706	5.053	3.85	5.157	7.1	8.876
30	01/1987	33	M	Hispanic or Latino	34.2247	Standard	58.55	82.706	161.893	181.995	71.11	92.192	89.291	113.34	30	2.331	3.568	1.981	2.033	3.542	3.941	*4.2
34	06/1990	30	F	White	26.5721	Standard	94.017	91.631	83.114	76.617	91.25	87.715	231.398	244.994	34	1.97	2.335	18.473	18.865	6.044	6.495	48.172	57.244
38	10/1973	46	M	White	30.5216	Standard	73.848	173.792	81.48	100.434	107.496	114.348	116.617	137.577	38	5.111	5.74	7.131	9.198	7.73	9.092	7.781	10.681
39	10/1994	25	F	White	23.9083	Standard	52.337	101.127	67.421	68.976	22.717	26.278	134.022	134.846	39	2.273	3.947	2.174	2.09	5.082	5.514	5.98	6.143
46	05/1987	33	M	Hispanic or Latino	25.8746	Standard	31.509	64.151	2.68	11.377	54.513	69.239	137.824	170.448	46	1.389	1.713	0.6022	0.7041	0.5249	1.289	3.538	2.002
47	06/1954	66	F	Asian	27.8477	High Dose	33.829	65.614	52.444	53.86	55.369	62.417	113.674	133.859	47	3.76	3.928	2.008	2	4.296	4.844	9.683	12.67
51	06/1971	49	M	White	28.4563	Standard	43.2	46.389	21.197	20.501	25.221	28.01	62.519	64.294	51	2.172	2.116	5.169	5.617	3.667	3.564	3.965	3.679
53	08/1993	27	F	White	23.8437	Standard	86.944	118.353	61.778	67.68	39.319	48.338	163.076	167.265	53	3.648	6.418	3.209	3.262	2.418	2.453	3.871	4.19
58	08/1960	60	F	White	36.9201	Standard	44.005	121.745	78.511	91.549	26.63	49.778	65.434	91.789	58	2.282	2.749	2.395	2.729	10.407	10.513	8.599	10.06
62	11/1968	52	F	White	26.6556	Standard	30.289	99.545	51.503	53.255	36.888	58.693	65.408	87.605	62	2.228	2.166	2.982	3.825	2.864	3.394	2.949	3.882
64	08/1961	59	F	White	36.8714	Standard	31.186	116.072	12.598	19.071	29.02	42.894	41.164	59.991	64	0.6624	0.9955	0.1735	0.2695			30.8	34.22
65	01/1993	27	F	Hispanic or Latino	22.119	Standard	74.11	95.15	45.128	46.451	92.152	102.037	364.376	479.846	65	2.76	2.502	5.635	5.766	11.365	11.977	16.424	17.576
66	07/1974	46	M	Asian	32.213	Standard	23.051	27.359	38.226	37.308	42.88	40.488	90.71	95.15	66	1.497	1.427	2.191	2.314	3.559	3.729	4.045	3.267
69	05/1991	29	M	Hispanic or Latino	28.9563	Standard	50.11	97.434	69.984	62.118	67.517	74.593	420.636	407.06	69	1.68	2.141	2.559	3.273	3.965	4.303	5.21	4.694
70	09/1963	57	M	White	30.5064	Standard	32.629	50.96	48.597	51.981	59.344	71.986	164.769	191.395	70	3.532	2.823	11.782	12.378	7.31	8.91	33.783	29.391
77	08/1952	68	F	White	28.2698	High Dose	19.6	41.259	18.196	27.503	20.064	30.788	43.184	94.148	77	0.7585	0.8969	0.8463	1.009	14.082	20.372	14.844	23.467
81	01/1970	50	F	White	19.9943	Standard	54.68	77.362	8.394	19.384	77.042	83.008	100.534	98.228	81	5.021	6.711	0.7557	0.7682			4.143	5.633
83	10/1950	69	F	White	27.8099	High Dose	33.804	37.042	16.74	21.732	19.532	19.146	35.575	55.937	83	1.432	1.278	1.274	1.535	19.359	25.894	23.875	22.487
85	05/1998	22	F	White	21.3933	Standard	18.848	72.996	32.769	33.991	29.046	47.29	20.45	33.779	85	1.212	1.506	1.147	1.269			3.805	4.578
86	01/1959	61	M	White	33.0224	Standard	603.606	315.104	21.761	37.88	144.877	131.179	146.168	127.007	86	8.265	8.612	0.3647	1.266			4.268	6.646
89	10/1960	59	M	White	31.1661	Standard	248.783	275.977	19.645	19.945	78.221	95.079	57.883	67.351	89	2.661	3.353	0.1746	0.184			1.503	2.289
100	01/1970	50	F	White	35.1548	Standard	14.883	29.302	9.555	17.882	23.571	57.046	21.787	36.388	100	1.049	2.206	2.165	2.914	2.6	3.111
118	09/1994	26	F	White	21.5826	Standard	31.466	64.009	59.673	42.289	66.325	76.676	26.884	31.457	118	1.068	1.432	2.731	3.055	8.609	10.487
126	02/1952	68	M	White	28.4663	High Dose	15.998	25.134	8.982	9.655	72.748	80.652	64.648	58.559	126	0.9948	1.192	1.036	2.738	2.316	3.757
128	04/1981	39	F	Black	38.5571	Standard	24.365	48.655	25.558	27.841	13.941	35.614	10.965	35.164	128	27.084	47.043	6.029	6.11	5.754	8.223
134	02/1947	73	F	Mixed (Black, White, Hispanic or Latino)	27.1701	High Dose	19.711	41.135	2.049	8.053	14.051	32.825	12.723	40.512	134	3.423	5.924	2.224	2.51	36.064	49.952
135	07/1948	72	M	White	28.4572	High Dose	64.031	79.855	7.355	5.412	140.422	155.579	65.652	56.371	135	2.638	4.11	0.5538	0.6492	7.703	8.277	2.483	2.398
139	07/1954	66	F	White	27.8599	High Dose	63.705	65.638	36.577	32.396	49.775	52.971	33.816	30.808	139	1.823	1.695	2.245	2.113	4.579	4.105	8.823	10.081
140	07/1953	67	M	Hispanic or Latino	28.4475	High Dose	66.964	111.497	192.786	103.915	157.578	167.941	135.208	113.91	140	2.381	2.142	0.4231	0.5316	1.832	7.14	2.545	3.559
141	04/1946	74	F	White	27.2971	High Dose	59.89	80.07	14.051	13.148	43.372	123.252	25.805	31.826	141	6.303	10.112			2.587	9.694	5.849	7.938
142	01/1990	30	M	White	25.9444	Standard	30.889	33.148	80.172	45.596	82.972	88.79	136.93	72.944	142	1.448	0.9951	2.116	2.647	2.809	1.303	33.547	57.046
143	03/1990	30	F	White	27.9519	Standard	48.132	134.202	46.558	102.229	30.941	67.207	79.334	83.913	143	2.248	3.423	3.657	9.972	3.089	4.328	10.579	13.893
146	11/1948	71	M	White	28.5922	High Dose	77.868	274.91	14.766	39.898	28.461	64.644			146	5.164	16.68	15.772	163.182	31.055	115.102	21.78	91.301
147	02/1950	70	M	White	20.9667	High Dose	33.822	41.234	7.311	8.368	34.056	37.949	20.839	38.997	147	2.792	2.862	1.192	1.291	4.517	5.423	3.961	6.618
148	04/1948	72	M	White	30.7431	High Dose	17.543	45.566	2.936	7.196	27.797	123.254	13.294	38.95	148	0.84	0.9382	0.5906	0.6369	3.377	4.924	1.445	2.109
149	05/1951	69	M	White	21.0286	Standard	15.292	21.573	7.415	9.5	18.566	22.944	26.736	23.778	149	4.638	4.12	8.403	7.982	6.702	7.67	5.423	4.991
151	07/1950	70	F	White	30.1006	Standard	14.365	38.548	7.643	8.612	2.237	4.019	6.203	7.704	151	0.8364	0.905	0.5832	0.6032	0.3075	0.3595	0.05919	0.1535
155	04/1981	39	M	White	52.6072	Standard	79.803	121.813	13.179	14.178	85.059	83.954	68.691	74.794	155	2.651	2.145	0.7318	0.8828	1.429	1.724	14.127	12.226
157	11/1956	63	M	White	25.561	Standard	7.387	10.757	42.669	50.394	23.325	30.616	36.729	67.649	157	1.596	0.9097	1.101	1.046	3.207	3.91	3.029	3.027
161	07/1992	28	M	White	27.1435	Standard	50.214	84.151	27.493	35.335	33.865	34.651	109.589	136.756	161	1.406	1.197	0.8249	0.8507	0.446	0.4728	0.5843	0.6066
162	11/1943	76	F	White	24.4147	High Dose	45.057	46.607	13.288	13.627	24.358	181.134	32.224	37.438	162	5.934	5.353	3.182	2.736	6.641	10.062	9.483	7.66
166	08/1963	57	M	White	30.6321	Standard	42.644	156.748	40.61	49.851	24.04	30.104	40.857	55.918	166	3.485	3.188	9.064	8.66	6.153	6.548	6.193	12.52
169	07/1943	77	M	White	24.072	High Dose	115.973	113.185	25.502	27.612	46.381	34.456	38.494	42.646	169	2.241	2.043	0.3326	0.4803	0.8924	1.79	10.104	12.577
170	01/1950	70	F	White	33.1465	High Dose	204.403	164.999	22.788	53.853	47.622	57.249	51.306	79.346	170	3	2.403	0.7678	1.054	2.128	2.289	2.191	2.715
171	07/1938	82	F	Other (American Indian or Alaska Native)	27.3262	High Dose	174.763	105.49	22.549	16.631	168.377	171.56	142.155	212.61	171	7.32	6.698	1.19	1.473	1.385	0.9665	1.417	2.05
175	04/1964	56	M	Black	25.8115	Standard	87.429	135.006	34.718	56.888	47.064	60.638	34.138	62.519	175	1.762	2.454	0.3363	1.141	4.453	5.05	1.067	1.927
177	07/1948	72	M	White	23.095	High Dose	33.682	72.873	14.872	19.211	103.084	101.4	47.591	75.515	177	1.123	1.785	0.482	1.224	1.953	3.077	3.879	9.87
179	06/1954	66	F	White	39.2892	Standard	32.974	72.23	12.409	18.141	17.419	31.265	21.581	42.039	179	0.3027	1.289	0.2269	0.9548	0.6935	1.886	1.165	1.831
184	02/1951	69	M	White	28.3546	High Dose	28.99	25.523	8.651	9.359	30.08	24.848	25.886	25.306	184	2.231	2.139	0.2694	0.0636	2.371	3.579	4.534	3.419
185	04/1950	70	F	White	32.4815	High Dose	47.121	38.829	13.396	12.584	17.358	20.895	19.121	17.811	185	9.69	10.718	0.2696	0.7996	8.864	10.532	9.359	11.121
188	03/1949	71	F	White	22.1493	Standard	38.588	62.495	14.09	16.48	5.902	17.302	13.262	24.966	188	0.9206	1.199	0.3815	1.095	1.462	1.416	0.8666	1.859
190	05/1959	61	M	White	27.9797	Standard	58.147	107.498	18.37	31.629	124.649	130.097	103.292	131.539	190	1.705	2.38	1.095	1.753	4.163	5.136	5.919	7.92
194	08/1988	32	M	White	28.4545	Standard	21.828	26.078	19.543	22.17	21.933	25.386	124.528	133.933	194	2.076	2.341	1.287	1.595	4.3	4.526	4.489	4.582
196	10/1952	68	M	Hispanic or Latino	33.4466	High Dose	14.004	18.663	15.245	16.704	24.854	31.992	22.616	26.067	196	1.867	2.801	2.497	3.394	14.743	16.577	2.979	3.107
203	04/1955	65	M	Asian	23.4863	High Dose	27.324	38.861	10.795	10.497	38.485	47.428	41.011	48.093	203	0.4864	0.5728	0.412	0.4842	0.6332	1.14	0.2833	0.3909
204	11/1988	31	M	White	30.4705	Standard	22.971	79.055	44.278	43.75	43.091	60.335	134.752	147.148	204	1.55	2.1	2.717	3.274	3.001	3.575	7.068	8.185
205	07/1955	65	F	White	19.9114	High Dose	36.242	72.944	7.575	11.542	38.44	70.619	31.529	35.246	205	1.481	1.679	0.3544	0.3831	7.13	7.232	8.784	10.086
207	04/1984	36	M	White	24.5823	Standard	55.479	110.285	35.714	75.634	36.947	87.648	81.031	196.357	207	4.293	4.093	3.489	3.526	4.874	4.916	15.389	13.602
208	05/1959	61	M	White	30.9363	Standard	14.852	64.427	18.881	94.104	16.457	41.893	19.994	51.224	208	1.368	1.942	1.003	1.395	7.099	7.284	7.363	7.935
209	02/1941	79	F	White	23.923	High Dose	27.014	80.158	1.64	7.813	43.27	215.659	48.276	124.823	209	6.5	6.425	0.6684	0.7539	3.507	11.095	4.867	5.789
211	08/1994	26	M	White	32.5834	Standard	77.885	177.889	21.239	29.648	14.885	23.363	41.659	76.636	211	2.906	2.577	1.884	1.623	1.82	2.13	3.234	3.428
213	09/1985	35	M	White	32.6911	Standard	49.869	112.517	13.621	19.434	49.532	53.88	197.375	198.858	213	2.273	3.254	8.899	12.09	2.124	3.804	1.905	3.297
214	01/1958	62	F	White	23.1771	Standard	26.207	41.228	6.577	8.485	46.627	51.951	62.9	77.195	214	2.361	2.581	1.08	1.246	2.228	2.137	2.023	1.932
215	03/1981	39	F	White	25.7373	Standard	13.875	20.274	38.694	36.987	22.156	19.968	20.561	21.256	215	0.9463	1.03	1.956	2.179	2.596	3.048	2.428	2.719
217	03/1966	54	F	Hispanic or Latino	31.7255	Standard	21.096	59.783	23.78	27.427	35.855	43.714	38.639	54.359	217	0.7508	1.002	1.368	1.775	3.826	4.664	3.935	4.402
218	08/1991	29	M	White	25.0467	Standard	14.182	54.341	19.174	27.067	58.328	61.251	237.913	258.653	218	0.6843	1.162	0.512	0.7753	1.682	2.119	3.923	4.224
219	06/1979	41	M	White	32.8994	Standard	31.038	153.788	11.505	19.403	38.743	64.306	40.116	71.868	219	0.4151	0.6002	1.85	3.933	13.112	15.271	6.243	7.435
220	06/1975	45	F	White	46.2767	Standard	37.587	81.321	19.232	33.984	21.615	55.5	28.223	62.936	220	6.691	8.711	1.701	2.244	2.203	3.719	2.219	2.811
221	05/1991	29	F	White	22.1373	Standard	80.555	151.61	28.901	55.808	66.539	175.159	58.986	113.635	221	2.197	6.721	1.111	1.383	1.395	2.018	1.837	3.135
227	02/1968	52	F	White	34.326	Standard	42.507	142.335	16.017	27.148	57.072	122.273	41.023	103.124	227	14.8	21.834	4.448	5.323	2.995	6.937	2.373	5.498
232	06/1992	28	F	White	25.5003	Standard	27.761	67.989	8.314	12.487	14.266	26.07	33.392	71.06	232	3.603	4.907	1.302	1.508	3.768	4.468	7.236	7.684
238	02/1999	21	F	White	30.9763	Standard	143.692	156.562	314.386	303.979	83.242	91.561	113.019	103.954	238	0.8014	0.9577	1.31	1.471			1.026	1.079
243	11/1993	26	F	Mixed (Black, White)	31.5519	Standard	84.302	110.064	31.701	75.404	17.626	27.58	41.705	56.902	243	0.4281	1.088	0.07153	0.111			0.8943	0.8217
244	10/1986	33	F	Black	22.7841	Standard	73.248	89.559	48.864	53.021	41.34	46.099	82.617	69.564	244	11.735	14.474	0.7827	1.168			3.82	4.487
245	05/1999	21	F	White	21.9552	Standard	95.601	138.485	92.45	149.602	19.811	39.842	54.77	77.638	245	1.245	3.587	0.2531	0.7807			*1.009
248	09/1956	64	F	White	25.8953	Standard	51.896	54.167	20.053	34.52	35.948	44.16	38.029	39.241	248	0.9477	0.9281	0.07021	0.0749			1.017	1.154
249	03/1977	43	F	White	33.9275	Standard	16.254	26.281	3.198	19.413	41.577	59.505	48.331	57.753	249	0.3639	0.2903	0.1939	0.5372			0.9931	1.67
250	12/1984	35	F	White	24.4274	Standard	62.212	70.859	18.54	27.659	27.267	44.653	54.18	69.627	250	2.869	3.014	0.4112	0.5333			7.296	14.516
253	10/1993	26	M	White	22.6477	Standard	124.779	151.272	99.57	94.044	28.022	39.116	87.788	98.649	253	1.006	1.482	0.415	0.9715			2.113	2.727
260	04/1977	43	F	White	20.8573	Standard	84.165	120.081	19.837	29.006	26.287	45.453	22.355	41.277	260	1.764	3.205	0.6623	1.658			0.5692	1.099
263	01/1987	33	F	Asian	22.2684	Standard	11.364	26.194	13.611	22.008	16.304	18.135	47.666	51.79	263	0.6012	0.7022	0.519	0.5626			1.179	1.735
264	12/1993	27	F	White	34.1241	Standard	4.726	33.968	13.047	18.725	4.213	13.146	42.041	76.065	264	0.1924	0.3453					0.8266	1.128
268	09/1952	68	F	White	32.1229	High Dose	24.615	47.349	31.17	42.062	16.668	46.653	37.698	66.269	268	8.215	7.866					1.046	2.455
269	09/1946	74	F	White	30.7381	High Dose	22.326	23.693	5.337	13.068	37.402	84.915	65.296	63.08	269	1.094	1.155					1.12	1.676
270	08/1954	66	M	White	28.9685	High Dose	117.665	101.392	22.932	40.323	51.307	60.145	123.294	103.728	270	15.49	17.405	0.9071	3.195			6.488	11.68
273	02/1947	73	M	White	29.4149	High Dose	14.835	34.035	3.779	8.881	36.645	77.238	36.119	66.94	273	1.43	2.553					12.265	18.288
274	04/1947	73	F	White	29.9556	High Dose	25.238	60.773	3.359	4.151	28.382	82.31	14.52	25.825	274	9.295	14.454	0.3756	0.3891			1.379	1.607
275	02/1944	76	F	White	42.8686	High Dose	124.362	129.85	7.799	41.66	45.225	152.803	75.16	186.788	275	5.896	9.009	0.4607	0.8845			2.693	3.331
276	06/1951	69	F	White	31.086	High Dose	28.487	42.261	8.198	17.448	29.837	43.685	22.931	34.121	276	4.264	4.35	5.896	6.793			2.058	2.445
277	02/1969	51	M	Black	29.3427	Standard	27.114	83.941	20.82	25.996	19.487	41.466	18.107	45.71	277	2.161	4.884	0.9019	2.596			6.788	15.254
278	02/1955	65	M	White	20.7048	High Dose	40.092	58.41	7.176	15.158	15.125	29.723	10.93	25.873	278	3.812	5.683	0.4571	0.7898			1.415	1.981
279	08/1979	41	F	White	26.8046	Standard	46.666	97.972	53.077	74.417	43.074	74.3	37.663	74.364	279	3.942	3.818	2.489	2.32	3.958	4.768	3.325	4.491
284	04/1947	73	M	White	36.3861	High Dose	55.242	75.082	36.805	21.03	86.872	74.394	70.372	75.62	284	1.451	0.9435	1.292	1.022	5.326	16.706	2.363	3.052
285	01/1947	73	F	White	34.0371	High Dose	67.249	120.615	18.108	30.463	82.038	80.253	85.181	120.178	285	0.8586	0.4436	0.287	0.204	0.7219	0.8733	1.713	2.239
286	08/1949	71	M	White	37.5889	High Dose	35.076	49.682	10.632	14.436	29.32	36.176	34.675	50.453	286	1.148	2.147	0.4019	0.5766	2.41	4.468	3.009	3.477
288	01/1959	61	F	Black	35.6735	Standard	26.242	16.796	44.67	25.92	53.667	28.656	86.871	59.614	288	1.181	0.9508	0.4887	0.6886	25.052	17.842	24.056	15.89
289	05/1949	71	F	White	20.4624	High Dose	26.336	37.325	7.887	19.305	19.433	38.549	26.983	95.939	289	0.3685	0.7596	0.1004	0.1058	2.863	7.697	2.164	4.658
290	01/1979	41	M	White	29.1617	Standard	37.974	71.777	12.615	34.046	42.934	84.204	47.281	101.25	290	0.7666	0.6428	0.1952	0.4069	1.622	2.275	0.8148	0.8002
291	09/1942	78	F	White	23.1226	High Dose	83.469	102.063	17.081	20.324	62.808	164.596	82.429	93.841	291	1.061	1.085	1.777	2.623	2.051	7.975	0.8693	3.812
293	12/1954	65	F	White	25.8271	High Dose	56.257	279.602	37.98	80.309	35.905	82.359	84.7	104.944	293	1.017	1.908		*0.3331	3.967	7.562	0.5968	0.5208
295	04/1953	67	F	White	22.8189	High Dose	58.069	67.435	33.099	45.679	52.667	66.977	96.781	112.71	295	0.4876	0.9809	0.05249	0.1988	0.2868	0.7322	0.275	0.3699
296	09/1952	68	M	White	21.0877	High Dose	23.26	24.554	7.59	11.945	37.391	42.791	21.966	28.524	296	0.7176	1.715	0.2538	0.5044	1.779	2.322	0.829	1.132
297	01/1963	57	F	White	28.0158	Standard	24.567	37.589	6.68	11.544	44.213	52.455	16.615	24.424	297	0.2377	0.2335	0.4207	0.4773	0.5864	0.8249	0.3857	0.4457
298	03/1939	81	F	White	32.2149	High Dose	41.328	31.334	16.906	21.245	57.772	41.988	47.22	33.488	298	0.6104	0.5405	1.172	0.9584	2.239	2.918	0.5704	0.8264
300	12/1979	40	F	White	26.4225	Standard	53.505	77.438	7.389	13.553	63.693	83.437	36.158	39.027	300	0.3779	0.6726	0.4917	0.6022	1.282	1.381	0.57	0.963
303	12/1971	48	F	White	22.073	Standard	22.565	39.857	11.045	21.158	30.323	46.452	31.398	45.048	303	2.478	2.047	2.551	1.972	6.97	8.763	8.422	9.765
304	10/1953	66	F	White	35.7642	High Dose	46.32	86.254	36.725	51.227	40.582	85.551	45.992	107.552	304	0.5152	1.219	0.8547	1.305	2.014	3.875	2.463	6.771
305	08/1963	57	M	White	32.4511	Standard	55.106	103.862	20.1	73.425	46.399	71.276	33.736	49.979	305	1.223	1.522	0.4087	0.5845	1.607	2.996	2.233	4.178
306	11/1957	62	F	White	27.1575	Standard	38.42	86.684	17.884	22.262	23.001	33.401	38.962	56.5	306	0.3156	0.3477	0.1447	0.1506	0.08712	0.1155	0.2646	0.5866
308	11/1947	72	M	White	30.1442	High Dose	81.275	97.721	16.357	21.619	90.312	106.462	119.467	117.536	308	0.5309	0.5221	0.1681	0.1912	1.987	2.961	1.595	2.462
309	08/1956	64	F	White	25.6176	Standard	65.463	83.595	48.359	54.628	37.152	42.65	56.553	72.851	309	1.058	1.206	0.3571	0.4327	6.608	7.69	8.946	12.414
311	09/1976	44	F	Hispanic or Latino	32.0177	Standard	12.732	21.81	8.43	10.661	19.966	28.048	27.161	44.679	311	0.466	0.4177	0.1704	0.6078	0.5179	3.597	0.3424	0.5345
312	04/1957	63	F	White	30.9365	Standard	42.399	113.92	13.821	19.749	45.979	65.56	113.785	156.99	312	0.05389	0.4833	0.3693	0.5024	0.3268	0.7373	0.2811	1.211
313	02/1953	67	M	White	37.7951	High Dose	23.446	92.306	14.482	37.037	40.5	91.046	19.678	62.64	313	1.528	1.911	0.908	1.133	1.136	4.324	1.592	9.574
314	09/1951	69	F	White	27.0844	High Dose	16.037	52.935	3.102	3.526	18.251	53.512	20.966	40.126	314	0.7898	0.6555	0.2428	0.1852	0.2625	1.31	0.9861	1.145
317	02/1965	55	F	White	27.1207	Standard	17.458	46.06	9.396	12.081	23.743	29.086	36.932	38.183	317	0.6082	1.058	0.7197	1.571	2.821	3.589	2.102	1.979
318	08/1964	56	M	White	25.9657	Standard	74.083	77.561	9.764	10.828	79.433	112.714	14.493	28.846	318	2.266	2.772	0.2898	5.989	7.683	7.65	3.032	5.197
319	07/1951	69	F	White	29.4107	High Dose	37.849	48.077	37.65	34.974	32.26	43.671	26.363	49.553	319	0.04132	0.3751	0.7305	2.107	0.4637	0.815	0.1488	0.4666
320	04/1950	70	F	White	26.5525	High Dose	27.653	28.208	13.04	16.161	29.304	77.831	40.428	67.237	320	2.46	6.167	0.5059	5.982	8.866	68.614	0.25	1.409
321	11/1968	51	F	White	27.2378	Standard	29.444	44.027	11.173	22.794	29.559	33.324	36.868	40.929	321	0.05505	0.3665	0.2609	1.003	0.1789	2.135	0.1823	0.3298
322	01/1976	44	F	White	49.7617	Standard	75.22	153.879	12.074	26.487	54.987	81.233	76.552	121.407	322	0.1559	1.843	0.3426	2.495	1.801	6.352	0.1409	0.6948
325	07/1944	76	M	White	24.0188	High Dose	12.452	32.487	21.079	31.868	21.682	51.183	23.043	42.17	325	0.5514	0.8523	0.3119	0.3707	0.7325	0.8892	0.3182	0.4673
328	03/1973	47	F	White	29.819	Standard	62.293	109.1	31.49	31.665	29.429	39.551	29.605	44.389	328	0.1226	0.2955	3.086	4.069	0.2535	0.3084	0.2673	0.3863
329	08/1974	46	F	White	31.6448	Standard	57.554	58.687	20.368	23.767	46.932	49.002	67.117	70.478	329	0.07867	0.2037	0.1251	0.2246	0.2568	0.3436	0.2335	0.3444
330	07/1980	40	F	Hispanic or Latino	35.2338	Standard	17.301	32.818	12.515	17.069	17.954	22.455	21.248	30.963	330	0.206	0.3536	0.498	0.7169	0.5466	0.9938	1.366	2.287
332	04/1950	70	F	White	26.97	High Dose	20.98	28.718	5.274	8.12	19.707	25.278	10.585	15.483	332	0.2056	0.277	0.6896	0.7958	0.777	1.713	0.3877	1.417
333	10/1958	62	F	White	32.3776	Standard	44.26	66.405	19.324	25.44	83.043	101.703	127.72	174.551	333	0.4469	0.4722	0.4546	0.4619	13.163	28.827	7.633	10.18
334	11/1951	68	M	White	30.1973	High Dose	193.831	125.463	13.916	16.733	49.156	50.588	48.186	54.499	334	1.693	1.966	0.2234	0.2453	1.669	1.922	0.821	1.518
335	12/1951	68	F	White	30.5421	High Dose	59.01	98.872	17.89	20.401	44.211	61.589	52.456	106.5	335	0.3215	0.5015	0.321	0.453	3.034	5.379	1.685	3.76
337	02/1977	43	F	White	23.1773	Standard	42.495	40.392	23.402	21.232	55.394	51.56	67.561	65.17	337	0.2037	0.2728	3.399	4.859	0.6987	1.095	0.4139	0.669
338	11/1940	79	F	Hispanic or Latino	52.8397	High Dose	17.948	38.132	8.423	10.067	18.09	46.334	14.046	40.023	338	0.2064	0.314	0.222	0.263	0.703	2.921	0.2052	1.163
339	08/1951	69	M	White	26.5791	High Dose	23.08	40.861	9.886	13.293	58.647	73.751	16.074	20.459	339	0.1605	0.1933	0.2288	0.2404	0.4701	0.6279	0.2347	0.2666
340	09/1969	51	M	White	24.9549	Standard	1.636	2.772	14.844	20.786	51.268	57.576	5.291	4.226	340	0.5629	0.7626	0.3069	0.3276	0.569	0.6778	0.4785	0.56
344	06/1949	71	F	White	29.1697	High Dose	31.572	58.383	8.786	18.519	26.441	49.367	4.734	7.57	344	0.5703	0.9516	0.3889	0.7393	0.7533	1.776	0.5336	0.726
345	06/1949	71	F	White	25.3125	High Dose	12.253	42.204	27.999	34.865	53.326	110.472	5.241	8.898	345	0.3382	0.4233	0.2222	0.3228	3.972	8.384	0.5359	6.095
346	04/1953	67	F	White	28.7635	High Dose	16.559	100.197	25.54	24.773	35.681	45.192	11.256	10.367	346	0.2175	0.2202	0.2222	0.2355	4.849	5.267	1.023	1.335
347	10/1958	61	M	White	27.3819	Standard	31.774	88.516	9.242	14.057	26.694	29.041	3.821	7.549	347	0.4912	0.376	0.2312	0.2431	0.5821	0.6211	0.2442	0.3094
348	09/1953	67	F	White	27.6819	High Dose	28.443	32.244	19.263	23.016	40.91	34.768	4.796	4.287	348	1.077	1.053	0.2521	0.2862	2.521	2.569	2.068	2.207
349	02/1967	53	F	White	22.2283	Standard	9.034	16.154	5.192	10.515	12.656	21.363	2.37	2.815	349	0.5652	0.5002	0.3552	0.4032	0.9867	1.586	0.6052	0.7108
352	03/1961	59	M	White	27.4272	Standard	10.318	42.316	2.01	12.246	29.001	45.824	0.6673	6.241	352	1.789	8.561	0.2729	0.3581	0.3084	0.7109	0.2479	0.536
353	08/1947	73	M	White	27.5742	High Dose	13.233	20.93	7.011	11.201	52.438	47.601	3.17	4.897	353	0.519	0.4014	0.2476	0.2773	1.282	1.827	0.2251	0.2416
354	02/1956	64	M	White	23.7614	Standard	10.924	28.2	4.265	6.05	27.165	42.695	4.934	4.897	354	0.4777	0.7386	0.1888	0.2115	0.5638	4.251	0.4222	0.5284
358	01/1967	53	F	White	40.2648	Standard	21.106	32.549	10.44	13.431	35.132	48.871	3.549	3.29	358	0.4407	0.6069	0.1789	0.1986	0.8492	0.9701	1.991	2.413
359	07/1962	58	F	White	39.9258	Standard	30.357	60.006	6.015	11.632	22.76	47.266	3.013	3.414	359	0.2282	0.8049	0.1805	0.205	0.7407	2.065	0.2897	0.4711
360	01/1972	48	F	White	24.8864	Standard	4.925	7.99	28.067	29.976	61.368	66.347	8.433	8.336	360	0.4454	0.7139	0.2644	0.2163	1.793	2.046	0.6023	0.5992
362	11/1943	76	M	White	31.6008	High Dose	46.276	59.441	15.149	47.587	24.307	169.55	4.106	4.654	362	0.1852	0.2112	0.1772	0.1938	0.3631	4.115	0.1149	0.1455
363	10/1950	70	F	White	33.3826	High Dose	35.485	64.428	4.783	6.68	31.626	77.075	7.191	16.82	363	1.219	1.189	0.1907	0.1956	0.6346	1.959	0.7106	2.77
364	10/1970	50	F	White	31.746	Standard	15.309	26.357	13.823	17.659	42.537	56.249	9.303	13.56	364	0.238	0.3095	0.6915	0.8476	0.9913	1.57	1.411	1.82
367	09/1968	52	M	White	32.7479	Standard	37.666	45.675	19.171	19.814	30.363	32.539	5.777	6.758	367	0.2646	0.2491	0.2168	0.2119	0.3408	0.3583	0.4104	0.4315
368	08/1948	72	F	White	24.0776	High Dose	4.115	14.727	2.507	4.875	6.447	11.991	1.257	3.361	368	0.1932	0.2154	0.1774	0.1907	0.1692	0.2236	0.1421	0.1887
369	08/1954	66	M	White	24.7739	High Dose	23.081	31.024	11.073	13.952	54.414	75.731	15.07	19.063	369	0.1948	0.2154	0.1824	0.1923	0.2065	0.3899	0.2124	0.399
370	06/1961	59	M	White	20.9752	Standard	73.746	51.082	11.135	9.641	108.967	85.399	55.27	37.624	370	2.789	4.427	0.279	0.291	6.929	7.687	4.64	5.376
371	02/1974	46	F	White	25.2395	Standard	79.069	118.912	21.373	28.345	24.048	35.784	34.276	47.861	371	2.905	3.496	1.268	1.256	4.969	5.755	2.109	2.799
373	03/1968	52	F	White	22.5619	Standard	23.712	139.751	8.753	48.12	47.033	94.297	42.563	120.508	373	0.08519	0.9458	0.126	0.4044	0.8146	2.004	0.4789	1.605
375	04/1956	64	M	White	33.3524	Standard	59.866	118.183	24.408	56.261	66.024	102.66	86.674	118.852	375	0.7613	1.006	1.549	2.63	1.722	1.914	1.548	1.76
376	04/1941	79	M	White	33.5062	High Dose	108.663	135.185	10.614	55.433	43.564	118.171	28.3	53.738	376	0.5748	0.6572	0.4014	0.4004	1.569	8.237	0.9201	1.616
378	11/1971	48	F	White	29.0656	Standard	48.268	165.914	19.395	57.574	38.775	75.78	34.877	78.277	378	0.4517	0.4246	0.3074	0.2432	0.8736	0.5315	0.7486	0.3316
379	04/1956	64	F	White	21.6026	Standard	37.297	58.487	9.433	14.33	50.39	55.379	47.885	47.572	379	3.595	4.067	0.8058	0.8635	1.904	1.956	1.195	1.485
380	11/1955	64	M	White	26.3485	Standard	28.508	49.273	13.885	21.573	47.959	63.573	21.316	31.74	380	0.6771	0.7238	0.7697	0.7752	2.507	3.424	1.44	1.543
381	09/1947	73	F	White	34.3553	High Dose	12.766	27.455	17.863	29.413	16.224	30.356	21.506	36.807	381	0.2625	0.3423	0.3213	0.3844	1.514	1.921	0.9333	1.421
383	01/1958	62	F	White	30.9311	Standard	36.771	50.269	8.105	24.304	30.607	41.271	13.47	18.795	383	0.3582	0.3466	0.2428	0.2464	2.541	3.618	3.037	5.497
384	07/1961	59	F	White	35.5826	Standard	7.255	74.18	9.844	42.987	20.48	73.265	35.296	85.301	384	0.07168	0.4471	0.2528	0.6494	0.2981	0.9436	0.2542	0.8897
385	06/1961	59	F	White	26.8358	Standard	113.272	138.922	61.507	67.477	71.763	75.019	33.848	40.827	385	0.2093	0.3414	0.3333	0.4265	1.541	2.282	2.067	2.788
386	03/1975	45	F	White	31.4483	Standard	21.856	36.821	16.84	32.603	170.839	161.551	107.915	114.083	386	0.03541	0.1343	0.2978	5.553	0.7709	0.7444	2.211	2.217
387	03/1976	44	M	White	27.0197	Standard	87.505	126.943	17.809	26.093	100.147	123.981	93.017	113.283	387	0.1422	0.1622	0.1876	0.2235	1.539	1.845	0.5021	0.5565
388	02/1966	54	F	White	27.8077	Standard	40.966	65.377	0.8936	2.385	13.244	21.071	2.659	8.72	388	1.212	2.918	0.1721	0.3656	6.546	9.43	2.315	2.817
389	07/1952	68	F	White	20.4148	High Dose	82.009	107.351	47.097	52.497	179.032	179.413	89.42	128.081	389	9.504	15.088	2.201	2.449	5.009	5.815	2.938	4.14
391	10/1954	66	F	White	20.9375	High Dose	154.703	396.893	44.184	109.319	89.816	131.411	113.857	165.762	391	1.35	2.841	0.3556	0.4047	3.405	6.075	7.095	11.884
392	07/1971	49	F	White	23.0471	Standard	218.049	321.752	37.321	49.742	132.995	169.301	128.185	163.445	392	1.587	1.673	0.7983	1.071	12.068	11.989	5.119	5.449
393	03/1967	53	M	White	29.5944	Standard	54.746	65.004	22.229	28.249	159.779	157.79	100.277	102.934	393	0.7926	0.8102	1.319	1.199	1.93	1.546	1.426	1.054
394	09/1977	43	F	White	37.0965	Standard	38.544	124.278	11.818	54.864	47.183	98.065	59.521	120.886	394	3.719	17.825	0.576	0.7768	0.6224	0.9023	0.6176	0.9637
395	05/1973	47	F	White	29.9772	Standard	74.781	86.28	8.071	19.963	111.96	117.131	13.021	27.342	395	2.17	4.222	0.3918	0.5262	4.472	5.479	2.627	5.506
396	09/1985	35	F	White	20.9368	Standard	70.026	134.655	12.223	35.675	24.476	37.911	103.597	132.217	396	0.6558	1.498	0.845	1.397	0.8247	0.9817	2.384	4.136
397	08/1972	48	F	Black	36.9913	Standard	10.84	18.736	12.823	20.567	42.593	47.121	14.542	17.883	397	0.7525	0.7682	1.167	1.675	1.032	0.9354	0.614	0.676
399	05/1958	62	M	White	45.4757	Standard	31.085	123.487	7.642	34.269	18.902	55.907	67.591	142.182	399	13.288	4.57	1.12	0.5982	5.018	3.356	3.909	2.336
401	08/1954	66	M	Black	41.4431	High Dose	81.669	170.602	21.184	65.115	106.028	187.186	96.206	189.765	401	7.118	8.087	2.48	3.537	15.413	15.446	18.363	19.244
404	11/1970	49	F	White	41.9232	Standard	33.628	94.29	24.136	27.822	75.043	86.613	44.683	56.081	404	0.7879	1.395	1.313	1.546	8.472	9.958	9.801	11.519
405	05/1963	57	F	White	25.9962	Standard	17.321	82.336	21.223	27.907	61.016	71.481	65.734	85.483	405	0.2541	0.2703	4.565	5.369	6.827	6.771	1.318	1.63
407	11/1978	41	M	White	30.9255	Standard	44.989	56.831	28.931	39.138	35.219	42.978	17.851	23.684	407	0.8641	0.9009	0.7551	0.7913	1.874	2.055	3.007	4.009
409	11/1974	45	F	Black	33.3624	Standard	16.248	59.075	13.017	31.92	125.267	102.111	97.091	92.992	409	1.787	1.795	1.79	1.779	5.723	5.715	7.723	8.248
412	02/1969	51	F	White	23.1269	Standard	101.337	91.804	53.204	62.371	33.989	38.209	25.361	38.131	412	0.6822	0.6842	1.809	1.479	1.839	2.411	0.7025	0.833
413	06/1977	43	M	White	24.0622	Standard	35.594	46.462	10.751	13.487	39.283	60.205	8.082	13.405	413	3.93	3.785	0.7269	0.7269	3.171	3.572	0.9291	0.9445
414	02/1962	58	F	White	41.0075	Standard	12.928	66.13	14.502	28.724	20.475	36.472	15.628	21.657	414	2.314	2.582	2.202	2.431	2.788	2.963	2.723	2.888
416	10/1963	57	F	White	21.5684	Standard	9.451	11.41	16.192	22.223	16.368	22.44	7.803	10.415	416	0.6933	0.7575	0.3499	0.3138	1.527	1.723	0.8883	0.8808
417	09/1967	53	M	White	28.2349	Standard	31.779	29.692	18.017	17.45	39.725	41.398	15.78	14.756	417	0.6188	0.5943	0.9714	0.8957	2.404	2.424	2.102	2.082
418	08/2001	19	M	White	16.462	Standard	112.302	118.301	48.018	51.91	170.636	176.174	119.514	153.503	418	1.189	1.197	0.2542	0.2625	1.294	1.225	5.681	7.647
420	08/1975	45	F	Black	26.3251	Standard	24.027	69.48	46.489	76.781	185.901	194.454	76.736	97.028	420	1.473	1.498	0.9679	1.266	3.809	3.585	1.445	1.528
422	07/1975	45	F	White	22.1265	Standard	14.314	49.478	19.803	33.18	91.084	125.698	43.478	78.721	422	0.3826	0.4098	0.208	0.3344	14.072	13.46	1.656	1.87
423	11/1965	54	F	White	35.0036	Standard	23.28	51.172	22.671	48.903	57.836	107.347	25.72	55.411	423	1.021	1.508	0.9526	5.684	0.3555	0.5735	0.2896	0.3125
424	12/1983	36	M	White	36.4367	Standard	23.821	37.368	11.711	16.616	53.991	65.697	20.063	30.086	424	23.564	24.477	0.7265	0.9493	0.6941	0.8994	0.3014	0.5352
425	12/1960	59	F	White	41.6409	Standard	27.015	84.447	28.344	46.164	64.597	72.921	112.149	120.061	425	1.547	1.768	1.441	1.647	4.588	4.521	115.675	115.794
426	10/2001	19	F	White	22.4068	Standard	570.058	608.384	145.461	166.766	74.099	94.447	123.898	165.17	426	0.8143	0.8786	0.455	0.4705	0.2203	0.3037	0.4969	0.6879
427	03/1975	45	F	White	21.2513	Standard	53.003	107.534	60.116	83.686	134.625	234.888	93.19	132.264	427	0.1206	0.1569	0.6966	1.084	0.5506	0.722	0.4569	0.5567
431	12/1971	48	F	White	28.1227	Standard	279.737	336.661	60.857	77.731	321.739	371.135	147.694	157.464	431	0.2178	0.2905	0.4855	0.8256	1.375	1.479	1.657	1.809
432	11/1963	56	M	White	29.0023	Standard	352.185	481.295	63.354	155.447	92.279	160.635	68.801	133.998	432	0.4806	0.6839	0.1317	0.2304	4.833	7.969	0.6961	0.861
433	06/1946	74	M	White	32.5619	High Dose	796.456	1315.21	545.648	644.72	552.409	1066.19	227.669	433.001	433	0.1866	0.2154	0.4556	0.527	2.423	3.408	1.386	2.003
434	05/1979	41	F	White	20.9097	Standard	151.793	353.35	59.038	72.341	160.206	171.381	160.899	192.83	434	0.2488	0.2607	0.2735	0.5702	2.732	2.961	3.471	3.378
437	06/1950	70	F	White	40.9288	High Dose	78.71	183.261	57.551	78.396	69.75	95.305	72.732	121.153	437	0.2699	0.3991	0.6947	1.045	0.9075	1.451	0.4252	1.011
438	12/1981	38	M	White	30.9501	Standard	35.908	199.085	15.507	79.009	109.761	135.729	123.925	167.952	438	0.7733	0.6804	0.121	1.966	0.2663	0.3297	0.5069	0.6943
439	07/1998	22	F	Black	24.9733	Standard	122.487	173.111	139.27	193.28	87.225	118.042	74.467	114.111	439	2.023	1.906	0.8832	0.931	1.733	1.82	1.092	1.229
441	02/1955	65	F	White	23.0129	Standard	101.137	209.803	48.863	116.818	20.755	96.962	26.069	98.672	441	0.1421	0.2422	0.1225	0.1631	0.1339	0.7535	0.1751	0.889
442	12/1995	24	F	White	36.1965	Standard	173.691	292.686	89.032	166.182	54.455	148.653	135.33	226.928	442	0.2129	0.2625	0.1764	0.3073	1.817	2.616	2.129	3.099
443	12/1988	31	F	White	34.3465	Standard	104.785	201.311	57.321	93.628	95.161	302.324	563.926	1023.3	443	0.161	0.1707	8.384	9.139	1.193	1.901	2.525	2.591
448	02/1970	50	M	White	36.1469	Standard	232.324	546.098	165.299	2693.55	648.851	1000.34	560.415	637.982	448	0.2128	0.1858	3.13	20.258	4.163	4.971	6.801	7.286
450	09/1996	24	F	White	18.2484	Standard	174.11	428.435	68.687	273.765	84.526	151.434	111.46	197.174	450	1.222	4.005	1.132	1.226	0.3444	0.4069	2.087	2.84
452	08/1996	24	F	White	36.1293	Standard	235.156	575.056	108.181	238.553	152.418	508.327	241.972	495.228	452	0.7198	1.29	2.225	2.251	1.626	2.329	11.668	11.945
455	11/1934	85	F	White	26.6279	High Dose	266.104	697.811	187.989	761.382	128.19	697.667	98.957	507.343	455	3.282	2.731	1.389	2.126	7.261	32.929	3.179	5.003
456	08/1993	27	M	White	24.8532	Standard	180.487	284.953	284.097	348.918	151.826	153.513	349.704	420.134	456	0.2133	0.4408	2.081	1.947	0.7229	0.7934	1.284	1.295
458	10/1987	33	M	White	39.7645	Standard	179.053	268.318	14.068	146.058	114.841	162.593	142.807	280.453	458	1.329	1.475	1.637	1.967	1.029	1.629	3.507	4.635
459	07/1996	24	F	White	31.6375	Standard	147.129	433.296	166.243	497.025	414.379	513.271	422.12	554.977	459	0.1032	0.1222	1.243	1.637	1.099	1.53	2.068	2.31
461	04/1980	40	M	White	23.3704	Standard	52.391	129.401	65.413	126.246	109.236	155.291	87.257	129.205	461	0.0342	0.2609	0.7603	0.7693	1.619	2.176	0.8662	0.9588
462	09/1971	49	F	White	23.4936	Standard	28.028	31.971	67.99	78.396	128.067	151.736	87.434	114.499	462	4.402	4.001	0.7121	0.6693	2.443	3.817	1.173	1.281
463	10/1990	30	F	White	28.6488	Standard	39.081	45.875	50.799	140.182	51.623	81.544	185.991	192.995	463	0.8995	1.023	0.1121	0.1738	0.9626	2.528	1.313	1.486
465	05/1964	56	F	Black	49.3359	Standard	20.133	94.915	21.827	69.9	46.321	121.158	56.892	129.119	465	1.079	3.61	0.5364	1.406	6.136	7.798	3.933	7.281
466	12/1982	37	F	White	24.548	Standard	28.915	31.57	33.311	42.665	98.396	103.13	153.889	129.92	466	1.724	1.727	1.357	1.653	1.422	1.661	0.4497	0.6174
468	07/1970	50	M	White	26.5183	Standard	17.606	21.22	28.558	33.619	95.226	90.249	58.337	57.017	468	0.4674	0.51	0.5125	2.534	6.078	5.641	1.967	2.392
471	07/1992	28	F	White	24.9511	Standard	131.112	117.329	80.586	134.488	130.081	151.632	276.988	353.599	471	6.582	5.674	2.02	2.699	6.436	7.041	2.679	3.635
472	10/1952	68	F	White	26.5126	Standard	33.851	79.55	59.797	150.371	112.911	154.832	80.595	225.264	472	2.356	4.589	1.27	3.944	6.209	5.62	8.693	8.428
473	04/1991	29	F	White	30.2692	Standard	28.769	63.974	63.533	113.542	136.604	140.419	178.319	280.542	473	4.388	5.152	1.705	4.228	2.113	2.765	1.931	4.409
475	03/1992	28	F	White	36.6513	Standard	31.654	74.736	16.435	26.077	115.287	125.089	502.701	758.991	475	0.402	0.8737	0.514	0.8317	0.9877	1.226	1.069	1.269
476	05/1952	68	M	White	20.2479	High Dose	10.258	33.893	18.046	24.597	89.772	100.543	250.09	404.784	476	17.374	19.158	9.588	9.367	5.041	6.221	5.742	7.454
478	06/1960	60	M	White	27.121	Standard	14.362	17.941	40.596	63.573	73.766	98.488	80.663	91.733	478	0.8148	0.8645	0.2608	0.304	0.8008	0.8541	0.3852	0.4572
479	02/1979	41	M	White	30.2466	Standard	31.827	55.933	94.368	120.011	104.747	148.807	76.312	138.355	479	0.5392	0.6159	0.4956	0.6949	1.033	1.798	0.4481	0.8094
480	02/1968	52	F	White	23.7541	Standard	9.927	21.132	56.114	68.941	119.516	148.056	90.097	105.097	480	0.5401	0.6525	0.07866	0.5337	0.8015	1.246	0.5105	0.5887
484	02/1949	71	M	White	28.8447	Standard	45.434	58.136	68.86	96.099	135.364	146.512	80.434	103.179	484	1.17	1.202	0.1801	0.3394	1.456	2.572	0.8444	1.634
485	05/1961	59	F	White	26.8642	Standard	38.729	61.754	77.608	82.886	184.526	214.265	169.179	190.037	485	0.6216	1.33	0.152	0.8877	2.3	3.914	1.36	1.384
488	02/1976	44	F	Black	25.4341	Standard	11.298	89.053	38.81	98.445	63.884	238.803	70.473	280.693	488	1.929	3.107	2.775	3.291	3.498	6.704	3.729	6.611
491	01/1983	37	M	White	38.4004	Standard	42.144	64.116	61.325	59.004	115.979	136.538	74.776	96.197	491	1.114	2.261	0.9944	1.862	2.956	3.736	2.745	3.029
492	07/1977	43	M	White	27.7146	Standard	12.495	13.302	22.591	25.55	106.2	151.864	19.665	26.488	492	0.9487	3.817	0.1485	0.1851	4.421	9.512	1.3	1.933
494	02/1980	40	F	White	27.3085	Standard	27.426	31.704	115.8	114.115	194.348	183.525	101.603	151.062	494	4.088	4.039	4.356	5.07	3.857	5.175	1.649	1.883
499	10/1978	42	F	White	28.6326	Standard	119.782	120.693	28.2591	37.5448	54.8335	75.6531	110.508	119.888	499	36.7278	25.1281	9.33539	10.2139	12.3064	12.115	23.8921	20.9637
500	12/1992	27	M	White	31.3469	Standard	333.526	381.676	98.222	119.066	202.072	238.639	310.633	388.208	500	0.572	0.5919	0.2843	0.3137	0.7677	0.8099	0.7425	0.6726
502	12/1966	53	M	White	25.8764	Standard	135.579	143.17	14.879	33.588	70.494	82.247	70.385	91.232	502	0.6486	0.6458	0.1105	0.1782	0.5261	0.7206	1.077	1.226
507	05/1996	24	F	White	36.0527	Standard	233.57	427.013	24.926	90.968	113.441	172.386	328.17	463.857	507	0.7047	1.151	0.1309	0.4501	2.205	4.249	2.841	4.765
512	03/1993	27	F	White	23.4859	Standard	151.714	222.07	25.944	65.482	90.405	126.07	125.592	191.041	512	0.82	0.8912	2.132	1.982	1.002	1.107	0.7497	1.384
516	07/1991	29	F	White	21.3299	Standard	257.087	298.794	39.33	73.406	320.405	394.812	799.816	1016.98	516	1.715	1.917	1.147	1.21	8.525	8.169	4.857	5.172
518	05/1970	50	M	White	34.7124	Standard	29.21	51.217	33.793	32.469	123.892	135.512	91.51	112.183	518	0.3073	0.3852	0.5173	0.7012	0.737	1.169	0.2145	0.524
522	11/1981	39	M	Hispanic or Latino	25.5586	Standard	44.196	53.129	11.819	14.48	85.128	81.76	184.414	160.98	522	0.721	0.8437	0.5937	1.018	2.724	2.803	1.237	1.839
524	07/1996	24	F	White	23.9521	Standard	149.918	156.562	17.961	28.47	29.976	69.807	67.076	100.401	524	0.345	0.3955	0.3784	0.5583	0.1978	0.3139	0.8288	1.592
525	03/1955	65	F	White	25.7344	High Dose	29.471	492.734	8.294	46.819	92.89	209.297	144.313	271.515	525	1.094	1.227	1.534	1.488	1.65	2.052	2.193	2.923
526	12/1992	27	F	White	27.1581	Standard	80.626	113.986	42.044	57.623	71.696	74.929	142.897	171.193	526	0.1638	0.2752	0.6375	0.6194	1.358	1.357	1.855	2.286
531	07/2000	20	F	White	29.4026	Standard	42.6712	108.501	33.6348	51.5397	107.8	117.413	109.475	87.181	531	2.85702	3.13749	0.884165	0.950009	1.8616	2.52334	2.50013	3.75943
539	04/2002	18	M	White	22.5145	Standard	108.881	445.124	84.223	120.586	58.743	83.942	42.522	70.466	539			1.109	1.612	0.4283	0.5279	0.3599	0.4735
540	07/2002	18	M	White	19.4369	Standard	42.225	174.379	334.141	759.153	108.433	293.73	287.129	905.284	540			0.1318	0.2719	0.4131	0.8499	0.5019	1.465
542	09/2002	18	F	White	20.9483	Standard	615.043	1469.91	55.426	121.471	55.015	149.363	134.205	346.786	542			0.5438	1.035	0.7932	1.666	1.849	4.174
549	09/2002	18	M	White	27.9254	Standard	203.317	164.723	116.158	83.718	156.842	116.682	202.479	167.531	549			0.3164	0.2131	0.2307	0.1257	0.6436	0.3631
555	02/2002	18	M	White	39.4821	Standard	175.073	184.66	58.833	75.603	52.137	116.939	201.184	237.117	555	15.723	16.966	0.5678	0.7707	0.2593	0.5827	1.085	1.454
004C	11/2002	17	F	White	20.4921	Standard	277.738	658.984	139.157	219.506	247.335	394.412	680.291	1126.09	004C	1.747	2.876	0.6915	1.138	1.995	4.232	2.466	6.099
009C	03/2005	15	F	White	21.579	Standard	29.127	306.511	168.273	152.496	271.198	285.925	195.321	223.458	009C	0.1871	0.7677	0.9846	0.6782	2.049	1.711	1.834	1.932
020C	09/2005	15	F	White	28.7137	Standard	263.712	353.612	63.007	83.715	107.82	140.151	104.159	127.576	020C	5.073	4.513	0.2005	0.2248	0.4558	0.5119	0.4315	0.5279
023C	01/2004	16	F	White	26.9797	Standard	342.669	555.723	151.069	184.294	42.272	78.086	104.103	155.068	023C	2.025	2.751	1.899	2.913	1.488	2.156	3.012	4.946
032C	05/2003	17	F	White	19.0636	Standard	112.673	182.78	59.513	654.187	147.121	217.317	88.533	173.897	032C
035C	09/2004	16	M	White	21.3201	Standard	53.7082	100.634	17.4619	21.6177	6.70049	11.0137	22.476	30.7471	035C	0.0325623	0.028633	0.0346072	0.0493249	0.18229	0.198675
037C	04/2003	17	M	Hispanic or Latino	22.3314	Standard	27.371	46.52	24.269	41.047	33.231	54.523	75.707	110.742	037C
038C	05/2004	16	F	Hispanic or Latino	29.2722	Standard	41.64	111.833	28.76	114.104	35.834	83.359	16.42	48.243	038C
039C	08/2004	16	F	Mixed (Black, White)	23.0123	Standard	339.735	572.624	60.827	75.48	130.571	229.346	81.061	142.882	039C
041C	12/2003	16	F	White	20.3062	Standard	683.719	830.873	80.608	92.983	140.995	170.088	60.532	59.103	041C
042C	08/2004	16	F	Hispanic or Latino	23.8797	Standard	59.582	87.415	62.339	68.401	98.726	115.239	54.127	54.793	042C
045C	11/2004	15	M	White	21.542	Standard	322.787	334.75	103.201	106.125	45.89	40.911	105.223	105.138	045C
046C	11/2003	16	M	White	34.9102	Standard	118.271	193.825	80.872	138.379	122.507	191.971	158.662	188.728	046C
052C	03/2004	16	F	White	34.1778	Standard	196.385	483.717	20.023	46.138	79.457	168.133	78.926	234.264	052C
053C	03/2004	16	M	Black	31.7435	Standard	65.552	114.695	12.442	18.442	46.929	60.578	54.738	60.694	053C
054C	05/2004	16	F	White	19.2393	Standard	78.7264	108.489	60.213	74.6305	31.6237	51.2512	148.965	168.687	054C	17.7242	19.3202	10.7462	10.0915	7.86911	5.5575	28.8106	38.2405
056C	12/2003	16	F	White	20.5423	Standard	61.3886	76.3146	120.637	104.869	31.8985	47.4407	55.8505	70.8924	056C	17.1875	22.5912	8.05911	8.7514	4.8496	3.47021	9.21441	12.3089
061C	11/2005	14	M	White	19.09	Standard	32.133	178.474	35.621	37.478	95.666	86.401	101.882	123.257	061C
069C	06/2003	17	F	White	21.1587	Standard	96.088	160.375	21.331	39.663	66.246	76.524	73.147	90.464	069C
081C	06/2004	16	M	White	29.5267	Standard	337.778	360.86	110.045	130.021	89.734	94.804	64.551	125.867	081C
090C	02/2006	14	F	White	19.7712	Standard	400.032	406.324	62.61	69.043	134.268	122.37	241.365	313.163	090C
093C	04/2006	14	M	White	18.4484	Standard	118.845	672.414	85.074	111.677	53.169	80.941	46.549	184.375	093C
094C	07/2005	15	M	White	25.7073	Standard	278.446	401.131	36.848	106.827	125.241	242.698	293.089	616.639	094C
097C	10/2003	17	M	White	23.2949	Standard	188.392	268.284	35.496	93.881	41.502	97.621	71.206	197.408	097C
099C	07/2004	16	M	White	27.4468	Standard	77.2806	109.982	41.7028	58.0287	40.4219	56.4746	17.6024	28.4075	099C	0.563587	0.965551	1.26001	2.03998	25.1862	33.2911	1.95324	3.16536
103C	09/2005	15	M	White	19.4639	Standard	200.694	150.905	35.0196	34.0733	90.4054	95.9098	22.3137	27.7968	103C	8.53173	11.2274	0.813177	1.1133	2.43036	2.7722	1.78546	2.97506
105C	12/2002	17	F	White	20.5888	Standard	613.389	76.3146	88.6881	93.2597	75.0286	79.6694	263.987	161.357	105C	2.34172	6.50028	7.20533	6.03792	4.97338	5.92451	10.856	13.9715
112C	03/2003	17	M	White	34.5645	Standard	117.879	164.912	38.9507	64.8915	16.2409	43.3884	51.5682	76.9831	112C	7.97434	8.48886	11.1549	10.9816	1.74875	3.14286	12.6179	16.311
115C	01/2005	15	F	White	28.4461	Standard	267.07	276.396	18.5541	33.8084	33.5528	50.0823	24.6278	55.0084	115C	8.97248	7.80352		*0.294979	1.44906	3.08649	6.02767	7.3545
116C	03/2003	17	M	White	29.1941	Standard	74.4161	193.006	40.7402	56.1802	44.4028	54.5384	45.6784	96.0613	116C	0.278026	1.16613	0.293606	1.21415	0.331374	0.513173	0.742497	1.41773
118C	02/2006	14	M	White	22.3182	Standard	166.254	276.278	51.4535	47.9121	58.8024	85.6989	59.4776	105.996	118C	1.31978	4.27758	0.20428	0.394036	0.689032	0.833228	1.06787	2.34564
119C	02/2005	15	F	White	25.3724	Standard	27.974	141.257	20.346	25.9282	24.834	31.6898	80.7405	71.7706	119C	0.392344	3.29685	0.328774	0.692768	10.2647	9.6849	5.3211	5.56399
120C	02/2005	15	F	White	20.3492	Standard	44.5992	132.964	8.12079	23.9521	39.4871	55.8875	31.609	70.1777	120C	0.610837	1.50304	0.615641	0.971361	3.4465	4.81235	3.19376	4.74453
123C	05/2006	14	F	White	18.8605	Standard	46.507	59.9379	4.39833	9.4744	6.55264	10.626	2.85422	5.30216	123C	0.355177	0.547892	0.151067	0.172003	0.330992	0.444774	0.25637	0.346093
125C	05/2006	14	M	White	20.3094	Standard	10.9555	18.9258	13.9947	35.274	13.092	15.0224	21.6914	22.9741	125C	0.164789	0.252527	0.11443	0.138014	0.837242	1.13725	1.44852	3.32047
127C	06/2003	17	F	White	19.6154	Standard	77.8421	132.451	19.7126	18.4183	18.9332	22.0953	58.9549	48.6881	127C	0.791606	0.939102	0.424623	0.42285	1.19592	1.04039	8.95371	7.35208
130C	05/2005	15	F	White	23.9	Standard	46.6366	76.3562	21.5857	30.9324	27.4345	59.9963	12.5432	23.8505	130C	1.16602	2.08457	0.697964	0.858475	1.26831	3.45671	0.849998	2.43527
133C	06/2006	14	F	White	25.76	Standard	148.066	136.056	78.8246	61.8615	11.4916	12.0802	22.6337	29.8529	133C	4.19442	4.28657	0.214499	0.244716	0.283274	0.268412	0.411223	0.489894
134C	03/2005	15	F	White	19.4189	Standard	53.5571	60.0596	18.2683	20.985	13.093	14.7459	17.1436	21.6134	134C	34.028	27.0511	0.133681	0.145552	0.826128	1.18945	5.06177	5.62742
137C	12/2004	15	F	White	17.7407	Standard	89.0985	137.37	31.6517	42.5669	16.9602	20.1249	27.4218	33.7099	137C	1.61866	3.0018	0.353637	0.318788	0.656039	0.687713	2.07061	2.06847
141C	05/2005	15	F	White	18.1337	Standard	113.085	211.26	10.1067	17.1044	15.2597	29.4098	21.3358	31.8565	141C	6.72337	9.27288	4.71625	6.12551	2.90319	4.43142	5.17421	7.04662
142C	05/2005	15	F	White	18.7788	Standard	245.867	255.814	61.3869	51.0029	54.9117	56.1838	30.8212	36.2283	142C	9.10618	8.94067	7.86773	7.50504	2.77567	4.1052	2.07935	3.62559
143C	04/2003	17	F	White	19.3669	Standard	109.849	123.984	34.2382	57.921	37.2689	47.097	34.708	49.3202	143C	8.83588	9.52352	0.624287	0.584018	2.27306	2.40331	3.66269	3.93716
145C	06/2005	15	F	White	35.9818	Standard	13.6134	38.1092	7.08551	29.081	12.8347	26.4616	27.1149	47.7291	145C	1.68189	3.62837	0.205113	0.258833	1.08009	1.92587	1.87158	2.88984
155C	11/2004	16	F	Asian	24.6152	Standard	149.256	122.713	67.0852	56.3518	154.466	90.2002	117.069	72.2587	155C	1.88205	1.91385	3.49259	3.01133	1.40698	1.75562	2.87705	3.28647
157C	08/2005	15	M	White	16.9441	Standard	147.242	125.961	86.2086	69.4958	61.0189	58.5179	40.6079	42.2828	157C	0.77998	1.44939	0.863772	1.14802	0.551424	0.82311	0.391762	0.638946
158C	05/2005	15	F	Asian	29.1802	Standard	176.221	78.8067	179.921	60.0864	127.494	81.2068	135.525	70.0236	158C	0.609851	0.780429	0.96439	1.06756	0.783459	0.714639	2.36113	2.23607
161C	07/2003	17	F	White	20.7285	Standard	124.543	124.648	62.0794	55.269	55.3625	42.6768	49.2662	29.5626	161C	1.26665	3.82142	0.364137	0.778578	0.150686	0.324685	0.243866	0.508228
163C	10/2002	17	F	White	21.5552	Standard	110.243	68.601	54.9181	22.6717	87.669	39.2346	72.2214	37.4359	163C	0.691971	0.688234	2.60989	2.44232	0.149802	0.143097	1.37576	1.8441
165C	10/2006	14	F	White	19.6857	Standard	171.563	257.114	61.3838	89.7275	71.5961	95.544	161.833	235.907	165C	0.725838	1.30109	1.59179	2.69206	0.214883	0.362516	3.47927	4.87987
167C	03/2003	17	F	Black	28.1841	Standard	126.225	145.627	139.458	176.759	172.353	223.532	181.194	163.248	167C	1.01599	1.40738	4.07776	3.7516	0.885873	1.11356	2.3628	3.14438
169C	11/2005	14	M	White	29.5742	Standard	106.909	151.342	90.4025	119.757	60.8123	87.7379	88.5197	106.897	169C	2.94187	2.88381	2.07889	2.39727	0.554974	0.628956	1.88628	2.20176
170C	01/2004	16	M	White	27.7469	Standard	67.9271	98.3145	60.1108	94.9308	40.4237	62.3258	59.2921	79.1244	170C	1.81775	1.94271	2.23156	2.42008	0.0284179	0.146396	1.21707	1.55275
172C	12/2002	17	M	White	21.5995	Standard	154.56	175.868	128.24	234.792	70.2998	154.405	114.194	133.172	172C	0.927922	1.80747	0.828257	1.48988	0.97911	1.61921	2.26489	3.44535
173C	01/2006	14	M	White	21.842	Standard	309.607	311.716	51.6619	68.7666	82.1236	61.1797	37.6311	31.0885	173C	0.173375	0.207182	0.648757	1.34208	0.204507	0.278003	0.63788	0.715438
174C	04/2004	16	M	White	30.8951	Standard	148.048	142.879	122.599	134.353	161.047	135.098	76.9205	80.6669	174C	0.243351	0.249888	0.251685	0.30347	0.629422	1.04164	0.335693	0.609654
175C	05/2006	14	M	White	19.1445	Standard	141.999	128.929	121.554	135.786	59.5855	55.0036	86.1951	65.379	175C	0.237827	0.303625	0.367474	0.921318	0.111074	0.175841	1.45238	1.53811
178C	11/2003	16	M	White	22.5052	Standard	200.685	193.069	73.9333	67.8096	109.86	77.943	134.504	126.578	178C	0.270292	1.17492	0.180939	0.212588	0.115237	0.159938	5.80997	5.97429
180C	12/2006	13	F	White	18.8324	Standard	156.71	259.07	83.1839	133.955	183.74	314.46	90.9824	122.842	180C	0.475657	0.467216	0.198358	0.245725	0.980429	1.10678	0.682413	0.987916
182C	08/2003	17	F	White	27.342	Standard	273.209	430.021	116.986	258.53	133.155	156.37	191.376	331.033	182C	10.4846	13.377	5.17348	7.20569	1.78771	2.52358	11.3141	15.3611
188C	03/2003	17	M	Other (Native Hawaiian/Pacific Islander)	25.9007	Standard	183.728	183.875	134.058	102.943	63.4076	60.8602	94.0698	84.8993	188C	1.19789	1.08283	0.43153	0.481287	0.856694	1.09291	8.13379	6.62889
195C	09/2003	17	F	Black	35.0423	Standard	225.875	327.858	83.5847	162.16	92.964	187.136	168.102	250.895	195C	3.35033	3.74687	3.27732	14.5026	6.57768	10.8762	20.9144	39.6689
198C	03/2007	13	M	White	24.4401	Standard	138.237	130.047	67.4737	75.3804	53.3356	52.4935	71.0624	81.459	198C	2.75912	2.9749	0.826993	1.00391	3.03178	3.01329	6.09192	7.69088
199C	10/2006	13	F	White	20.1409	Standard	83.2066	81.0441	27.1161	36.793	71.6193	55.693	50.521	52.2163	199C	0.185501	0.247803	0.0843113	0.154883	0.219708	0.512698	0.464434	0.954277
202C	11/2006	14	F	Black	34.8525	Standard	51.5832	79.1422	45.6753	46.6253	23.9792	36.5744	35.6418	69.5377	202C	1.72811	1.62645	2.23951	3.16729	2.35293	2.49297	3.36656	3.56023
204C	11/2007	12	M	White	26.5069	Standard	38.2242	73.1757	54.7543	96.2036	44.0164	61.3768	97.1399	123.545	204C	1.7463	3.80914	18.0227	33.7392	2.3076	4.08552	8.09093	17.2904
207C	03/2007	13	M	White	17.8431	Standard	207.275	187.598	9.19077	17.915	9.87686	23.25	88.6413	186.674	207C	0.949227	1.13022	0.28233	1.15095	0.149606	0.270746	3.64647	4.80702
210C	06/2008	12	F	White	33.2347	Standard	100.964	538.852	98.4065	102.419	74.2587	165.307	206.893	271.634	210C	0.634468	1.36639	32.8614	9.92265	1.47224	2.21261	7.65723	6.9432

## Sheet: UGA6 (21-22)
*Note: ID's with missing timepoint excluded from analysis/figures
UGA6 (2021-22) ELISAs							A/H1 IgG		A/H3 IgG		B/Vic IgG		B/Yam IgG			A/H1 IgA		A/H3 IgA		B/Vic IgA		B/Yam IgA
							A/Wisconsin/588/2019		A/Tasmania/503/2020		B/Washington/2/2019		B/Phuket/3073/2013			A/Wisconsin/588/2019		A/Tasmania/503/2020		B/Washington/2/2019		B/Phuket/3073/2013
ID	Birth Month/Year	Age	Gender	Race/Ethnicity	BMI	Vaccine	D0-WI/19 IgG	D28-WI/19 IgG	D0-TAS/20 IgG	D28-TAS/20 IgG	D0-WA/19 IgG	D28-WA/19 IgG	D0-PH/13 IgG	D28-PH/13 IgG	ID (2)	D0-WI/19 IgA	D28-WI/19 IgA	D0-TAS/20 IgA	D28-TAS/20 IgA	D0-WA/19 IgA	D28-WA/19 IgA	D0-PH/13 IgA	D28-PH/13 IgA
1	11/1987	33	F	White	43.2203	Standard					31.97	120.607	115.299	330.393	1					0.8641	2.12	2.552	5.129
5	11/1991	29	F	White	17.4994	Standard					15.082	37.195	28.963	70.067	5					0.1214	0.7245	0.3186	0.8197
8	07/1970	51	F	Black	41.2951	Standard					112.085	159.845	69.624	116.947	8					15.797	16.207	32.638	44.276
11	03/1991	30	F	White	51.2774	Standard					66.756	118.896	283.238	328.258	11					2.065	2.663	3.295	3.824
14	01/1955	66	F	White	25.8475	High Dose					33.134	48.017	24.251	35.058	14					1.39	1.563	1.124	1.133
17	04/1965	56	M	White	33.9588	Standard					23.45	36.222	28.259	47.799	17					4.51	6.083	4.099	6.379
22	01/1977	44	M	White	53.1341	Standard					52.939	141.256	67.412	195.044	22					0.7216	1.285	3.214	4.669
29	12/1992	28	F	White	24.2644	Standard					66.859	98.914	190.792	281.531	29					0.7819	1.472	2.224	3.821
38	10/1973	47	M	White	29.8211	Standard					157.18	194.356	155.92	178.018	38					5.529	3.702	5.176	4.335
39	10/1994	26	F	White	23.2093	Standard					23.639	29.848	150.099	200.386	39					1.846	2.181	2.49	2.45
47	06/1954	67	F	Asian	29.3123	High Dose					70.456	61.81	173.821	141.204	47					1.574	1.483	4.615	4.868
51	06/1971	50	M	White	28.2348	Standard					38.084	51.077	59.004	77.124	51					1.134	1.448	1.053	1.579
58	08/1960	61	F	White	36.0825	Standard					21.534	50.234	35.54	82.041	58					5.303	5.809	2.791	3.539
62	11/1968	52	F	White	27.6504	Standard					51.495	73.959	60.471	92.04	62					1.965	1.313	0.6657	1.647
65	01/1993	28	F	Hispanic or Latino	22.5403	Standard					62.642	75.12	187.639	187.683	65					7.958	8.928	9.947	10.689
66	07/1974	47	M	Asian	31.5328	Standard					43.69	48.647	56.284	66.232	66					1.103	1.68	1.068	1.997
69	05/1991	29	M	Hispanic or Latino	28.9563	Standard					66.453	88.141	273.34	344.953	69					1.61	2.159	1.071	1.356
77	08/1952	69	F	White	28.9348	High Dose					17.234	33.197	25.244	53.124	77					9.633	16.503	6.372	11.443
81	01/1970	51	F	White	20.2665	Standard					98.896	119.434	187.095	251.171	81					5.712	6.971	1.849	2.111
85	05/1998	22	F	White	21.3933	Standard					49.281	61.78	62.595	94.003	85					0.8196	1.072	1.685	1.983
86	01/1959	62	M	White	31.7924	Standard					78.685	94.753	110.729	134.291	86					1.105	1.546	0.7939	1.204
89	10/1960	60	M	White	30.537	Standard					102.183	154.802	126.388	203.309	89					0.7016	1.387	0.8295	2.327
100	01/1970	51	F	White	35.5468	Standard					47.376	58.986	41.13	54.953	100					1.749	1.859	1.879	1.907
118	09/1994	27	F	White	20.3441	Standard					106.541	120.446	48	70.323	118					7.78	7.154	10.793	10.946
125	02/1949	72	F	White	35.5583	High Dose					28.358	58.089	30.131	74.824	125					14.421	23.845	14.104	37.03
126	02/1952	69	M	White	29.596	High Dose					128.329	141.449	127.135	153.179	126					1.504	1.948	0.6228	0.6919
128	04/1981	40	F	Black	37.3669	Standard					34.807	71.57	48.496	93.911	128					1.948	5.939	2.405	3.905
134	02/1947	74	F	Mixed (Black, White, Hispanic or Latino)	25.2434	High Dose					32.091	51.013	50.79	73.827	134					15.942	15.157	8.635	8.322
135	07/1948	73	M	White	28.7835	High Dose					112.493	119.564	121.316	133.105	135					2.824	3.638	2.942	3.076
141	04/1946	75	F	White	26.0353	High Dose					68.731	120.706	61.305	113.95	141					1.199	3.555	3.905	7.606
146	11/1948	72	M	White	27.7735	High Dose					72.27	74.57	191.474	173.011	146					11.266	12.663	15.078	15.644
147	02/1950	71	M	White	20.8755	High Dose					58.512	68.292	105.111	117.571	147					1.839	2.171	3.661	4.884
148	04/1948	73	M	White	29.7494	High Dose					97.7	132.793	57.119	78.31	148					1.07	1.316	0.9141	0.9109
149	05/1951	70	M	White	21.4321	High Dose					26.657	57.832	48.137	68.465	149					2.279	6.536	2.723	2.89
151	07/1950	71	F	White	30.3214	Standard					5.872	6.643	6.702	7.478	151					0.1439	0.1221	0.08783	0.09585
155	04/1981	40	M	White	54.2772	Standard					224.108	224.778	213.373	273.948	155					0.4742	0.551	7.771	7.548
157	11/1956	64	M	White	25.6142	Standard					72.442	70.341	86.003	86.364	157					2.985	3.045	2.228	2.444
161	07/1992	29	M	White	27.0742	Standard					97.269	116.359	365.427	405.126	161					0.484	0.2781	0.9543	0.4634
162	11/1943	77	F	White	24.1472	High Dose					142.434	162.756	62.708	88.016	162					7.474	8.304	5.976	6.838
166	08/1963	58	M	White	29.4342	Standard					92.636	103.284	113.653	136.779	166					6.511	6.49	5.43	7.618
169	07/1943	78	M	White	22.818	High Dose					140.391	126.488	111.297	107.62	169					1.316	1.292	6.352	5.895
170	01/1950	71	F	White	32.862	High Dose					52.336	69.885	64.283	88.575	170					1.515	2.284	1.335	1.64
171	07/1938	83	F	Other (American Indian or Alaska Native)	23.8735	High Dose					153.402	150.908	169.018	174.89	171					0.7681	0.9142	0.5213	0.595
175	04/1964	57	M	Black	25.4254	Standard					61.971	71.433	47.543	57.439	175					3.725	3.856	0.6934	1.05
177	07/1948	73	M	White	24.1922	High Dose					102.254	113.14	71.421	90.756	177					1.687	2.833	3.287	4.64
179	06/1954	67	F	White	43.345	Standard					28.464	57.102	29.754	71.555	179					0.724	1.218	0.6665	1.274
185	04/1950	71	F	White	30.621	High Dose					25.595	30.693	20.595	26.26	185					6.089	6.109	6.71	6.897
188	03/1949	72	F	White	21.7896	Standard					12.165	35.226	17.184	48.733	188					0.8176	0.9042	0.2988	0.8029
190	05/1959	62	M	White	27.2252	Standard					127.619	162.804	130.9	186.862	190					2.472	2.731	2.389	3.488
194	08/1988	33	M	White	28.4876	Standard					33.482	37.255	149.366	152.315	194					2.271	2.519	2.42	2.355
195	02/1993	28	M	White	28.8611	Standard					57.535	82.984	69.689	101.837	195					4.176	5.336	2.866	3.901
196	10/1952	68	M	Hispanic or Latino	32.4322	High Dose					44.029	46.092	34.336	29.553	196					13.666	14.772	2.499	2.492
203	04/1955	66	M	Asian	24.113	High Dose					42.211	58.159	39.522	47.969	203					0.3794	0.6227	0.2821	0.4107
204	11/1988	32	M	White	32.0918	Standard					57.909	85.488	264.534	389.688	204					1.746	2.064	3.147	4.378
205	07/1955	66	F	White	20.1127	High Dose					32.783	40.695	26.634	35.169	205					4.916	6.446	4.412	6.496
207	04/1984	37	M	White	24.2874	Standard					26.067	46.099	89.629	113.286	207					4.41	6.436	10.336	12.467
209	02/1941	80	F	White	24.0564	High Dose					75.934	91.679	89.281	109.153	209					3.525	4.848	2.57	3.821
211	08/1994	27	M	White	35.445	Standard					13.043	24.846	57.34	81.489	211					1.372	1.975	1.401	2.002
215	03/1981	40	F	White	24.6365	Standard					33.185	47.057	15.196	25.773	215					1.731	2.148	1.188	1.565
217	03/1966	55	F	Hispanic or Latino	32.4923	Standard					30.454	58.458	23.625	54.594	217					2.557	3.684	2.234	3.44
219	06/1979	42	M	White	34.0288	Standard					64.178	82.643	69.113	89.228	219					7.381	8.123	2.832	4.256
220	06/1975	46	F	White	47.6419	Standard					21.004	39.61	22.073	63.016	220					2.561	1.899	1.063	1.505
221	05/1991	30	F	White	21.8978	Standard					80.129	109.987	63.361	91.802	221					0.8313	1.372	0.8589	1.532
224	09/1958	63	F	White	48.5309	Standard					42.926	72.801	55.966	121.396	224					0.8196	2.863	0.2993	0.6695
225	09/1984	37	M	White	25.6874	Standard					10.125	15.68	97.7	119.338	225					1.029	1.131	1.051	1.248
227	02/1968	53	F	White	37.0708	Standard					95.442	108.015	57.754	82.948	227					1.876	2.86	1.276	1.873
232	06/1992	29	F	White	26.0217	Standard					15.519	26.081	40.639	60.412	232					2.525	3.497	3.985	5.326
238	02/1999	22	F	White	31.145	Standard					73.143	99.068	71.867	106.594	238					0.8254	1.272	0.4256	0.605
246	01/1971	50	F	White	27.3148	Standard					35.403	68.843	42.584	69.511	246					1.29	1.465	0.6696	0.815
247	11/1984	37	M	White	27.5136	Standard					22.055	44.58	69.794	108.216	247					0.9848	1.286	0.75	1.168
249	03/1977	44	F	White	32.6869	Standard					41.64	54.953	35.389	45.494	249					1.682	1.717	0.9882	1.062
250	12/1984	36	F	White	25.2058	Standard					46.772	65.336	71.48	81.896	250					7.9	9.076	9.862	11.474
253	10/1993	27	M	White	23.4311	Standard					37.404	57.436	100.836	113.364	253					1.376	1.754	1.651	2.705
254	08/1972	49	M	White	26.9021	Standard					54.125	74.618	43.372	58.882	254					7.322	9.775	2.332	3.536
260	04/1977	44	F	White	20.5474	Standard					42.671	78.778	33.986	69.221	260					5.94	6.321	1.296	1.395
268	09/1952	69	F	White	32.2125	High Dose					16.785	46.556	45.897	86.528	268					1.65	3.534	1.002	2.295
269	09/1946	75	F	White	30.0004	High Dose					74.387	97.201	74.258	90.907	269					9.115	11.707	1.123	1.778
270	08/1954	67	M	White	29.211	High Dose					63.789	87.496	175.389	197.318	270					8.732	13.861	8.624	9.864
273	02/1947	74	M	White	28.8993	High Dose					44.379	75.448	40.788	47.403	273					21.939	24.125	14.466	17.508
274	04/1947	74	F	White	29.4348	High Dose					24.794	39.163	13.246	16.705	274					5.566	6.131	0.8244	1.197
275	02/1944	77	F	White	42.6745	High Dose					51.685	118.075	85.33	121.116	275					9.472	11.259	2.113	2.357
276	06/1951	70	F	White	30.4875	High Dose					26.68	49.312	28.654	47.68	276					2.446	2.643	1.93	2.166
278	02/1955	66	M	White	20.3222	High Dose					19.778	34.901	17.194	32.834	278					2.059	2.688	1.438	1.857
279	08/1979	42	F	White	27.8696	Standard					43.139	76.838	32.127	58.343	279					3.672	5.366	2.567	4.166
280	06/1976	45	F	White	23.3203	Standard					28.086	54.234	15.4	41.555	280					2.138	3.403	0.5806	1.261
283	10/1953	67	F	White	23.7488	High Dose					72.307	94.673	61.076	80.665	283					1.774	2.146	0.7438	1.129
284	04/1947	74	M	White	36.6897	High Dose					75.041	96.301	35.999	53.185	284					9.703	11.22	1.827	2.183
285	01/1947	74	F	White	65.423	High Dose					53.541	143.046	46.24	125.569	285					0.5986	1.214	0.3467	0.9003
286	08/1949	72	M	White	38.2474	High Dose							33.5696	48.8955	286	3.51505	2.69268	2.58822	1.6449	3.7812	4.65384	3.95548	6.09323
290	01/1979	42	M	White	28.3768	Standard							49.6331	98.1291	290	0.391	0.650589	2.2865	2.06144	3.61069	7.67412	3.23758	5.49197
291	09/1942	79	F	White	22.7392	High Dose							91.0845	119.35	291	2.51102	2.69666	4.94739	3.15393	16.9227	20.4685	6.55924	8.41434
293	12/1954	66	F	White	24.8729	High Dose							54.681	68.0176	293	1.59965	1.88669	0.821592	0.617989	13.461	13.5593	1.44078	1.74548
294	02/1950	71	F	White	22.1443	High Dose							57.3763	86.0261	294	2.3032	2.52879	0.24351	0.023363	1.01812	1.77182	1.14424	2.03995
295	04/1953	68	F	White	23.4031	High Dose			16.9711	26.082					295	0.519603	0.436866	0.272212	0.21875	1.77515	2.21857	2.15958	2.33936
296	09/1952	68	M	White	21.4043	High Dose			9.38915	17.4374					296	0.284168	4.23681	0.294334	0.501072	7.18706	9.31646	3.59557	4.47861
297	01/1963	58	F	White	30.1466	Standard			6.78175	18.0258					297	0.18168	0.231986	0.230202	0.254913	1.11664	1.54074	0.912975	2.09626
298	03/1939	82	F	White	31.4178	High Dose			11.6892	38.5116					298	0.385734	0.803226	0.607508	0.881672	4.86319	10.0091	1.42638	2.60517
299	07/1952	69	F	White	41.072	High Dose			10.712	45.7739					299	0.114915	0.229083	0.179453	0.265819	1.546	2.15949	0.998783	1.62229
300	12/1979	41	F	White	27.6839	Standard			7.45701	11.1779					300	0.255985	1.11357	0.727249	1.11897	3.65073	3.7855	4.26652	6.70086
302	05/1947	74	M	White	19.2193	High Dose			13.694	15.7474					302	1.21277	0.893481	1.11683	0.909051	5.99672	5.79612	6.99506	8.59962
304	10/1953	67	F	White	35.6758	High Dose			22.1119	35.8909					304	0.768775	0.860893	2.10813	2.27613	6.28269	10.0267	5.73856	12.7026
305	08/1963	58	M	White	32.4537	Standard			22.3404	63.2658					305	0.633359	1.38526	0.229648	0.777258	2.39254	5.45027	2.58053	8.87272
306	11/1957	63	F	White	27.382	Standard			10.5862	15.065					306	0.170795	0.177598	0.134454	0.22258	0.446913	0.435218	0.56699	2.59743
308	11/1947	73	M	White	29.6806	High Dose			5.45737	8.15627					308	0.637447	0.675194	0.259507	0.772896	6.73187	9.48473	4.38936	6.36589
309	08/1956	65	F	White	23.4118	High Dose			35.4507	40.757					309	1.66435	1.47722	0.319948	0.694652	11.0974	15.4991	10.4888	12.513
311	09/1976	45	F	Hispanic or Latino	30.3303	Standard			6.4186	7.05461					311	1.1022	0.342197	0.263577	0.297455	2.45652	2.30884	1.55228	3.13283
312	04/1957	64	F	White	32.1201	Standard			10.1027	15.818					312	0.574322	0.306075	0.167267	0.283604	1.62783	2.18687	1.87389	2.91042
313	02/1953	68	M	White	38.0438	High Dose			20.5604	20.1888					313	1.3652	1.14395	0.484621	0.624263	3.49305	3.56757	10.275	10.0971
314	09/1951	70	F	White	25.3607	High Dose					65.75	96.137	59.168	85.006	314					0.8434	1.087	0.8336	1.166
316	06/1970	51	M	White	31.6396	Standard					26.812	45.06	41.003	66.864	316					0.4728	0.8274	0.3934	1.103
317	02/1965	56	F	White	26.8542	Standard					71.133	82.334	89.12	108.246	317					3.552	4.156	2.405	2.909
318	08/1964	57	M	White	25.1315	Standard					83.591	104.157	20.28	31.808	318					4.109	5.963	2.435	3.472
319	07/1951	70	F	White	29.5851	High Dose					33.094	44.884	56.369	68.562	319					0.5876	0.5855	0.3569	0.5482
320	04/1950	71	F	White	26.4486	High Dose					41.295	56.172	84.067	113.916	320					15.161	15.165	0.352	0.6888
321	11/1968	52	F	White	27.6867	Standard					23.431	42.79	57.555	95.129	321					0.5675	0.6448	0.2421	0.2745
322	01/1976	45	F	White	46.5382	Standard					101.676	136.958	211.41	265.471	322					3.263	5.066	0.3333	0.5816
323	04/1954	67	F	White	29.119	High Dose					50.655	58.544	29.812	34.544	323					7.05	7.355	7.457	9.169
326	12/1947	73	M	White	23.3551	High Dose					36.014	68.394	41.171	81.856	326					0.6583	1.746	0.3235	0.571
328	03/1973	48	F	White	30.1025	Standard					38.943	75.216	56.46	98.729	328					0.5286	0.6911	0.6324	0.8363
330	07/1980	41	F	Hispanic or Latino	34.605	Standard					27.997	51.077	37.419	71.931	330					0.9858	1.632	2.771	5.064
331	06/1973	48	F	White	25.155	Standard					53.724	59.786	60.869	65.487	331					2.152	2.213	1.734	1.857
332	04/1950	71	F	White	27.4565	High Dose					25.787	33.842	12.242	18.884	332					1.93	3.167	0.9897	1.285
333	10/1958	63	F	White	31.805	Standard					159.393	186.755	302.05	300.267	333					9.72	17.771	8.59	11.236
334	11/1951	69	M	White	31.0202	High Dose					69.372	112.731	89.135	112.27	334					1.989	2.192	1.453	1.632
335	12/1951	69	F	White	31.3707	High Dose					65.151	160.184	104.139	236.01	335					3.334	4.748	2.896	5.278
336	08/1963	58	M	White	43.6706	Standard					50.109	84.007	60.054	86.299	336					2.556	3.314	1.653	1.951
337	02/1977	44	F	White	24.1466	Standard					91.763	79.067	142.526	126.589	337					1.721	2.116	1.194	1.575
338	11/1940	80	F	Hispanic or Latino	51.4013	High Dose					37.655	71.842	40.725	60.968	338					1.419	3.747	0.8013	1.286
340	09/1969	52	M	White	26.0653	Standard					81.129	98.853	68.588	80.217	340					0.6447	0.8212	0.5983	0.7345
343	08/1945	76	M	White	35.3816	High Dose					279.326	339.347	74.414	103.198	343					3.314	4.372	3.506	4.859
344	06/1949	72	F	White	27.2378	High Dose					42.928	87.059	79.814	129.945	344					1.022	1.953	1.081	1.668
345	06/1949	72	F	White	25.9716	High Dose					109.619	143.214	74.507	83.495	345					4.407	4.973	3.668	3.244
347	10/1958	63	M	White	28.077	Standard					52.811	66.967	65.183	60.722	347					0.6294	0.702	0.2974	0.4113
351	04/1981	40	F	White	37.7856	Standard					31.989	50.827	36.649	54.559	351					1.398	1.631	0.4682	0.8934
352	03/1961	60	M	White	27.2628	Standard					116.091	152.807	72.392	98.97	352					0.7035	1.02	0.8005	0.799
353	08/1947	74	M	White	26.2438	High Dose					88.432	95.516	29.663	43.986	353					1.404	1.47	0.1765	0.303
354	02/1956	65	M	White	23.7614	Standard					59.881	81.797	62.95	63.021	354					0.6996	1.338	0.7057	0.6571
355	01/1976	45	F	White	46.8425	Standard					83.916	96.041	69.585	86.309	355					1.188	1.693	0.7714	1.262
358	01/1967	54	F	White	41.7775	Standard					76.448	87.381	45.624	48.86	358					1.008	1.014	2.261	2.643
359	07/1962	59	F	White	37.5985	Standard					49.645	47.288	39.764	38.506	359					1.429	1.487	0.8564	0.8129
360	01/1972	49	F	White	24.4739	Standard					104.506	92.703	86.937	79.49	360					1.626	1.754	0.6624	0.6339
362	11/1943	77	M	White	28.4589	High Dose					150.64	163.653	66.005	63.979	362					3.309	4.048	0.329	0.2961
363	10/1950	70	F	White	33.263	High Dose					95.45	122.939	95.575	92.449	363					1.359	2.322	1.337	3.293
364	10/1970	50	F	White		Standard					111.56	140.6	113.565	123.664	364					2.582	3.678	2.847	3.939
367	09/1968	53	M	White	32.1752	Standard					89.96	101.085	71.848	72.704	367					0.8246	0.7997	0.8775	0.826
369	08/1954	67	M	White	24.9992	High Dose					208.718	189.147	281.885	231.89	369					0.9741	0.7686	0.921	0.9824
370	06/1961	60	M	White	20.6383	Standard	44.491	40.5664	14.871	14.8865	81.32	64.1613	71.462	49.429	370	0.192018	0.240793	0.0893944	0.0782146	3.83105	6.66858	10.0519	13.7869
372	04/1967	54	F	White	24.1693	Standard	12.8418	55.8539	18.2131	39.9049	22.5585	45.5921	17.823	38.753	372	0.14215	0.104645	0.106783	0.174129	4.45181	10.5603	4.97535	15.1828
373	03/1968	53	F	White	24.0211	Standard	33.0353	81.9584	19.3996	25.6064	91.7837	92.183	85.306	96.696	373	0.135672	0.131839	0.135176	0.438838	1.36241	2.08638	11.3157	18.6689
374	06/1962	59	F	Other (Semitic)	34.4244	Standard	21.6985	35.1946	23.1646	40.4722	37.3914	46.5273	35.127	46.618	374	0.152358	0.124141	0.170419	0.184531	0.0746056	0.304662	1.4975	1.22601
375	04/1956	65	M	White	34.0063	High Dose	25.5542	762.215	27.1486	50.5609	47.3083	70.4627	54.872	82.649	375	0.131077	0.153402	0.512383	1.15995	1.09697	1.49663	7.08702	7.17711
376	04/1941	80	M	White	33.3524	High Dose	48.4225	63.2021	13.0655	26.4128	75.4683	104.758	35.473	62.311	376	0.272647	0.151738	0.856023	1.26187	6.92656	8.63098	7.03782	13.2414
377	02/1972	49	F	White		Standard	33.681	117.433	40.2404	118.206	32.6552	87.9817	34.5119	88.6965	377	0.285199	0.1496	0.156916	0.331552	12.0972	9.18123	8.09292	28.3678
378	11/1971	49	F	White	31.3053	Standard	32.6891	84.6661	30.874	37.0543	59.0307	67.5321	37.2356	52.2972	378	0.225179	0.147125	0.691401	0.668371	0.572144	2.7818	4.42832	7.80052
379	04/1956	65	F	White	23.267	High Dose	13.9332	62.5391	6.85898	11.2434	37.0427	50.3242	27.2456	34.9264	379	0.192768	0.121263	0.407872	0.544458	1.25171	2.80123	5.39585	8.00982
381	09/1947	74	F	White	33.7325	High Dose	20.4893	18.5472	10.5902	32.4509	24.9329	25.0729	21.3327	31.4751	381	0.174684	0.116512	0.787319	0.640767	0.470859	3.91457	4.26672	12.6797
382	01/1967	54	F	Other (American Indian or Alaska Native)	29.6376	Standard	7.31122	19.988	11.9365	17.8794	86.0871	99.1187	67.7246	73.0063	382	0.198957	0.168279	0.0805612	0.0891683	0.333403	3.10279	0.226984	1.09705
384	07/1961	60	F	White	36.5143	Standard	10.4702	34.6076	22.5153	32.0575	54.0501	63.4312	59.8957	58.5662	384	0.175308	0.10995	0.076134	0.123715	0.278696	2.60483	0.260117	2.42418
385	06/1961	60	F	White	27.1334	Standard	13.874	82.2831	20.3299	67.0465	81.0491	109.638	38.7954	74.3872	385	0.0867592	0.0599256	0.144903	0.846154	0.48529	2.81869	1.42412	3.42589
386	03/1975	46	F	White	31.7146	Standard	8.5675	37.5656	19.0185	35.2917	144.098	146.249	117.816	106.427	386	0.0963356	0.126253	1.58118	3.76073	0.167583	0.662345	1.92767	2.50151
387	03/1976	45	M	White	26.6238	Standard	39.1659	65.7698	19.5524	50.7819	111.566	157.415	131.765	188.695	387	0.099538	0.128649	0.223777	0.582881	1.08219	4.62414	1.23074	1.42933
388	02/1966	55	F	White	28.378	Standard	18.4233	44.7787	0.925361	8.66395	7.44275	20.9933	3.71662	11.9238	388	0.107206	0.795661	0.122117	0.245429	2.54157	11.7154	1.65987	4.14676
391	10/1954	66	F	White	20.0822	High Dose	68.6089	98.3691	28.1756	24.3471	45.3934	70.0945	57.5037	74.7928	391	0.623444	4.24524	0.104571	0.14389	1.45683	2.77554	4.23636	6.79686
392	07/1971	50	F	White	23.1417	Standard	67.8213	101.14	25.2889	34.092	76.641	115.587	88.2965	146.084	392	0.054343	0.126	0.384595	0.62287	7.06543	5.96252	5.05998	7.20079
393	03/1967	54	M	White	30.0072	Standard	39.0294	50.9378	15.1403	15.6522	97.2931	109.679	81.4367	88.7174	393	0.468	0.532	0.232183	0.397249	0.608012	0.985322	2.07518	2.60674
395	05/1973	48	F	White	30.5024	Standard	60.8452	71.6339	8.91232	14.5741	86.7215	129.751	41.7159	53.8055	395	0.193	0.244079	0.188864	0.49813	1.77111	3.32452	3.22784	3.73162
396	09/1985	36	F	White	21.1232	Standard	48.9911	66.8154	4.09435	5.96218	33.7355	60.7741	14.9228	176.53	396	0.13546	1.34265	0.336502	1.61545	1.7234	2.00285	4.286	4.69
397	08/1972	49	F	Black	35.0213	Standard	5.9815	10.1555	2.90157	2.4415	107.055	111.193	69.9304	73.543	397	0.144431	0.696159	0.185904	0.266756	2.2733	2.38581	1.929	1.998
403	06/1961	60	F	White	30.1149	Standard	19.0828	38.3504	10.2574	12.2907	98.9188	145.649	88.303	124.225	403	0.5836	0.491828	1.42591	3.64363	11.865	14.2931	10.726	13.554
404	11/1970	50	F	White	37.6924	Standard	10.7951	16.7209	6.98851	12.1172	148.639	213.829	144.178	226.441	404	0.148469	0.08866	0.222668	0.019527	13.8565	24.8496	12.2999	14.9
405	05/1963	58	F	White	26.2391	Standard	22.1912	33.9017	6.64325	10.6712	263.674	143.687	150.806	241.303	405	0.029374	0.192897	0.0332624	0.507396	10.7638	10.7405	3.752	3.47756
407	11/1978	43	M	White	28.7967	Standard	17.8963	32.3531	3.13657	7.92396	39.5083	43.3003	35.3393	40.9466	407	1.28405	1.03187	0.313269	0.446971	3.5905	3.68515	4.3583	4.92635
409	11/1974	46	F	Black		Standard	31.259	62.8704	2.57559	11.0267	179.104	219.43	165.916	213.36	409	1.99852	2.25179	6.38126	5.49034	8.56228	8.6983	9.7629	11.6319
410	05/1977	44	F	White	21.9152	Standard	19.3583	17.336	8.7402	3.75159	112.009	135.646	116.029	104.872	410	1.40281	0.49387	5.11481	6.68863	6.06296	5.57359	3.60388	3.86305
411	11/1980	41	M	White		Standard	27.7995	56.3489	11.2103	8.41272	5.84718	90.618	86.903	155.352	411	0.441075	0.225452	0.883993	0.36776	2.08664	1.67788	2.04994	2.02218
412	02/1969	52	F	White	24.2874	Standard	73.008	43.4313	32.6116	11.0127	80.3253	84.3068	101.562	100.766	412	0.504295	0.153447	0.419612	0.44973	4.16903	3.90357	1.92013	1.96906
416	10/1963	58	F	White	21.2024	Standard	5.79265	13.0129	3.57378	9.39976	16.5142	16.7473	21.2969	17.6522	416	1.06565	0.7878	0.361645	0.444677	3.35806	3.20497	2.35025	1.9977
417	09/1967	54	M	White	27.5614	Standard	17.4685	25.3789	4.41404	5.64396	69.4786	44.2429	62.4665	23.1755	417	1.61257	0.409639	0.700293	0.390224	6.02034	4.45669	5.92843	4.40709
418	08/2001	20	M	White	17.1559	Standard	67.3342	82.4297	16.5355	24.4697	367.243	413.196	348.785	377.633	418	1.12085	1.34109	0.661937	0.301612	2.96303	3.00808	10.8596	8.94166
420	08/1975	46	F	Black	22.3398	Standard	19.4959	36.0436	13.1638	19.1028	153.108	407.532	255.462	424.881	420	0.749015	0.371931	0.579667	0.371797	4.86071	6.51479	3.788	4.63114
422	07/1975	46	F	White	23.7428	Standard	14.4791	43.5401	9.08957	18.5112	153.458	192.275	123.059	200.806	422	1.00396	0.219288	0.291389	0.190895	11.3593	9.78071	4.951	5.62615
424	12/1983	37	M	White	35.2377	Standard	27.892	44.5143	6.14513	12.3081	73.3389	131.163	46.881	100.8	424	0.411294	0.555497	1.54493	1.92237	2.37145	2.0598	2.39937	2.59569
425	12/1960	60	F	White	40.6628	Standard	32.6767	54.7606	11.3943	40.6073	60.5143	123.45	87.3772	190.626	425	2.92482	1.09508	1.27046	1.29084	8.1728	8.1997	72.3491	98.915
426	10/2001	19	F	White	23.2355	Standard	41.2852	52.3017	16.7131	28.2295	51.6624	71.4959	55.5324	84.0406	426	0.619909	1.94572	0.433946	0.329702	1.21005	1.39917	2.79954	2.7709
427	03/1975	46	F	White	22.6457	Standard	10.3875	17.7327	11.4239	15.1705	131.526	73.9333	73.4179	41.9707	427	2.067	2.359	0.872045	1.25386	2.59424	1.90222	21.0822	20.5675
430	04/2000	21	F	Black		Standard	33.5981	81.7248	20.617	30.5036	60.4912	162.375	51.1568	120.212	430	1.783	3.157	0.441078	0.405141	1.47784	2.62068	5.05538	8.44053
431	12/1971	49	F	White	27.198	Standard	45.114	75.203	18.84	24.63	99.427	128.296	52.835	74.139	431	0.2122	0.2516	0.8037	0.9857	2.085	2.821	1.527	1.7
432	11/1963	57	M	White	28.932	Standard	102.421	194.16	29.271	60.202	50.248	102.871	43.29	113.91	432	0.4771	0.6886	0.7879	0.6148	10.251	19.972	0.8263	1.647
433	06/1946	75	M	White	32.3195	High Dose	182.742	241.02	109.547	137.731	200.793	308.517	119.023	160.761	433	0.2254	0.2151	0.6142	0.5959	4.686	5.194	1.208	1.259
434	05/1979	42	F	White	19.5933	Standard	60.792	75.996	16.837	21.642	87.859	100.887	91.8	101.089	434	0.2592	0.3001	0.2159	0.2657	6.02	5.689	5.095	4.798
437	06/1950	71	F	White	41.3548	High Dose	27.453	54.62	18.64	27.327	38.801	64.979	48.049	75.398	437	0.3372	0.813	0.6794	1.848	2.375	3.713	0.7255	1.471
438	12/1981	39	M	White	30.9553	Standard	15.252	54.754	8.759	17.632	60.441	105.612	53.205	99.687	438	1.969	3.02	0.09956	0.1752	1.531	1.911	1.076	2.081
439	07/1998	23	F	Black	25.9542	Standard	47.422	67.975	58.271	70.041	50.416	64.942	36.713	51.26	439	5.252	6.035	1.012	1.405	3.506	3.804	1.568	1.741
441	02/1955	66	F	White	22.8237	Standard	49.448	107.24	21.78	44.642	14.637	44.602	18.186	51.925	441	0.2975	0.6075	0.1784	0.2714	0.5109	1.317	0.5035	1.12
442	12/1995	25	F	White	35.6552	Standard	41.707	141.05	34.207	48.342	27.074	54.74	63.116	106.341	442	1.333	28.383	0.2487	0.3485	5.409	6.014	2.23	2.99
443	12/1988	32	F	White	37.6832	Standard	29.823	79.893	12.052	19.882	27.267	64.589	216.848	228.361	443	0.9692	6.372	7.101	13.216	2.26	3.038	2.063	3.112
445	06/1979	42	M	Hispanic or Latino	24.3227	Standard	62.983	141.357	13.532	30.497	105.77	165.906	60.334	107.447	445	8.483	12.592	1.575	2.607	5.568	8.396	7.053	10.025
446	07/1980	41	M	White	26.2735	Standard	57.195	83.812	11.288	17.142	41.257	58.532	55.943	84.59	446	0.4785	0.8213	0.1552	0.2061	1.691	2.277	1.136	1.753
448	02/1970	51	M	White	34.8043	Standard	57.466	121.743	160.614	169.602	190.374	198.859	280.319	323.161	448	0.5615	0.8533	6.035	6.511	6.555	8.185	6.292	7.726
450	09/1996	25	F	White	21.0218	Standard	63.685	128.282	49.189	56.257	49.485	61.398	73.021	85.533	450	3.264	7.502	1.049	1.128	0.564	0.7573	2.201	2.418
455	11/1934	86	F	White	26.0199	High Dose	54.426	248.625	82.675	121.147	102.168	247.287	68.591	267.855	455	3.928	12.559	1.222	2.105	21.565	55.509	1.723	4.382
456	08/1993	28	M	White	25.5299	Standard	43.067	92.928	77.34	101.79	50.537	66.857	177.799	205.689	456	0.1184	0.2872	1.514	2.341	1.488	1.394	1.486	2.612
457	12/1974	46	M	White	32.5076	Standard	65.807	356.709	30.396	62.784	45.048	84.444	46.883	130.177	457	1.751	5.534	1.119	3.886	8.827	12.935	5.434	7.025
458	10/1987	34	M	White	39.3186	Standard	45.152	101.146	8.117	15.656	45.633	59.63	71.895	89.134	458	2.702	4.785	1.183	1.661	1.308	1.799	4.478	5.836
459	07/1996	24	F	White	31.6375	Standard	34.686	437.35	51.146	114.875	119.847	182.866	169.075	282.287	459	0.1319	0.6354	0.6503	1.613	1.572	2.079	1.814	3.348
461	04/1980	41	M	White	24.7183	Standard	19.116	78.939	17.519	29.862	41.159	62.951	42.38	62.879	461	0.3243	0.4486	0.4647	1.561	1.595	2.26	0.8958	1.22
462	09/1971	50	F	White	25.1607	Standard	64.091	139.709	38.388	48.93	93.665	120.555	80.984	96.671	462	3.973	4.528	0.9402	1.045	3.044	3.877	1.652	1.813
463	10/1990	30	F	White	29.2738	Standard	43.563	153.046	38.481	133.038	30.298	46.223	156.43	169.273	463	0.4844	1.467	0.2114	0.5109	0.3841	0.6242	1.886	1.997
465	05/1964	57	F	Black	68.3508	Standard	36.118	161.818	10.796	30.024	25.404	46.044	41.658	77.503	465	0.9619	3.202	0.8556	1.928	8.605	11.272	7.519	10.672
466	12/1982	38	F	White	23.7055	Standard	42.511	62.927	17.93	34.051	54.505	72.108	107.071	129.317	466	1.574	2.055	0.7897	0.937	0.9223	1.097	0.6362	1.17
468	07/1970	51	M	White	26.1734	Standard	38.835	108.106	22.661	29.536	52.311	52.839	48.986	57.16	468	0.2882	1.374	1.291	1.278	9.416	8.92	3.434	4.749
471	07/1992	29	F	White	24.5994	Standard	99.685	167.973	55.131	78.62	73.433	84.976	114.398	136.411	471	3.77	10.678	5.936	5.944	9.482	11.868	5.486	10.163
472	10/1952	69	F	White	27.182	Standard	46.087	100.627	61.907	115.409	59.997	97.718	53.258	115.014	472	2.581	4.995	1.856	2.647	10.083	10.366	11.994	13.96
473	04/1991	30	F	White	32.3425	Standard	18.001	90.594	37.63	52.247	58.362	95.871	88.386	153.458	473	1.318	6.348	1.681	3.1	2.291	3.259	3.559	5.155
475	03/1992	29	F	White	39.4985	Standard	35.725	136.235	8.657	23.948	48.504	94.299	246.47	254.344	475	0.2624	0.7379	0.0268	0.1504	1.366	2.891	1.119	3.099
476	05/1952	69	M	White	20.9619	High Dose	18.018	33.783	8.576	12.663	51.555	54.905	173.444	165.941	476	19.894	21.151	5.858	6.531	8.308	8.6	10.626	11.416
479	02/1979	42	F	White	29.2009	Standard	27.515	86.065	34.645	54.614	47.336	87.123	57.575	116.005	479	0.2203	0.2718	0.5132	0.5567	0.9888	1.568	1.235	1.384
480	02/1968	53	F	White	22.5944	Standard	25.355	55.377	30.433	36.674	76.476	104.476	60.17	94.213	480	0.4748	0.672	0.1174	0.1709	0.8809	1.621	0.8597	1.572
481	05/1952	69	F	Black	45.0597	High Dose	16.412	149.674	12.381	124.279	31.126	220.438	21.601	227.405	481	0.8804	3.443	0.4391	1.257	1.014	2.978	0.5977	3.676
486	01/1981	40	F	White		Standard	26.686	145.188	29.421	50.897	107.793	203.769	84.227	187.679	486	0.2306	0.7239	0.2808	0.5117	4.252	11.316	1.707	3.92
491	01/1983	38	M	White	38.5316	Standard	47.202	343.376	30.247	44.866	67.202	100.788	48.051	80.619	491	0.872	2.64	0.929	1.614	3.506	5.907	3.566	4.482
492	07/1977	44	M	White	30.0996	Standard	16.953	29.812	11.567	18.173	121.925	147.307	11.922	21.204	492	2.085	3.087	0.1423	0.1982	13.994	16	2.988	5.972
493	04/1983	38	M	White	27.4672	Standard	73.472	71.833	75.836	62.222	74.757	57.012	72.378	75.746	493	43.796	42.365	2.01	2.076	4.451	4.18	9.675	9.009
497	07/1988	33	F	Hispanic or Latino	35.992	Standard	83.096	109.07	31.083	34.277	44.194	62.211	117.277	139.21	497	0.6377	0.814	0.2915	0.3566	1.262	1.487	1.673	2.253
502	12/1966	54	M	White	25.3579	Standard	26.012	112.604	15.061	45.405	35.846	65.483	41.636	78.825	502	0.3288	0.7243	0.2149	0.5964	0.5971	1.357	1.062	1.701
507	05/1996	25	F	White	33.8161	Standard	69.415	176.938	22.793	79.632	47.193	75.299	123.798	174.65	507	1.304	2.417	0.5532	0.6132	3.616	4.788	5.416	6.705
512	03/1993	28	F	White	25.1458	Standard	52.0815	68.048	14.8073	30.6903	13.2545	43.0386	23.4492	33.0082	512	1.79553	2.27295	0.608248	1.31709	5.92602	6.3577	0.821244	0.9658
519	05/1972	49	M	White	18.5282	Standard	41.5606	69.3932	21.1351	31.6169	60.0491	101.426	67.3826	83.7491	519	0.91765	2.4009	0.576	0.910591	17.652	20.9779	1.6032	2.05661
522	11/1981	39	M	Hispanic or Latino	26.7385	Standard	10.9122	67.6314	13.2587	17.2233	48.1623	82.4073	60.9834	75.1094	522	0.58051	1.03885	0.123	0.201653	12.7887	14.8906	0.692731	0.706586
524	07/1996	25	F	White	25.1091	Standard	107.681	141.61	34.7444	18.8178	41.5492	57.5068	40.0446	53.1421	524	0.497	0.399	1.06732	0.579798	1.747	4.87592	0.635312	1.01097
526	12/1992	28	F	White	26.5895	Standard	60.5309	98.6952	32.2142	33.9143	50.4049	87.8807	44.7215	76.1894	526	0.163768	0.24971	0.468139	0.637	6.92757	10.3692	1.48713	1.5815
531	07/2000	21	F	White	29.6931	Standard	50.3099	168.088	19.9734	51.0376	78.0253	113.453	15.4104	16.8519	531	0.36589	0.289959	0.07395	0.10122	1.96538	3.79552	1.45904	0.179785
535	04/1956	65	F	White	28.0615	High Dose	105.681	277.838	20.8479	42.3826	16.7952	81.5827	25.7782	30.5241	535	0.903	1.32552	0.11897	0.14891	3.268	4.235	0.683458	0.896052
539	04/2002	18	M	White	22.5145	Standard	185.553	244.745	29.8066	31.5466	46.4341	56.6613	15.5924	11.3747	539	4.41886	6.80874	0.62265	0.50153	2.082	1.47664	0.162769	0.298349
540	07/2002	18	M	White	19.4369	Standard	*63.036		*39.084		*80.710		*91.861		540	*0.256		*0.068		*1.679		*0.205
550	04/2002	19	F	White	19.3194	Standard	105.762	483.858	10.394	19.1357	16.5185	43.3888	6.26544	11.6584	550	1.863	2.808	0.04668	0.071903	0.19965	0.28356	0.368	0.526
553	12/2001	19	M	White	21.8691	Standard	25.309	77.3903	16.9308	45.4098	36.4736	54.2272	7.44672	15.3136	553	0.46017	4.242	0.425	0.6666	0.10285	0.23647	0.437024	0.639304
556	12/2001	19	F	White	22.9121	Standard	9.13112	71.2356	40.8689	53.4096	47.2992	136.981	3.94184	10.0848	556	0.406	0.516988	0.039	0.07575	1.7126	2.30579	0.362333	0.489428
557	07/2003	18	F	White	25.8113	Standard	2.49422	117.124	8.48706	27.9085	27.6468	55.1178	1.66907	5.17621	557	0.265495	0.301	0.085	0.13836	0.327	0.191	0.133	0.187463
558	04/2003	18	F	White	17.7651	Standard	38.406	67.1653	30.9729	38.2328	43.8695	64.821	5.3549	10.1152	558	2.232	1.67398	0.147859	0.236	0.757	1.27379	0.351141	0.358634
559	07/2003	18	F	White	22.928	Standard	23.352	120.613	12.724	19.448	11.627	25.831	6.172	11.707	559	1.246	6.878	0.139	0.179	0.156	0.224	0.126	0.179
560	12/2002	18	F	White	25.5025	Standard	35.966	156.484	40.0136	42.0857	70.2598	115.84	21.7629	25.3391	560	1.55098	3.0799	0.784917	0.939227	1.415	2.536	0.468549	0.632207
561	10/2003	18	M	White	24.0773	Standard	69.6063	199.58	16.4691	20.9033	48.7167	57.4872	6.51708	13.3383	561	2.05592	4.9025	0.292516	1.38267	0.39892	1.6899	0.22545	0.688
562	03/2003	18	M	White	34.3794	Standard	113.609	201.121	28.9308	62.6447	44.787	53.0079	8.45138	14.1574	562	1.00068	1.41668	0.1906	0.87557	0.984	1.12664	0.198954	0.23857
563	01/2003	18	F	Asian	26.5816	Standard	30.0362	47.5538	24.4407	21.3842	20.742	24.0401	1.47801	1.60775	563	0.214	0.426	3.91192	3.407	0.3	0.532	0.065314	0.09235
564	03/2003	18	M	White	37.7333	Standard	96.3499	223.368	8.13302	21.2115	16.7445	33.4565	8.79393	15.7059	564	8.603	21.4496	5.84186	7.991	0.67382	2.952	1.14368	1.7817
009C	03/2005	16	F	White	23.254	Standard	5.26676	9.094	7.86273	12.725	24.6648	30.412	14.517	25.9129	009C	0.159	0.3206	0.922298	1.461	0.484	0.5479	1.15385	1.09121
020C	09/2005	16	F	White	28.243	Standard	24.864	53.313	6.242	6.347	8.624	13.9707	5.878	8.15	020C	1.7147	3.1108	0.196	0.413	0.0395	0.219	0.28039	0.45553
023C	01/2004	17	F	White	29.0444	Standard	61.268	102.306	22.234	34.886	4.986	12.7527	12.5578	24.7446	023C	0.634	2.0887	1.442	4.025	0.405	1.455	3.12985	7.49878
035C	09/2004	17	M	White	22.179	Standard	6.344	87.203	0.18388	4.58996	1.9979	5.597	5.313	13.47	035C	0.7549	0.263	0.077	0.0639	0.502	0.93895	0.05214	0.05019
038C	05/2004	16	F	Hispanic or Latino	29.2722	Standard	15.691	54.146	10.406	15.879	5.669	9.816	4.383	9.07	038C	0.119	0.343	0.121	0.147	0.045	0.162	0.094	0.125
039C	08/2004	17	F	Mixed (Black, White)	20.5781	Standard	89.5426	152.879	8.65158	11.683	8.93054	15.2947	12.1226	24.618	039C	0.369	0.834	0.25964	0.85895	0.152	0.332	0.39627	0.93765
041C	12/2003	17	F	White	18.9708	Standard	138.171	116.632	12.823	14.9116	12.212	11.5745	10.947	9.22473	041C	1.861	3.642	0.692	0.999	0.233	0.4678	0.63156	1.327
042C	08/2004	17	F	Hispanic or Latino	24.9321	Standard	11.072	21.9259	7.85963	10.122	7.604	10.1237	10.2	11.8096	042C	0.651	0.932	0.386	0.72879	0.597	1.203	1.287	1.718
045C	11/2004	16	M	White	21.3809	Standard	61.6376	83.6569	10.7135	18.41	2.413	4.44	25.477	24.5758	045C	0.299	0.915	0.124687	0.42854	0.026	0.136	1.536	1.8105
046C	11/2003	17	M	White	33.8727	Standard	26.05	65.48	14.1676	29.1278	11.31	17.448	42.5688	38.8677	046C	0.868	1.2768	1.81	2.16	0.189	0.454	2.3	3.989
052C	03/2004	17	F	White	33.2442	Standard	27.603	163.805	0.99394	6.81095	18.8826	42.6316	17.6557	49.272	052C	0.225	0.8069	0.171	0.208	1.6777	0.097	0.293	0.642
056C	12/2003	17	F	White	19.7827	Standard	18.5586	70.1878	6.79	9.164	18.2866	17.881	18.1907	20.036	056C	0.966	2.528	0.464	0.592	0.043	0.246	1.647	1.269
061C	11/2005	15	M	White	20.2817	Standard	*18.119		*5.275		*18.82195		*18.7528		061C	*0.292		*0.474		*0.195		*2.483
074C	05/2005	16	M	White	32.9093	Standard	9.429	47.5635	2.60959	6.283	4.868	14.092	7.52157	18.876	074C	3.198	8.556	0.465	0.606	0.054	0.229	0.38299	0.711
081C	06/2004	17	M	White	31.5296	Standard	38.261	63.4455	9.804	11.533	20.064	23.9175	10.0367	14.465	081C	0.569	1.295	0.403	0.422	0.598	1.117	1.636	1.941
090C	02/2006	15	F	White	19.3502	Standard	147.942	226.312	10.449	27.822	45.8209	103.266	30.597	74.101	090C	0.4898	4.742	1.497	3.6258	0.086	1.098	1.3338	2.80423
093C	04/2006	15	M	White	19.1618	Standard	110.056	155.815	18.6856	30.914	16.0477	26.9338	10.3536	20.58	093C	0.215	0.272	0.7495	0.5977	0.057	0.306	0.8238	1.814
094C	07/2005	16	M	White	24.0196	Standard	108.115	243.509	12.939	34.2667	46.7698	84.3798	45.573	91.555	094C	0.8239	3.025	0.934	0.552	1.037	1.834	1.8236	3.607
099C	07/2004	17	M	White	25.7927	Standard	75.36	137.015	12.279	36.963	23.1435	35.8757	7.48664	15.323	099C	0.426	1.251	0.7007	0.531	3.995	6.539	0.37658	0.56
115C	01/2005	16	Trans male (birth = F)	White	26.4636	Standard	111.665	158.836	10.232	16.045	18.7346	26.348	13.638	21.5546	115C	3.958	4.824	0.564	0.402	0.938	0.375	1.48579	2.111
118C	02/2006	15	Trans female (birth = M)	White	20.9875	Standard	107.075	151.141	46.49	72.967	36.118	43.8	54.149	74.017	118C	3.328	5.1719	0.52913	0.58057	1.011	2.528	0.216	0.225
120C	02/2005	16	F	White	20.9021	Standard	22.812	25.3285	11.2366	13.7078	48.9941	46.473	46.8346	47.4042	120C	2.544	2.551	0.64055	0.659	4.04667	5.152	0.37827	0.542475
123C	05/2006	15	F	White	19.2534	Standard	16.0318	38.5785	9.79019	11.0724	6.34494	12.83	4.06464	12.8451	123C	2.8365	2.228	0.299	0.37262	0.565	1.474	0.616	0.713
125C	05/2006	15	M	White	21.5582	Standard	2.226	8.452	20.607	22.752	5.049	6.365	13.212	15.257	125C	1.3507	0.68998	0.253	0.27945	0.786	1.518	0.234	0.267
130C	05/2005	16	F	White	22.5643	Standard	26.9758	40.4682	38.4307	65.5798	31.2664	40.2345	21.0843	37.0421	130C	4.313	5.0959	0.784	0.978	1.853	4.685	1.158	1.793
133C	06/2006	15	F	White	27.1803	Standard	71.158	65.246	35.968	37.599	5.348	6.039	28.963	31.525	133C	3.525	4.138	0.189	0.27465	0.272	0.575	0.099	0.143
134C	03/2005	16	F	White	18.6962	Standard	15.3616	48.751	15.652	27.32	13.527	15.4118	32.6008	42.5848	134C	24.59	40.4547	0.168857	0.386065	0.74769	1.992	0.27954	0.279658
137C	12/2004	16	F	White	17.9229	Standard	41.785	122.773	19.31	25.767	7.364	17.715	30.294	54.296	137C	3.7306	3.4159	0.28956	0.339275	0.4395	1.03	0.237	0.3
141C	05/2005	16	F	White	18.9388	Standard	30.1578	61.1802	8.564	17.8285	18.2285	28.816	41.7749	70.2812	141C	3.531	26.317	3.75532	4.836	0.764	3.447	0.313382	0.47915
142C	05/2005	16	F	White	19.0476	Standard	85.027	199.388	25.869	37.735	22.381	31.968	31.254	45.663	142C	5.397	6.628	6.88256	8.114	1.381	1.756	0.255	0.424
144C	09/2006	15	M	White	17.5655	Standard	2.8739	21.4789	45.7315	69.9738	19.6665	39.679	101.75	248.909	144C	39.639	30.137	1.493	3.09794	1.447	2.84052	1.433	3.01
156C	11/2005	15	F	White	23.0878	Standard	5.5915	20.2699	154.386	363.433	41.273	63.4729	156.592	330.173	156C	8.901	6.941	6.15	8.357	6.655	9.988	0.7099	1.775
157C	08/2005	16	M	White	18.4519	Standard	9.9095	24.098	135.065	180.251	15.8663	41.0585	51.7256	222.137	157C	6.203	12.954	0.708	1.158	1.9485	1.7856	0.3332	0.662
158C	05/2005	16	F	Asian	30.4091	Standard	4.91	15.686	50.224	126.189	5.693	24.4794	104.546	252.84	158C	2.474	3.424	0.561	1.568	1.862	1.436	0.976	1.1198
168C	04/2006	15	M	White	23.3793	Standard	0.5492	0.9379	2.538	1.08549	2.975	6.8686	31.8681	66.4709	168C	1.4118	1.6278	0.263	0.5156	0.6175	0.88568	0.72987	1.06466
169C	11/2005	15	M	White	29.9808	Standard	18.704	24.3725	64.5466	82.4015	13.6508	15.7096	98.471	112.549	169C	14.3345	18.5119	1.829	2.38	2.478	5.378	1.60364	2.23335
170C	01/2004	17	M	White	31.3283	Standard	8.702	53.847	70.1845	126.377	14.3716	39.97	74.805	107.063	170C	5.717	29.561	2.136	3.775	1.8968	3.359	1.05649	2.5929
173C	01/2006	15	M	White	24.4648	Standard	45.304	66.263	88.753	163.891	56.9477	89.094	42.1761	55.9366	173C	2.018	1.6028	1.49254	3.5488	2.391	1.724	0.776	0.58582
174C	04/2004	17	M	White	29.9563	Standard	14.2298	20.893	134.132	218.438	75.597	102.468	56.0562	68.3823	174C	2.9676	4.70776	1.09369	0.908	5.82	3.04476	0.44766	0.383676
175C	05/2006	15	M	White	20.0112	Standard	19.6606	25.331	113.641	140.324	30.04	49.1119	91.4251	111.105	175C	1.928	2.11647	1.244	1.4979	2.0248	0.731	0.71345	0.154
180C	12/2006	14	F	White	19.0574	Standard	50.745	588.266	24.751	50.129	152.399	231.673	31.5783	84.6578	180C	0.26635	0.401	0.196	0.385	2.583	0.104	0.128737	0.374
198C	03/2007	14	M	White	26.3573	Standard	93.371	175.006	48.497	81.6589	34.764	62.297	59.0239	80.4388	198C	0.0948	0.473	0.1729	0.2702	1.177	0.936	1.52429	2.816
199C	10/2006	14	F	White	17.2469	Standard	62.259	294.075	4.279	20.783	28.902	55.669	20.172	39.28	199C	0.16	0.177	0.105	0.136	0.172	0.191	0.143	0.228
200C	02/2007	14	F	White	23.3657	Standard	24.295	54.275	1.585	13.697	6.823	13.47	18.437	34.892	200C	0.156	0.195	0.124	0.129	0.118	0.416	0.287	0.156
204C	11/2007	13	M	White	27.3636	Standard	*22.722		*115.358		*77.412		*128.328		204C	*0.137		*1.909		*0.243		*1.231
205C	12/2008	12	F	White	22.7516	Standard	98.26	133.663	11.489	31.561	9.622	16.173	6.535	15.721	205C	0.223	0.322	0.2667	0.458	0.08	0.1504	0.19	0.31
206C	07/2010	11	F	White	22.7516	Standard	6.514	52.732	5.681	20.074	5.069	10.892	16.663	29.782	206C	0.089	0.136	0.131	0.223	0.061	0.102	0.351	0.623
207C	02/2011	11	M	White	19.3332	Standard	94.051	135.526	71.118	92.799	8.383	22.026	3.997	13.623	207C	0.16	0.327	0.558	0.954	0.071	0.059	0.064	0.113
208C	09/2007	14	M	White	27.6909	Standard	15.846	181.996	4.327	187.429	37.055	103.817	7.699	48.07	208C	0.311	12.147	0.085	2.245	2.153	28.132	1.0839	26.902
209C	12/2008	12	F	White	20.693	Standard	89.269	88.093	56.741	66.72	37.888	62.409	159.647	231.125	209C	0.156	0.32	0.34	0.308	0.0757	0.217	0.8908	1.53
210C	06/2008	13	F	White	34.4151	Standard	109.501	169.225	171.015	198.143	91.463	160.58	264.095	412.503	210C	0.226	0.409	0.8447	1.053	0.088	0.161	0.422	0.569
211C	09/2009	12	M	White	21.5233	Standard	24.283	75.662	55.969	107.372	30.068	51.564	226.366	327.289	211C	0.052	0.158	0.225	0.281	0.06	0.141	0.6116	1.066
212C	08/2011	10	M	White	16.8773	Standard	17.745	65.679	11.728	32.008	6.693	13.531	34.332	52.275	212C	0.0245	0.171	3.034	3.907	0.058	0.104	0.08764	0.169
213C	08/2008	13	F	Mixed (Asian , White)	25.8968	Standard	38.528	57.985	40.836	79.914	10.973	20.885	38.112	64.479	213C	0.028	0.013	0.8228	1.223	0.286	0.432	0.219	0.342
214C	12/2008	12	M	White	21.6009	Standard	82.37	119.491	56.182	68.004	18.353	30.757	12.9851	21.475	214C	0.446	0.543	0.187	0.126	0.198	0.266	0.408	0.611
215C	01/2010	11	F	White	17.4614	Standard	12.358	21.836	72.875	315.216	4.031	116.731	2.1079	209.39	215C	0.118	0.061	0.382	0.616	0.0625	0.126	0.116	0.243
216C	03/2011	10	M	White	27.4819	Standard	27.245	608.984	55.293	197.831	27.218	100.509	190.792	366.224	216C	0.12	0.185	0.467	0.796	0.099	0.2468	0.6737	1.323
217C	05/2007	14	F	White	23.0083	Standard	108.809	227.416	17.369	46.574	27.694	87.167	66.299	134.224	217C	0.18	0.216	0.25	0.5597	0.258	0.561	0.776	0.9909
219C	12/2010	10	M	White	18.6047	Standard	19.149	36.987	29.863	48.064	6.365	22.101	8.857	22.815	219C	0.997	1.09	0.224	0.28	0.062	0.182	0.126	0.154
220C	06/2011	10	F	White	21.4996	Standard	29.537	30.547	23.111	28.336	21.927	20.961	70.2907	57.411	220C	0.694	0.641	0.199	0.255	0.37	0.439	0.43	2.433
221C	12/2009	11	M	White	20.7839	Standard	3.575	9.545	44.168	33.827	20.059	19.471	67.693	62.897	221C	0.177	0.186	0.147	0.129	0.198	0.236	0.186	0.193
222C	03/2007	14	F	White	28.9807	Standard	5.07	13.118	23.692	22.675	13.979	22.626	12.14	24.988	222C	0.044	0.085	2.167	2.558	0.208	0.316	0.155	0.152
223C	08/2011	10	M	White	19.5387	Standard	31.793	58.191	8.075	27.205	12.205	37.595	11.996	62.526	223C	0.092	0.164	0.525	1.647	1.071	5.589	0.0053	0.279
224C	09/2007	14	M	White	19.921	Standard	12.368	42.624	22.72	255.504	21.698	27.021	22.869	27.655	224C	0.138	0.234	0.06	0.02	0.213	0.526	0.157	0.434
228C	04/2008	13	M	White	21.951	Standard	15.135	203.219	3.932	37.353	1.272	19.374	6.305	144.125	228C	0.131	2.562	0.145	0.519	0.123	0.441	0.26	4.817
229C	09/2009	12	M	Mixed (Black, White)	36.6761	Standard	2.896	22.645	2.523	17.221	10.443	30.145	18.451	75.566	229C	0.134	0.736	0.302	3.993	4.444	6.188	1.081	2.46
230C	02/2011	10	F	Mixed (Black, White)	28.4159	Standard	16.555	38.452	20.903	29.875	24.527	38.809	26.781	42.874	230C	4.141	8.21	4.796	4.031	1.207	1.418	0.365	0.669
231C	08/2007	14	F	Mixed (Black, White)	22.4323	Standard	12.059	40.9	10.073	8.873	11.681	17.33	27.952	30.225	231C	0.192	0.439	1.232	1.481	0.01	0.141	0.075	0.135
232C	01/2006	15	M	White	19.0332	Standard	22.242	47.76	12.434	22.303	9.768	32.972	33.124	72.4279	232C	0.247	0.34	0.189	0.16	0.062	0.372	0.131	0.465
233C	12/2009	11	F	White	22.9483	Standard	8.446	217.449	7.688	94.398	1.121	1.671	0.9497	1.459	233C	0.096	0.172	0.146	0.531	0.065	0.164	0.057	0.05
234C	11/2008	13	M	White	21.4944	Standard	18.93	142.645	1.613	157.613	1.72	15.344	7.374	185.477	234C	0.147	0.243	0.118	0.665	0.062	0.181	0.127	1.366
235C	02/2010	11	F	Hispanic or Latino	23.8084	Standard	8.068	59.366	1.414	10.528	5.597	29.543	12.053	58.093	235C	0.284	1.597	0.033	0.22	0.007	0.177	0.026	0.562
236C	05/2007	14	M	White	27.5389	Standard	40.486	162.404	3.788	29.644	6.208	46.163	19.019	112.612	236C	0.229	0.939	0.202	0.612	0.026	0.56	0.16	0.712
237C	03/2010	11	F	Black	20.7705	Standard	34.311	103.188	21.841	25.261	14.359	25.441	40.297	56.341	237C	0.211	0.194	0.128	0.148	0.112	0.123	0.396	0.311
238C	05/2008	13	M	Black	23.0833	Standard	36.473	146.09	25.643	53.168	7.524	11.573	27.665	52.129	238C	0.796	7.124	0.421	0.985	0.28	0.867	1.316	1.872
239C	03/2009	12	M	Black	18.6623	Standard	71.382	224.795	16.13	109.015	6.34	25.429	82.052	166.654	239C	0.149	0.861	0.102	0.351	0.417	1.374	1.39	1.921
241C	10/2006	15	M	Black	22.2953	Standard	60.195	82.13	12.47	20.175	8.01	14.487	59.933	77.471	241C	0.434	0.506	0.097	0.089	0.101	0.202	0.731	0.721
243C	04/2011	10	M	Black	19.1111	Standard	19.273	253.712	29.066	204.593	15.207	87.396	95.959	413.423	243C	0.12	2.486	0.256	0.535	0.65	1.687	0.866	1.709
244C	12/2003	17	F	White	23.0775	Standard	55.181	160.188	7.286	86.685	4.733	10.574	85.692	88.279	244C	0.066	0.355	0.067	0.784	0.279	0.594	0.704	0.653
245C	12/2008	12	F	White	15.9115	Standard	2.683	38.358	10.031	114.998	7.989	17.088	94.948	178.786	245C	0.006	0.775	0.026	0.064	0.177	0.587	0.4995	0.927
246C	12/2007	13	F	Black	24.74	Standard	148.559	178.377	112.419	106.788	12.987	14.715	96.529	65.318	246C	1.491	1.597	1.891	1.452	0.299	0.269	0.423	0.293
248C	02/2007	14	F	White	25.3988	Standard	34.992	47.111	82.469	70.502	30.619	31.115	183.328	165.941	248C	0.275	0.219	0.264	0.205	0.21	0.648	1.201	1.244
249C	07/2011	10	F	Hispanic or Latino	26.0771	Standard	56.783	93.936	1.971	3.141	11.01	15.797	34.815	52.817	249C	0.491	0.482	0.055	0.044	0.956	0.832	1.059	1.025
250C	08/2008	13	M	Hispanic or Latino	19.0992	Standard	79.68	128.81	2.959	5.226	5.564	10.098	27.527	50.971	250C	6.112	8.115	0.099	0.087	1.279	1.205	1.713	1.802
251C	06/2009	12	M	White	16.3462	Standard	11.549	128.241	5.501	48.871	13.073	56.738	3.573	29.268	251C	0.024	0.61	0.131	1.874	0.644	1.301	0.124	0.775
252C	11/2007	14	Male	White	17.9088	Standard	26.642	404.848	1.65	79.304	13.769	44.936	61.346	163.633	252C	1.513	17.807	0.086	0.527	0.898	2.621	0.614	1.215
